# Supplementary material for: Evolutionary Impacts of Pattern Recognition Receptor Genes on Carnivora Complex Habitat Stress Adaptation
Source: Animals (Basel). 2022 Nov 28;12(23):3331. doi: 10.3390/ani12233331 (PMC9739989; doi:10.3390/ani12233331)
Supplement: Supplementary file 1 [file animals-12-03331-s001.zip]

Archive with 16 entries (15 files):
- Supplementary Files/
- Supplementary Files/Figure S1.jpg
- Supplementary Files/Figure S2.jpg
- Supplementary Files/Figure S3.jpg
- Supplementary Files/Figure S4.jpg
- Supplementary Files/Figure S5.jpg
- Supplementary Files/Figure S6.jpg
- Supplementary Files/Figure S7.jpg
- Supplementary Files/Table S1.xlsx
- Supplementary Files/Table S2.xlsx
- Supplementary Files/Table S3.xlsx
- Supplementary Files/Table S4.xlsx
- Supplementary Files/Table S5.xlsx
- Supplementary Files/Table S6.xlsx
- Supplementary Files/Table S7.xlsx
- Supplementary Files/Table S8.xlsx
