# Supplementary material for: Evolutionary Impacts of Pattern Recognition Receptor Genes on Carnivora Complex Habitat Stress Adaptation
Source: Animals (Basel). 2022 Nov 28;12(23):3331. doi: 10.3390/ani12233331 (PMC9739989; doi:10.3390/ani12233331)
Supplement: Supplementary file 1 [file animals-12-03331-s001.zip › Supplementary Files/Table S1.xlsx]

## Sheet: Sheet1
Genomes annotations information of 43 carnivora species
	Genomes’ assembly version	RefSeq assembly accession	Contig N50
Acinonyx jubatus	Aci_jub_2	GCF_003709585.1	179924
Ailuropoda melanoleuca	AilMel_1.0	GCF_000004335.2	128604
Ailurus fulgens	AM711897.1	No	99577
Callorhinus ursinus	ASM326570v1	GCF_003265705.1	133024
Canis lupus	ASM325472v1	GCF_003254725.1	5390770
Canis lupus familiaris	canfam4	GCF_000002285.3	4722218
Cryptoprocta ferox	CryFer_v1_BIUU	No	128639
Enhydra lutris	ASM228890v2	GCF_002288905.1	244529
Eumetopias jubatus	ASM402803v1	GCF_004028035.1	242372
Felis catus	Felis_catus_9.0	GCF_000181335.3	41915695
Felis nigripes	FelNig_v1_BIUU	No	16007
Gulo gulo	Gulo_gulo_luscus_R-V1.0	No	172767
Helogale parvula	HelPar_v1_BIUU	No	113567
Hyaena hyaena	ASM300989v1	No	311202
Leptonychotes weddellii	LepWed1.0	GCF_000349705.1	23664
Lycaon pictus	Sister 1	No	61225
Lynx pardinus	LYPA1.0	No	99542
Martes zibellina	ASM1258336v1	GCA_012583365.1	41684
Mellivora capensis	MelCap_v1_BIUU	No	50213
Mirounga angustirostris	ASM2128878v2	No	52833
Mungos mungo	MunMun_v1_BIUU	No	180702
Mustela putorius furo	MusPutFur1.0	GCF_000215625.1	44823
Neomonachus schauinslandi	ASM220157v2	GCF_002201575.1	112698
Neovison vison	ASM_NN_V1	No	32336
Odobenus rosmarus divergens	Oros_1.0	GCF_000321225.1	89951
Panthera onca	PanOnc_v1_BIUU	No	62836
Panthera pardus	PanPar1.0	GCF_001857705.1	20993
Panthera tigris	P.tigris_Pti1_mat1.1	GCF_000464555.1	30032
Paradoxurus hermaphroditus	ParHer_v1_BIUU	No	62870
Phoca vitulina	GSC_HSeal_1.0	No	283887
Prionailurus bengalensis	Fcat_Pben_1.1_paternal_pri	No	21454
Pteronura brasiliensis	PteBra_v1_BIUU	No	90879
Puma concolor	PumCon1.0	GCF_003327715.1	27187
Spilogale gracilis	SpiGra_v1_BIUU	No	63054
Suricata suricatta	meerkat_22Aug2017_6uvM2_HiC	GCF_006229205.1	75409
Taxidea taxus	ASM369799v1	No	37750
Ursus americanus	gsc_jax_bbear_1.0	No	27247
Ursus arctos	UrsArc1.0	GCF_003584765.1	314844
Ursus maritimus	ASM1731132v1	GCF_000687225.1	46506
Vulpes lagopus	ASM1834538v1	No	73976
Vulpes vulpes	VulVul2.2	GCF_003160815.1	55450
Zalophus californianus	mZalCal1.pri.v2	GCF_900631625.1	97662
