# Supplementary material for: Evolutionary Impacts of Pattern Recognition Receptor Genes on Carnivora Complex Habitat Stress Adaptation
Source: Animals (Basel). 2022 Nov 28;12(23):3331. doi: 10.3390/ani12233331 (PMC9739989; doi:10.3390/ani12233331)
Supplement: Supplementary file 1 [file animals-12-03331-s001.zip › Supplementary Files/Table S2.xlsx]

## Sheet: Sheet1
The accession numbers of the sequences used as seed in the identification of PRR genes
	TLR1	TLR2	TLR3	TLR4	TLR5	TLR6	TLR7	TLR8	TLR9	TLR10	LGP2	MDA5	RIG-I	Dectin1	MRC1	MRC2	NOD1	NOD2	NLRC3	NLRC5	NLRX1	CIITA
Canis lupus familiaris	NM_001146143.1	NM_001005264.3	XM_022404183.1	NM_001002950.2	NM_001197176.1	XM_022417244.1	NM_001048124.2	XM_003435448.4	NM_001002998.1	XM_005618242.3	XM_014116565.2	XM_545493.5	XM_005626701.3	XM_849050.3	XM_005617092.3	XM_003435196.4	XM_014119091.2	NM_001287039.1	XM_005621618.2	XM_014109337.2	XM_014113370.2	XM_005621548.3
Felis catus	XM_003985440.3	XM_003984930.5	NM_001079829.1	NM_001009223.1	XM_019821420.2	XM_003985467.4	XM_023248794.1	XM_019823554.2	NM_001009285.1	XM_019829635.1	XM_006940356.4	XM_006935321.4	XM_006939199.4	XM_006933509.3	XM_011283622.3	XM_023244718.1	XM_023250468.1	XM_019819738.2	XM_003998914.5	XM_003998063.4	XM_006936717.4	XM_023247032.1
