# Supplementary material for: Evolutionary Impacts of Pattern Recognition Receptor Genes on Carnivora Complex Habitat Stress Adaptation
Source: Animals (Basel). 2022 Nov 28;12(23):3331. doi: 10.3390/ani12233331 (PMC9739989; doi:10.3390/ani12233331)
Supplement: Supplementary file 1 [file animals-12-03331-s001.zip › Supplementary Files/Table S3.xlsx]

## Sheet: Sheet1
Gene information of 43 Carnivora species
DECTIN1
Canis lupus	GCF_003254725.1	XM_025455051.1	>XM_025455051.1:166-906 PREDICTED: Canis lupus dingo C-type lectin domain containing 7A (CLEC7A), transcript variant X1, mRNA ATGGAATACCATTCTGGGGTAGAAAATTTGGATGAAGATGGTTATACTCAATTAAACTTCCACTCTCAAG GCATCACTGGGCGACCTGTGGTCTTAGAAAAAGTAACTTGTGCTACCTCTCCTCGTTGGCGTCCCATTGC TGTGACTTTGGGAATTCTATGCTTGCTAATGCTAGTGATAGCTGTGATACTGGGTACCACAGCTTTTTGG AGATTCAATTCAGGCAGCAACCCATTGAAGAATGACAACTTTCCATCAAGAAATAAAGAG…
Canis lupus familiaris	GCF_000002285.3	XM_849050.3	>XM_849050.3:167-907 PREDICTED: Canis lupus familiaris C-type lectin domain containing 7A (CLEC7A), transcript variant X1, mRNA ATGGAATACCATTCTGGGGTAGAAAATTTGGATGAAGATGGTTATACTCAATTAAACTTCCACTCTCAAG GCATCACTGGGCGACCTGTGGTCTTAGAAAAAGTAACTTGTGCTACCTCTCCTCGTTGGCGTCCCATTGC TGTGACTTTGGGAATTCTATGCTTGCTAATGCTAGTGATAGCTGTGATACTGGGTACCACAGCTTTTTGG AGATTCAATTCAGGCAGCAACCCATTGAAGAATGACAACTTTCCATCAAGAAATAAAG…
Lycaon pictus	No	1	>EMBOSS_001.6202:10140.sp ATGGAATACCATTCTGGGGTAGAAAATTTGGATGAAGATGGTTATACTCAATTAAACTTCCACTCTCAAGGCATCACTGGGCGACCTGTGGTCTTAGAAAAAGTAACTTGTGCTACCTCTCCTCGTTGGCGTCCCATTGCTGTGACTTTGGGAATTCTATGCTTGCTAATGCTGGTGATAGCTGTGATACTGGGTACCACAGCTTTTTGGAGATTCAATTCAGGCAGCAACCCATTGAAGAATGACAACTTTCCATCAAGAAATAAAGAGAACCACAGTCAACCCACACAGTCATCTTTAGAAGACCATGTGGCTCCTACCAAGGCTCTCACAACCACAGGATCTTTTTCCAGCTCTTGTCCTCCTAATTGGA…
Vulpes lagopus	No	2	>EMBOSS_001.[6471:19679].sp ATGGAATACCATTCTGGGGTAGAAAATTTGGATGAAGATGGTTATACTCAATTAGACTTC CACTCTCAAGGCATCACTGGGCGACCTGTGGTCTTAGAAAAAGTAACTTGTGCTACCTCT CCTCATTGGCGTCCCATTGCTGTGACTTTGGGAATTCTATGCTTGCTAATGCTGGTGATA GCTGTGATACTGGGGACCACAGCTTTTTGGAGATTCAATTCAGGCAGCAACCCATTGAAG AATGACAACTTTCCATCAAGAAATAAAGAGAACCACAGTCAACCCACACAGTCATCTTTA GAAGACCATGTGGCTCCTACCAAGGCTCTCAAAACCACAGGCAAGGGCAGGATTAAAAGC TGCAT…
Vulpes vulpes	GCF_003160815.1	XM_025995226.1	>XM_025995226.1:53-793 PREDICTED: Vulpes vulpes C-type lectin domain containing 7A (CLEC7A), transcript variant X2, mRNA ATGGAATACCATTCTGGGGTAGAAAATTTGGATGAAGATGGTTATACTCAATTAGACTTCCACTCTCAAG GCATCACTGGGCGACCTGTGGTCTTAGAAAAAGTAACTTGTGCTACCTCTCCTCATTGGCGTCCCATTGC TGTGACTTTGGGAATTCTATGCTTGCTAATGCTGGTGATAGCTGTGATACTGGGTACCACAGCTTTTTGG AGATTCAATTCAGGCAGCAACCCATTGAAGAATGACAACTTTCCATCAAGAAATAAAGAGAACCA…
Pteronura brasiliensis	No	3	>EMBOSS_001.6809:10144.sp ATGGAATCCCGTGCTGAGGTAGAAAATTTGGATGAAGATGGTTATACTCAATTAGACTTCCACTCTCAAGGCATCACTGGGAGACGTGTGGTGTTAGAGAAAGTAACTTGTGCTACATCTCCTCATTGGCGTTCCATTGCTCTGACTTTGGGAATCCTATGCTTGCTAAAACTGGTCATAGCTGTGATCCTGGGTACCATGGCTATTTGGAAATCCAATTCAGGGAGCAACCCATTGAAGAACGACACCTTTCCATCAAGAAATAAAGAGAACCACAGTCTACCCACACAATCATCTTTAGAAGACAACGTGACTCCTACCAAGTCTTTCAGAACCACAGGCAAG---ACAGGCTCTTGTCCTCCTAATTGGA…
Enhydra lutris	GCF_002288905.1	XM_022495270.1	>XM_022495270.1:1-747 PREDICTED: Enhydra lutris kenyoni C-type lectin domain containing 7A (LOC111142231), transcript variant X1, mRNA ATGGAATCCTGTGCTGAGGTAGAAAATTTGGATGAAGATGGTTATACTCAATTAGACTTCCACTCTCAAG GCGTCACTGGGAGACGTGTGGTGTTAGAGAAAGTAACTTGTGCTACGTCTCCTCATTGGCGTTCCATTGC TCTGACTTTGGGAATCCTATGGTTGCTAAAACTGGTCATAGCTGTGATCCTGGGTACCATGGCTATTTGG AAATCCAATTCAGGGAGCAACCCATTGAAGAACGACACCTTTCCATCAAGA…
Spilogale gracilis	No		>EMBOSS_001.973:3044.sp ---------------------------------------------------------------------------------------------------------ACTTATGCTACATCTCCTCGTTGGCGTCCCATTGCTCTGACTTTGGGAATCCTATGCTTGCTAATCCTGGTGATAGCTGTGATCCTGGGTACCATGGCTATTTGGAGATCCAGTTCAGGGAGGAACCCACTGAAGAATGACAACTTTCCATCAAGAAATAAAGAGAACCACAGTCAACCCACACAATCGTCTTTAGAAGACCATGTGGCTCCTACCAAGGCTCTCAAAACCACAGGCAAG---GCAGGCTCTTGTCCTCCAAATTGGATC…
Neovison vison	No	5	>EMBOSS_001.3636:6958.sp ATGGAATCCCATGCTGAGGTAGAAAATTTGGATGAAGATGGTTACACTCAATTAGACTTCCACTCTCAAGGCATCACTGGGAGACGTGTGGTGTTAGAGAAAGTAACTTGTGCTACATCTCCTCATTGGCGTTCCATTGCTCTGACTTTGGGAATCCTATGCTTGCTAAAACTGGTCATAGCTGTGCTCTTGGGTACCATGGCTATTTGGAAATCCAATTCAGGGAGCAACCCATTGAAGAATGATACCTTTCCATCAAGAAATAAAGAGAACCACAGTCTACCCTCACAATCATCTTTAGAAGACCACGTGACTCCTACCAAGTCTCTCCGAACCACAGGCAAG---ACAGGCTCTTGTCCTCCTAATTGGAT…
Gulo gulo	No		>EMBOSS_001.5114:6658.sp ---------------------------------------------------------------------------------------------------------ACTTGTGCTACATCTCCTCATTGCCGTTCCATTGCTCTGACTTTGGGAATCCTATGCTTGCTAAAACTGGTGATAGCTGTGATCCTGGGTACCATGGCTATTTGGAAATCCAATTCAGGGAGCAACCCACTGAAGAATGACACCTTTCCATCAAGAAATAAAGAGAACCACAGTCTACCCACACAATCATCTTTAGAAGACTACGTGACTCCTACCAAGTCTCTCAGAACCACAGGCAAG---ACAGGCTCTTGTCCTCCTAATTGGAT…
Lutra lutra	Our study	7	>EMBOSS_001.1001:4363.sp ATGGAATCCCATGCTGAGGTAGAAAATTTGGATGAAGATGGTTATACTCAATTAGACTTCCACTCTCAAGGCATCACTGGGAGACGTGTGGTGTTAGAGAAAGTAACTTGTGCTATGTCTCCTCATTGGCGTTCCATTGCTCTGACTTTGGGAATCCTATGCTTGCTAAAACTGGTCATAGCTGTGATCCTGGGTACCATGGCTATTTGGAAATCCAATTCAGGGAGCAACCCATTGAAGAACGGCACCTTTCCATCAAGAAATAAAGAGAACCACAGCCTACCCACACAATCATCTTTAGAAGACCACGTGACTCCTACCAAGTCTCTCAGAACCACAGGCTTTTCCAGCTCTTGTCCTCCTCATTGGATCAT…
Martes zibellina	Our study	8	>EMBOSS_001.[6724:19924].sp ATGGAATCCTGTGCTGAGATAGAAAATTTGGATGAAGATGGTTATACTCAATTAGACTTC CACTCTCAAGGCATCACTGGGAGACGTGTGGTGTTAGAGAAAGTAACTTGTGCTACATCT CCTCATTGGCGTTCCATTGCTCTGACTTTGGGAATCCTATGCTTGCTAAAACTGGTGATA GCTGTGATCCTGGGTACCATGGCTATTTGGAAATCCAATTCAGGGAGCAACCCATTGAAG AACGACACCTTTCCATCAAGAAATAAAGAGAACCACAGTCTACCCACACAATCATCTTTA GAAGACCACGTGACTCCTACCAAGTCTCTCAGAACCACAGGCAAGGACAGGTGTATTTAC ATTTT…
Mellivora capensis	No	9	>EMBOSS_001.[6817:19304].sp ATGGAATCCCGTGCTGAGGTAGAGAATTTGGATGAAGATGGTTATACTCAATTAGACTTC CACTCTCAAGGCATCACTGGGAGACGTGTGGTGTTAGAGAAAGTAACTTGTGCTACACCT CCTCATTGGCGTTCCATTGCTCTGACTTTGGGAATCCTTTGCTTGCTAAAACTGGTGATA GCTGTGATCCTGGGTACCATGGCTATTTGGAAATCCAATTCAGGGAGCAACCCATTGAAG AATGACAACTTTCCATCAAGAAATAAAGAGAACCACAGTCAACCCACACAATCATCTTTA GAAGACCACGTGGCTCCTACCAACAAACTGTTATGTTATGAACCTCATTGTGTTTACATT TTATT…
Mustela putorius furo	GCF_000215625.1	XM_004779734.2	>XM_004779734.2:90-836 PREDICTED: Mustela putorius furo C-type lectin domain family 7, member A (CLEC7A), transcript variant X1, mRNA ATGGGATCCCATGCTGAGGTAGAAAATTTGGATGAAGATGGTTATACTCAATTAGACTTCCACTATCAAG GCATCACTGGGAGACGTGTGGTGTTAGAGAAAGTAACATGTGCTACATCTCCTCGTTGGCGTTCCATTGC TCTGACTTTGGGAATCCTATGCTTGCTAAAACTGGTCATAGCTGTGATCCTGGGTACCATGGCTATTTGG AAATCCAATTCAGGGAGCAACCCATTGAAGAACGATACCTTTCCATCAAGAA…
Taxidea taxus	No	10	>EMBOSS_001.[6556:22743].sp ATGGAATCCCGTGCTGAGGTAGAAAATTTGGATGAAGATGGTTATACTCAATTAGACTTC CACTCTCAAGGCATCACTGGGAGACATGTGGTGTTAGAGAAAGTAACTTGTGCTACATCT CCTCATTGGCGTTCCATTGCTCTGACTTTGGGAATCCTATGGTTGTTAAAACTGGTGATA GTTGTGATCTTGGGTACCATGGCTATATGGAAACTCAATTCAGGGAGCAACCCATTGAAG AATGACAACTTTCAATCAAGAAATAAAGAGAACCACGGTCAACCCACACAATCATCTTTA GAAGACCATGTGGCTCCTACCAACAAACTCTTATGTTATGAACCTCATTGTGTTTACATT TTATT…
Ursus arctos	GCF_003584765.1	XM_026502461.1	>XM_026502461.1:101-847 PREDICTED: Ursus arctos horribilis C-type lectin domain containing 7A (CLEC7A), transcript variant X1, mRNA ATGGAATCCCGTTCTGAGGTAGAAAATTTGGATGAAGATGGTTATACTCAATTAGACTTCCACTCTCAAG GCATCACTGGGAGACCTGTGATCGTAAAGAAAGTAACTTGGGCTACATCTCCTCGTTGGCGTCCCATTGC TGTGACTTTGGGAATCCTATGCTTGTTAATACTGGTGATAGCTGTGGTCCTGGGTACCATGGCCATTTGG AGATCCAATTCAGGGAGCAACCCATTGAAGAATGACAACTTTCCATCAAGAAAT…
Ursus maritimus	GCF_000687225.1	XM_008697458.1	>XM_008697458.1:101-847 PREDICTED: Ursus maritimus C-type lectin domain family 7, member A (CLEC7A), transcript variant X1, mRNA ATGGAATCCCGTTCTGAGGTAGAAAATTTGGATGAAGATGGTTATACTCAATTAGACTTCCACTCTCAAG GCATCACTGGGAGACCTGTGATCGTAAAGAAAGTAACTTGGGCTACATCTCCTCGTTGGCGTCCCATTGC TGTGACTTTGGGAATCCTATGCTTGTTAATACTGGTGATAGCTGTGGTCCTGGGTACCATGGCCATTTGG AGATCCAATTCAGGGAGCAACCCATTGAAGAATGACAACTTTCCATCAAGAAATAAA…
Ursus americanus	No	11	>EMBOSS_001.1855:8502.sp ATGGAATCCCGTTCTGAGGTAGAAAATTTGGATGAAGATGGTTATACTCAATTAGACTTCCACTCTCAAGGCATCACTGGGAGACCTGTGATCGTAAAGAAAGTAACTTGGGCTACATCTCCTCGTTGGCGTCCCATTGCTGTGACTTTGGGAATCCTATGCTTGTTAATACTGGTGATAGCTGTGGTCCTGGGTACCATGGCCATTTGGAGATCCAATTCAGGGAGCAACCCATTGAAGAATGACAACTTTCCATCAAGAAATAAAGAGAACCACAGTCAACCCACACAATCATCTTTAGAAGACCATAGCAAATCGGTATGTTATGAACCTCATTGTATTTACCTTTCATTTCCAGGAGCTTTTTCCAGCTC…
Ailuropoda melanoleuca	GCF_000004335.2	XM_019806053.1	>XM_019806053.1:112-903 PREDICTED: Ailuropoda melanoleuca C-type lectin domain family 7 member A (CLEC7A), transcript variant X2, mRNA ATGGAATCCCGTTCTGAGGTAGAAAATTTGGATGAAGATGGTTATACTCAATTAGACTTCCACTCTCAAG GCATCACTGGGAGACCTGTGATCTTAAAGAAAGTAACTTGGGCTACATCTCCTCGTTGGCGTCCCATTGC TGTGACTTTGGGAATCCTATGCTTGTTAATATTGGTGATAGCTGTGGTCCTGGGTACCATGGCTATTTGG AGATCCAATTCAGGGAGCAACCCATTGAAGAATGACAACTTTCCATCAAGA…
Panthera onca	No	13	>EMBOSS_001.10000:12999.sp ATGGAATACCGTTCTGAGGTAGAAAATTTGGATGAAGATGGTTATACTCGTTTAGACTTCAGCTCTCAAGGCGTCACTGGGAGACATGTGGTCTTAGAGAAAGGAATTTGTGCTACGTCTCCTTATTGGCGTCCCATTGCCGTGACCTTGGGAATCCTATGCTTGGTAATACTGGTGGCAGCTGTGGTCCTGGGTACCACGGCTATTTGGAGACCCAATTCAGAGAGCAACCCATTGAAGAATGACAACTTTCCATCAAGAAATAAAGAGAACTACAGTCAATTCACACAATCATCTTTAGAAGACAGTGTGGCTCCTACCAAGGCTCTCACAACCACAGGCGTTTTTTCCAACTCTTGTCCTCCTAACTGG…
Acinonyx jubatus	GCF_003709585.1	XM_015061796.2	>XM_015061796.2:72-818 PREDICTED: Acinonyx jubatus C-type lectin domain containing 7A (CLEC7A), transcript variant X1, mRNA ATGGAATACCGTTCTGAGGTAGAAAATTTGGATGAAGATGGTTATACTCGTTTAGACTTTGGCTCTCAAG GCGTCACTGGGAGACATGCGGTCTTAGAGAAAGGAACCTGTGCTACGTCTCCTTATTGGCGTCCCATTGC CGTGACCTTGGGAATCCTATGCTTGGTAATACTGGTGACAGCTGTAGTCCTGGGTACCACGGCTATTTGG AGACCCAATTCAGAGAGCAACCCATTGAAGAATGACAACTTTCCATCAAGAAATAGAGAGAA…
Panthera tigris	GCF_000464555.1	XM_007093310.2	>XM_007093310.2:89-835 PREDICTED: Panthera tigris altaica C-type lectin domain family 7 member A (CLEC7A), transcript variant X1, mRNA ATGGAATACCGTTCTGAGGTAGAAAATTTGGATGAAGATGGTTATACTCGTTTAGACTTCAGCTCTCAAG GCGTCACTGGGAGACATGTGGTCTTAGAGAAAGGAACTTGTGCTACGTCTCCTTATTGGCGTCCCATTGC CGTGACCTTGGGAATCCTATGCTTGGTAATACTGGTGGCAGCTGTGGTCCTGGGTACCAGGGCTATTTGG AGACCCAATTCAGAGAGCAACCCATTGAAGAATGACAACTTTCCATCAAGA…
Panthera pardus	GCF_001857705.1	XM_019436413.1	>XM_019436413.1:91-837 PREDICTED: Panthera pardus C-type lectin domain family 7 member A (CLEC7A), transcript variant X1, mRNA ATGGAATACCGTTCTGAGGTAGAAAATTTGGATGAAGATGGTTATACTCGTTTAGACTTCAGCTCTCAAG GCGTCACTGGGAGACATGTGGTCTTAGAGAAAGGAACTTGTGCTACGTCTCCTTATTGGCGTCCCATTGC CGTGACCTTGGGAATCCTATGCTTGGTAATACTGGTGGCAGCTGTGGTCCTGGGTACCACGGCTATTTGG AGACCCAATTCAGAGAGCAACCCATTGAAGAATGACAACTTTCCATCAAGAAATAAAGA…
Felis catus	GCF_000181335.3	XM_006933509.3	>XM_006933509.3:65-811 PREDICTED: Felis catus C-type lectin domain containing 7A (CLEC7A), transcript variant X1, mRNA ATGGAATACCGTTCTGAGGTAGAAAATTTGGATGAAGATGGTTATACTCGTTTAGACTTCAGCTCTCAAG GCGTCACTGGGAGACATGCGGTCTCAGAGAAAGGAACTTGTGCTACGTCTCCTTATTGGCGTCCCATTGC CGTGACCTTGGGAATCCTATGCTTGGTAATACTGGTGACAGCTGTGGTCCTGGGTACCACGGCTATTTGG AGACCCAATTCAGAAAGCAACCCATTGAAGAATGACAACTTTCCATCAAGAAATAAAGAGAACTACA…
Prionailurus bengalensis euptilurus	No	14	>EMBOSS_001.1187:4419.sp ATGGAATACCGTTCTGAGGTAGAAAATTTGGACGAAGATGGTTATACTCGTTTAGACTTCAGCTCTCAAGGCGTCACTGGGAGACATGTGGTCTTAGAGAAAGGAACTTGTGCTACGTCTCCTTATTGGCGTCCCATTGCCGTGACCTTGGGAATCCTATGCTTGGTAATACTGGTGACAGCTGTGGTCCTGGGTACCACGGCTATTTGGAGACCCAATTCAGAGAGCAACCCATTGAAGAATGACAACTTTCCATCAAGAAATAAAGGGAACTACAGTCAACCCACACAATCATCTTTAGAAGACAGTGTGGCTCCTACCAAGGCTCTCACAACCACAGGCGTTTTTTCCAACTCTTGTCCTCCTAACTGGAT…
Felis nigripes	No		>EMBOSS_001.1313:1453.sp ---------------------------------------------------------------------------------------------------------------------------------------------------------------------------------------------------------GCTATTTGGAGACCCAATTCAGAAAGCAACCCATTGAAGAATGACAACTTTCCATCAAGAAATAAAGAGAACTACAGTCAACCCACACAATCATCTTTAGAAGACAGTGTGGCTCCTACCAAGGCTCTCACAACCACAGGAGTTTTTTCCAACTCTTGTCCTCCTAACTGGAT…
Lynx pardinus	No	16	>EMBOSS_001.10001:12984.sp ATGGAATACCGTTCTGAGGTAGAAAATTTGGATGAAGATGGTTATACTCGTTTAGACTTCAGCTCTCAAGGCGTCACTGGGAGACATGTGGTCTTAGAGAAAGGAACTTGTGCTACGTCTCCTTATTGGCGTCCCATTGCCGTGACCTTGGGAATCCTATGCTTGGTAATACTGGTGACAGCTGTGGTCCTGGGTACCACGGCTATTTGGAGACCCAATTCAGAGAGCAACCCATTGAAGAATGACAACTTTCCATCAAGAAATAAAGAGAACTACAGTCAACCCACACAATCATCTTTAGAAGACAGTGTGGCTCCTACCAAGGCTCTCACAACCACAGGCGTTTTTTCCAACTCTTGTCCTCCTAACTGG…
Puma concolor	GCF_003327715.1	XM_025930758.1	>XM_025930758.1:94-840 PREDICTED: Puma concolor C-type lectin domain containing 7A (CLEC7A), transcript variant X1, mRNA ATGGAATACCGTTCTGAGGTAGAAAATTTGGATGAAGATGGTTATACTCGTTTAGACTTCAGCTCTCAAG GCGTCACTGGGAGACATGCGGTCTTAGAGAAAGGAACTTGTGCTACGTCTCCTTATTGGCGTCCCATTGC CGTGACCTTGGGAATCCTATGCTTGGTAATACTGGTGACAGCTGTGGTCCTGGGTACCACGGCTATTTGG AGACCCAATTCAGAGAGCAACCCATTGAAGAATGACAACTTTCCATCAAGAAATAGAGAGAACTA…
Callorhinus ursinus	GCF_003265705.1	XM_025879880.1	>XM_025879880.1:94-837 PREDICTED: Callorhinus ursinus C-type lectin domain containing 7A (CLEC7A), transcript variant X1, mRNA ATGGATTCCCGTTCTGAGGTAGAAAATTTGGATGAAGATGGTTATACTCAATTAGACTTCCGCTCTCAAG GCATCACTGGGAGACCTGTGGTCTTAGAGAAAGCAACTTCTGCTACATCTCCTCATTGGCGTCGCATTGC TGTGACTTTGGGAATCCTATGCTTGCTAATACTGGTGATAGCTGTGATCCTGGGTACCAGGGCTATTTGG AGATCCAATTCAGGGAGCAACCCATTGAAGAACAGCTTCCCATCAAGAAATAAAGAGAA…
Zalophus californianus	GCF_900631625.1	XM_027593712.1	>XM_027593712.1:82-828 PREDICTED: Zalophus californianus C-type lectin domain containing 7A (CLEC7A), transcript variant X1, mRNA ATGGATTCCCGTTCTGAGGTAGAAAATTTGGATGAAGATGGTTATACTCAATTAGACTTCCGCTCTCAAG GCATCACTGGGAGACCTGTGGTCTTAGAGAAAGCAACTTCTGCTACATCTCCTCATTGGCGTCCCATTGC TGTGACTTTGGGAATCCTATGCTTGCTAATACTGGTGATAGCTGTGATCCTGGGTACCAGGGCTATTTGG AGATCCAATTCAGGGAGCAACCCATTGAAGAATGACAGCTTCCCATCAAGAAATAA…
Eumetopias jubatus	GCF_004028035.1	XM_028119845.1	>XM_028119845.1:94-840 PREDICTED: Eumetopias jubatus C-type lectin domain containing 7A (CLEC7A), transcript variant X1, mRNA ATGGATTCCCGTTCTGAGGTAGAAAATTTGGATGAAGATGGTTATACTCAATTAGACTTCCGCTCTCAAG GCATCACTGGGAGACCTGTGGTCTTAGAGAAAGCAACTTCTGCTACATCTCCTCATTGGCGTCCCATTGC TGTGACTTTGGGAATCCTATGCTTGCTAATACTGGTGATAGCTGTGATCCTGGGTACCAGGGCTATTTGG AGATCCAATTCAGGGAGCAACCCATTGAAGAATGACAGCTTCCCATCAAGAAATAAAGAG…
Hyaena hyaena	No	18	>EMBOSS_001.6950:10141.sp ATGGAATATCGTTCTGAGATAGAAAATTTGGATGAAGATGGTTATACTCGTTTAGACTTCAGCTCTCAAGCCGCCCCTGGGAGACCTGTGGTCTCAGAGAAAGGAACTTGTGCTACATCTCCTTGTTGGCGTCCCGTTGCTGTGACCTTGGGGATCCTTTGCTTGGTGATACTGGTGATAGCTGTGGTCCTGGGTACCATGGCTATTTGGAGATCCAATTCAGGAAGCAACCCATTGAAGAATGACAACTTTCCATCAAGAAATAAAGAGAACTACAGTCAGCCCACACAATCATCTTTAGAAGACAATGTGGCTCCTACCAAGGCTCTCACAACCACAGGCGTTTTTTCCACCTCTTGTCCTCCTAACTGGG…
Odobenus rosmarus divergens	GCF_000321225.1	XM_004412640.1	>XM_004412640.1:1-747 PREDICTED: Odobenus rosmarus divergens C-type lectin domain family 7, member A (CLEC7A), transcript variant X1, mRNA ATGGATTCCCGTTCTGAGGTAGAAAATTTGGATGAAGATGGTTATACTCAATTAGACTTCCGCTCTCGAG GCATCACTGGGAGACCTGTGGTCTTAGAGAAAGTAACTTCTGCTACATCTCCTCATTGGCGTCCCATTGC TGTGACTTTGGGAATCCTATGCTTGCTAATACTGGTGATAGCTGTGATCCTGGGTACCGGGGCTATTTGG AGATCCAATTCAGGGAGCAACCCATTGAAGAATGACAACTTCCCATC…
Mirounga angustirostris	No	19	>EMBOSS_001.[6900:19063].sp ATGGAATCCCGTTCTGGGGTAGAAAATTTGGATGAAGATGGTTATACTCAATTAGACTTC CGCTCTCAAGGCATCACTGGGAGACCTGTGGTCTTAGAGAAAGTAACTTGTGCTACATCT CCTCATTGGCGTCCCATTGCTGTGACTTTGGGAATCCTATGCTTGCTAATATTGGTGATC GCTGTGATCCTGGGTACCATGGCTATTTGGAGATCCAATTCTGGGAGCAACCCATTGAAG AATGACAACTTCCCATCAAGAAATAAAGAGAACCACAGTCAATCCACACAATCATCTTTA GAAGACCATGTGGCTCCTACCAAGACTCTCACAACCACAGGCAAGGGCAGGCAACTGGCA TGTTA…
Phoca vitulina	No	20	>EMBOSS_001.[289438:301413].sp ATGGAATCCCGTTCTGGAGTAGAAAATTTGGATGAAGATGGTTATACTCAATTAGACTTC CGCTCTCAAGGCATCACTAGGAGACCTGTGGTCTTAGAGAAAGTAACTTGTGCTACATCT CCTCATTGGCGTCCCATTGCTGTGACTTTGGGAATCCTATGCTTGCTACTATTGGTGATA GCTGTGATCCTGGGTACCATGGCTATTTGGAGATCCAATTCAGGGAGCAACCCATTGAAG AACGACAACTTCCCATCAAGAAATAAAGAGAACCACAGTCAACCCACACAATCATCTTTA GAAGACCATGTGGCTCCTACCAAGACTCTCACAACCACAGGCAAGGGCAGGAGCAAACTG GC…
Leptonychotes weddellii	GCF_000349705.1	XM_006732118.1	>XM_006732118.1:1-747 PREDICTED: Leptonychotes weddellii C-type lectin domain family 7, member A (CLEC7A), mRNA ATGGAATCCCGTTCTGGGGTAGAAAATTTGGATGAAGATGGTTATACTCAATTAGACTTCCGCTCTCAAG GCATCACTGGGAGACCTGTGGTCTTAGAGAAAGTAACTTGTGCTACATCTCCTCATTGGCGTCCCATTGC TGTGACTTTGGGAATCCTATGCTTGCTAATATTGGTGATCGCTGTGATCCTGGGTTCCATGGCTATTTGG AGATCCAATTCTGGGAGCAACCCATTGAAGAATGACAACTTCCCATCAAGAAATAAAGAGAACCACAGTC AAC…
Neomonachus schauinslandi	GCF_002201575.1	XM_021690638.1	>XM_021690638.1:20-766 PREDICTED: Neomonachus schauinslandi C-type lectin domain containing 7A (CLEC7A), transcript variant X1, mRNA ATGGAATCCCGTTCTGGGGTAGAAAATTTGGATGAAGATGGTTATACTCAATTAGACTTCCGCTCTCAAG GCATCACTGGGAGACCTGTGGTCTTAGAGAAAGTAACTAGTGCTACATCTCCTCACTGGCGTCCCATTGC TGTGACTTTGGGAATCCTATGCTTGCTAATATTGGTGATCGCTGTGATCCTGGGTACCATGGCTATTTGG AGATCCAATTCTGGGAGCAACCCATTGAAGAATGACAACTTCCCATCAAGAAA…
Paradoxurus hermaphroditus	No	21	>EMBOSS_001.4183:7316.sp ATGCAACACCGTTCTGAGGTAGAACATTTGGATGAAGATGGTTATACTCGTTTAGACTTCAGCTCTCAAGCCATGCCTCGGAGACGGGTGGTCTCACAGAAAGGAATTTGTACTTTATCTCCTTGTTGGCGTCCCATTGCTATGACCTTGGTAATCCTATGTTTGATAATGCTGGTGATAAATGTGATCCTGCATGCCACAGCTATTTGGAGATCTAGTTCAGGGAGCAACCCACTGAGGAATGACAACTTTCCATCAAGAAATAAAGAGAACTACAGTCAGCCCACACAATCATCTTTAGAAGGCAGCATGGCTCCTACCAAGGCTCTCCCAACCGCAGGCATTTTTTCCACCTCTTGTCCTCCTAACTGGAT…
Cryptoprocta ferox	No	22	>EMBOSS_001.6923:10140.sp ATGGAATACCGTTCTGAGGTAGAAAATTTGGATGAAGATGGTTATACTCGTTTAGACTTCAGCTCTCGAGCCATCACTGGGAGATCTGTAGTCTCAGAGAAAGGAACTTGTGCTACATCTCCTTGTTGGTGTCCCATTGCTGTGATCTTGGGAATCCTTTGCTTAGTAATACTGGTGATAGCTGTGGTCCTGGGTACCATAGCTATTTGGAGATCCAACTCAGGGAGCAACCCATTGACGAATGACAACTTTCCATCAAGAAATAAAGAGAACTACAGTCAGCCCACACAATCATCTTTAGAAGACAGTATGGCTTCTACCAAGGCTCTCACAACCACAGGCGTGTTTTCCACCACTTGTCCTCCTAACTGGA…
Helogale parvula	No	23	>EMBOSS_001.10001:13190.sp ATGGAATACCGTTCTGAGGTAGAAAATTTGGATGAAGATGGTTATACTCGTTTAGACTTCAGCTCTCAAGCCATCACTGGGAGACCTGTAGTCTCAGAGAAAGGAACTTGTGCTACATCTCCTTGTTGGCGTCCCATTGCTGTGATCTTGGGAATCCTTTGCTTGGTAATACTGGTGATAGCTGTGGTCCTGGGTACCATGGCTATTTGGAGACCCAATTCAGGGAGCAACCCATTGATGAATGACAACTTTCCATCAAGAAATAAAGACAACTACAGTCACCCCACACAATCATCTTTAGAAGACAGTTTGGCTTCTACCAAGGCTCTCACAACCACAGGCGTGTTTTCCACCACTTGTCCTCCTAACTGG…
Mungos mungo	No	24	>EMBOSS_001.10000:13189.sp ATGGAATACCGCTCTGAGGTAGAAAATTTGGATGAAGATGGTTATACTCGTTTAGACTTCAGCTCTCAAGCCATCACTAGGAGACCTGTAGTCTCAGAGAAAGGAACTTGTGCTACGTCTCCTTGTTGGCGTCCCATTGCTGTGATCTTGGGAATCCTTTGCTTGGTAATACTAGTGATAGCTGTGGTCCTGGGTACCATGGCTATTTGGAGACCCAATTCAGGGAGCAACCCATTGATGAATGACAACTTTCCATCAAGAAATAAAGACAACTACAGTCAGCCCACACAATCATCTTTAGAAGACAGTTTGGCTTCTACCAAGGCTCTCACAACCACAGGCGTGTTTTCCACCACTTGTCCTCCTAACTGG…
Suricata suricatta	GCF_006229205.1	XM_029954863.1	>XM_029954863.1:176-922 PREDICTED: Suricata suricatta C-type lectin domain containing 7A (CLEC7A), transcript variant X2, mRNA ATGGAATACCGTTCTGAGGTAGAAAATTTGGATGAAGATGGTTATACTCGTTTAGACTTCAGCTCTCAAG CCATCACTGGGAGACCTGTAGTCTCAGAGAAAGAAACTGGTGCTACATCTCCTTGTTGGCGTCCCATTGC TGTGATCTTTGGAATCCTTTGCTTGGTAATACTGGTGATAGCTGTGGTCCTGGGTACCATGGCTACTTGG AGACCCAATTCAGGGAGCAACCCATTGATGAATGACAACTTTCCATCAAGAAATAAAGA…
LGP2-DHX58
Canis lupus	GCF_003254725.1	XM_025440896.1	>XM_025440896.1:331-2367 PREDICTED: Canis lupus dingo DExH-box helicase 58 (DHX58), transcript variant X1, mRNA ATGGAGCTGCGACCCTACCAGTGGGAGGTGATCATGCCTGCCCTGGAGGGCAAGAATATCATCGTGTGGC TGCCCACTGGAGCTGGGAAAACCCGGGCTGCTGCTTATGTGGCCAAGAGGCATCTAGAGACTGTGGACCA AGCCAAGGTGGTTGTACTGGTCAACAGGGTGCACCTGGTGACCCAGCATTGTGAGGAGTTCAGCCGCATG CTGGGCAAACGCTGGGCCATTATAACCCTGAGTGGGGACATGGGGCCACGAGCTGGCTTTGGCCACCTGG CCA…
Canis lupus familiaris	GCF_000002285.3	XM_014116565.2	>XM_014116565.2:242-2278 PREDICTED: Canis lupus familiaris DExH-box helicase 58 (DHX58), transcript variant X2, mRNA ATGGAGCTGCGACCCTACCAGTGGGAGGTGATCATGCCTGCCCTGGAGGGCAAGAATATCATCGTGTGGC TGCCCACTGGAGCTGGGAAAACCCGGGCTGCTGCTTATGTGGCCAAGAGGCATCTAGAGACTGTGGACCA AGCCAAGGTGGTTGTACTGGTCAACAGGGTGCACCTGGTGACCCAGCATTGTGAGGAGTTCAGCCGCATG CTGGGCAAACGCTGGGCCATTATAACCCTGAGTGGGGACATGGGGCCACGAGCTGGCTTTGGCCACCTG…
Lycaon pictus	No	1	>EMBOSS_001.[10012:17569].sp ATGGAGCTGCGACCCTACCAGTGGGAGGTGATCATGCCTGCCCTGGAGGGCAAGAATATC ATCGTGTGGCTGCCCACTGGAGCTGGGAAAACCCGGGCTGCTGCTTATGTGGCCAAGAGG CATCTAGAGACTGTGGACCAAGCCAAGGTGGTTGTACTGGTCAACAGGGTGCACCTGGTG ACCCAGCATTGTGAGGAGTTCAGCCGCATGCTGGGCAAACGCTGGGCCATTATAACCCTG AGCGGGGACATGGGGCCACGAGCTGGCTTTGGCCACCTGGCCAGGAGCCATGACCTGATC ATCTGCACAGCTGAGCTGTTACAGATGGCGCTGACCAGCCCGGAGGAGGAGGAGCACGTG GAGC…
Vulpes lagopus	No	2	>EMBOSS_001.[10012:17796].sp ATGGAGCTGCGACCCTACCAGTGGGAGGTGATCATGCCTGCCCTGGAGGGCAAGAATATC ATCATGTGGCTGCCCACTGGAGCTGGGAAAACCCGGGCTGCTGCTTATGTGGCCAAGAGG CATCTAGAGACTGTGGACCGAGCCAAAGTGGTTGTACTGGTCAACAGGGTGCACCTGGTG ACCCAGCATTGTGAGGAGTTCAGCCGCATGCTGGGCAAACGCTGGGCCATTATAACCCTG AGTGGGGACATGGGGCCACGAGCTGGCTTTGGCCACCTGGCCCGGAGCCATGACCTGATC ATCTGCACAGCTGAGCTGCTACAGATGGCGCTGACCAGCCCGGAGGAGGAGGAGCATGTG GAAC…
Vulpes vulpes	GCF_003160815.1	XM_025986999.1	>XM_025986999.1:509-2545 PREDICTED: Vulpes vulpes DExH-box helicase 58 (DHX58), mRNA ATGGAGCTGCGACCCTACCAGTGGGAGGTGATCATGCCTGCCCTGGAGGGCAAGAATATCATCATGTGGC TGCCCACTGGAGCTGGGAAAACCCGGGCTGCTGCTTATGTGGCCAAGAGGCATCTAGAGACTGTGGACCG AGCCAAGGTGGTTGTACTGGTCAACAGGGTGCACCTGGTGACCCAGCATTGTGAGGAGTTCAGCCGCATG CTGGGCAAACGCTGGGCCATTATAACCCTGAGCGGGGACATGGGGCCACGAGCTGGCTTTGGCCACCTGG CCCGGAGCCATGACCTGATCATCTGCACAG…
Pteronura brasiliensis	No	3	>EMBOSS_001.[9997:17247].sp ATGGAGTTGCGACCCTACCAGTGGGAGGTAATCATGCCTGCCCTAGAGGGCAAGAATATC ATCGTGTGGCTGCCCACGGGGGCTGGGAAGACCCGGGCGGCTGCGTACGTGGCCAAAAGG CATCTGGAGTCTGTGGACAGAGCCAAGGTGGTGGTACTGGTCAACAGGGTGCACCTGGTG AGCCAGCATTGTGAGGAGTTCAGCCGCCTGCTAGACAGACGCTGGGCCATTATAACCCTG AGCGGGGACATGGGGCCACGAGCTGGCTTTGGCCACCTGGCCCGGAGCCATGACCTGATC ATCTGCACAGCGGAGCTGCTCCAGATGGCGCTGACCAGCCCCGAGGAGGAGGAGCACGTG GAGCT…
Enhydra lutris	GCF_002288905.1	XM_022509583.1	>XM_022509583.1:94-2133 PREDICTED: Enhydra lutris kenyoni DExH-box helicase 58 (LOC111151529), mRNA ATGGAGTTGCGACCCTACCAGTGGGAGGTAATCATGCCTGCCCTAGAGGGCAAGAATATCATCGTGTGGC TGCCCACGGGGGCTGGGAAGACCCGGGCGGCTGCGTACGTGGCCAAAAGGCATCTGGAGACTGTGGACAG AGCCAAGGTGGTGGTACTGGTCAACAGGGTGCACCTGGTGAGCCAGCATTGTGAGGAGTTCAGCCGCATG CTGGACAGACGCTGGGCCATTATAACCCTGAGCGGGGACATGGGGCCACGAGCTGGCTTTGGCCACCTGG CCCGGAGCCATGACC…
Spilogale gracilis	No	4	>EMBOSS_001.[10004:17334].sp ATGGAGCTGCGACCCTACCAGTGGGAGGTGATCATGCCTGCCCTGGAGGGCAAGAATATC ATCATGTGGCTGCCCACGGGGGCTGGGAAGACCCGGGCGGCTGCATATGTGGCCAAGAGG CATCTAGAAACTGTGGATGGAGCCAAGGTGGTGGTACTGGTCAACAGGGTGCACCTGGTG AGCCAGCACTGTGAGGAGTTCAGCCTCATGCTGGACAGACGCTGGGCCATTATAACCCTG AGCGGGGATATGGGGCCACGAGCTGGCTTTGGCCACCTGGCCCGGAGCCATGACCTGATC ATCTGCACAGCGGAGCTGCTCCAGATGGCGCTGACCAGCCCCGAGGAAGAGGAGCACGTG GAGC…
Neovison vison	No	5	>EMBOSS_001.[9998:17321].sp ATGGAGTTGCGACCCTACCAGTGGGAGGTAATCATGCCTGCCCTGGAGGGCAAGAATATC ATCGTGTGGCTGCCCACGGGGGCTGGGAAGACCCGGGCGGCTGCGTACGTAGCCAAGAGG CATCTGGAGACTGTGGACAGAGCCAAGGTGGTGGTACTAGTCAACAGGGTGCACCTGGTG AGCCAGCATTGTGAGGAGTTCAGCCGCATGCTGGACAGACGCTGGGCCATTATAACCCTG AGCGGGGACATGGGGCCACGAGCTGGCTTTGGCCACCTGGCCCGGAGCCATGACCTGATC ATCTGCACAGCGGAGCTGCTCCAGATGGCGCTGACCAGCCCCGAGGAGGAGGAGCACGTG GAGCT…
Gulo gulo	No	6	>EMBOSS_001.[10003:18179].sp ATGGAGCTGCGACCCTACCAGTGGGAGGTGATCATGCCTGCCCTAGAGGGCAAGAATATC ATCGTGTGGCTGCCCACGGGGGCTGGGAAGACCCGGGCGGCTGCGTACGTGGCCAAGAGG CATCTGGAGACTGTGGACAGAGCCAAGGTGGTGGTACTGGTCAACAGGGTGCACCTGGTG AGCCAGCATTGTGAGGAGTTCAGCCGCATGCTGGACAAACGCTGGGCCATTATAACCCTG AGCGGGGACATGGGGCCACGAGCTGGCTTTGGCCACCTGGCCCGGAGCCATGACCTGATC ATCTGCACAGCGGAGCTGCTCCAGATGGCGCTGACCAGCACCGAGGAGGAGGAGCACGTG GAGC…
Martes zibellina	Our study	8	>EMBOSS_001.[10003:17240].sp ATGGAGCTGCGACCCTACCAGTGGGAGGTGATCATGCCTGCCCTAGAGGGCAAGAATATC ATCGTGTGGCTGCCCACGGGGGCTGGGAAGACCCGGGCGGCTGCGTACGTGGCCAAGAGG CATCTGGAGACTGTGGACAGAGCCAAGGTGGTGGTACTGGTCAACAGGGTGCACCTGGTG AGCCAGCATTGTGAGGAGTTCAGCCGCATGCTGGACAAACGCTGGGCCATTATAACCCTG AGCGGGGACATGGGGCCACGAGCTGGCTTTGGCCACCTGGCCCGGAGCCATGACCTGATC ATCTGCACAGCGGAGCTGCTCCAGATGGCACTGACCAGCACCGAGGAGGAGGAGCACGTG GAGC…
Mellivora capensis	No	9	>EMBOSS_001.[10004:17236].sp ATGGAGCTTCGACCCTACCAGTGGGAGGTGATCATGCCTGCCCTGGAGGGCAAGAATATC ATCGTGTGGCTGCCCACGGGGGCTGGGAAGACCCGGGCGGCTGCGTACGTGGCCAAGAGG CATCTGGAAACTGTGGACAGAGCCAAGGTGGTGGTACTGGTCAACAGGGTGCACCTGGTG AGCCAGCATTGTGAGGAGTTCAGCCGCATGCTGGACAGACGCTGGGCCATTATAACCCTG AGTGGGGACATGGGGCCACGAGCTGGCTTTGGCCACCTGGCCCGGAGCCATGACCTGATC ATCTGCACAGCGGAGCTGCTCCAGATGGCGCTGACCAGCCCCGAGGAGGAGGAGCACGTG GAGC…
Mustela putorius furo	GCF_000215625.1	XM_004772711.2	>XM_004772711.2:152-2191 PREDICTED: Mustela putorius furo DEXH (Asp-Glu-X-His) box polypeptide 58 (DHX58), transcript variant X2, mRNA ATGGAGTTGCGACCCTACCAGTGGGAGGTAATCATGCCTGCCCTGGAGGGCAAGAATATCATCGTGTGGC TGCCCACGGGGGCTGGGAAGACCCGGGCAGCTGCATACGTGGCCAAGAGGCATCTGGAGACTGTGGACGG AGCCAAGGTGGTGGTACTAGTCAACAGGGTGCACCTGGTGAGCCAGCATTGTGAGGAGTTCAGCCGCATG CTGGACAGACGCTGGGCCATTATAACCCTGAGCGGGGATATGGGGCCACGA…
Taxidea taxus	No	10	>EMBOSS_001.3795:6837.sp ATGGAGCTGCGACCCTACCAGTGGGAGGTGATCATGCCTGCCCTGGAGGGCAAGAATATCATTGTGTGGCTGCCCACGGGGGCTGGGAAGACCCGGGCAGCTGCGTATGTGGCCAAGAGGCATCTGGAAACTGTGGACAGAGCCAAGGTGGTAGTACTGGTCAACAGGGTGCACCTGGTGAGCCAGCATTGTGAGGAGTTCAGCCGCATGCTGGACAGACGCTGGGCCATTATAACCCTGAGTGGGGACATGGGGCCACGAGCTGGCTTTGGCCACCTGGCCCGGAGCCATGACCTGATCATCTGCACAGCGGAGCTGCTCCAGATGGCGCTGACCAGCCCCGAGGAGGAGGAGCACGTGGAGCTCAATGCCTT…
Ursus arctos	GCF_003584765.1	XM_026512820.1	>XM_026512820.1:107-2143 PREDICTED: Ursus arctos horribilis DExH-box helicase 58 (DHX58), mRNA ATGGAGCTGCGACCCTACCAGTGGGAGGTGATCATGCCTGCCCTGGAGGGCAAGAATATCATCATGTGGC TGCCCACGGGGGCGGGGAAGACGCGGGCGGCTGCTTATGTAGCCAAGAGGCATCTCGAGACTGTGGACAG AGCCAAGGTGGTTGTACTGGTCAACAGGGTGCACCTGGTGAGCCAGCATTGTGAGGAGTTCAGCCGCATG CTGGACAATCGCTGGGCCATTACAACCCTGAGCGGGGACATGGGGCCACGAGCTGGCTTTGGCCACCTGG CCCGGAGCCATGACCTGATC…
Ursus maritimus	GCF_000687225.1	XM_008701348.1	>XM_008701348.1:89-2146 PREDICTED: Ursus maritimus DEXH (Asp-Glu-X-His) box polypeptide 58 (DHX58), mRNA ATGGAGCTGCGACCCTACCAGTGGGAGGTGATCATGCCTGCCCTGGAGGGCAAGAATATCATCATGTGGC TGCCCACGGGGGCGGGGAAGACGCGGGCAGCTGCTTATGTAGCCAAGAGGCATCTCGAGACTGTGGACAG AGCCAAGGTGGTTGTACTGGTCAACAGGGTGCACCTGGTGAGCCAGCATTGTGAGGAGTTCAGCCGCATG CTGGACAATCGCTGGGCCATTACAACCCTGAGCGGGGACATGGGGCCACGAGCTGGCTTTGGCCACCTGG CCCGGAGCCA…
Ursus americanus	No	11	>EMBOSS_001.[10003:11171].sp ATGGAGCTGCGACTCTACCAGTGGGAGGTGATCATGCCTGCCCTGGAGGGCAAGAATATC ATCATGTGGCTGCCCACGGGGGCGGGGAAGACGCGGGCGGCTGCTTATGTAGCCAAGAGG CATCTCGAGACTGTGGACAGAGCCAAGGTGGTTGTACTGGTCAACAGGGTGCACCTGGTG AGCCAGCATTGTGAGGAGTTCAGCCGCATGCTGGACAATCGCTGGGCCATTACAACCCTG AGCGGGGACATGGGGCCACGAGCTGGCTTTGGCCACCTGGCCCGGAGCCATGACCTGATC ATCTGCACAGCGGAGCTGCTACAGCTGGCGCTGGCCAGCCCCGAGGAGGAGGAGCACGTG GAGC…
Ailuropoda melanoleuca	GCF_000004335.2	XM_019802712.1	>XM_019802712.1:94-2148 PREDICTED: Ailuropoda melanoleuca DExH-box helicase 58 (DHX58), mRNA ATGGAGCTGCGACCCTACCAGTGGGAGGTGATCATGCCTGCCCTGGAGGGCAAGAATATCATCATGTGGC TGCCCACGGGGGCGGGGAAGACCCGGGCGGCTGCTTATGTAGCCAAGAGGCATCTCGAGACTGTGGACGG AGCCAAGGTGGTTGTACTGGTCAACAGGGTGCACCTGGTGAGCCAGCATTGTGAGGAGTTCAGCCGCATG CTGGACAATCGCTGGGCCATTACAACCCTGAGCGGGGACATGGGGCCACGAGCTGGCTTTGGCCACCTGG CCCGGAGCCATGACCTGATCAT…
Ailurus fulgens	No	12	>EMBOSS_001.[10004:17413].sp ACGGAGCTGCGACCCTACCAGTGGGAGGTGATCATGCCCGCCCTGGAGGGCAAGAATATC ATCGTGTGGCTGCCCACGGGGGCCGGGAAGACCCGGGCGGCCGCGTACGTGGCCAAGAGG CATCTAGAGACTGTGGACGGAGCCAAGGTGGTGGTGCTGGTCAACAGGGTGCACCTGGTG AGCCAGCATTGTGAGGAGTTCAGCCGCATGCTGGACAGACGCTGGGCCATTGTAACCCTG AGCGGGGACATGGGGCCACGAGCTGGCTTTGGCCACCTGGCCCGGAGCCATGACCTGATC ATCTGCACCGCGGAGCTGCTCCAGATGGCGCTGACCAGCCCCGAGGAGGAGGAGCACGTG GAGC…
Panthera onca	No	密码子13	>EMBOSS_001.[6013:13870].sp AGGGAGCTGCGACCCTACCAGTGGGAGGTGATCATGCCTGCCCTGGAGGGCAGGAATATC ATCATATGGCTGCCCACGGGGGCTGGGAAGACCCGGGCAGCTGCTTATGTGGCCAAGAGG CATCTAGAGACTGTGGACGGAGCCAAGGTGGTCGTACTGGTCAACAGGGTGCACCTGGTG ACCCAGCATTGCGAGGAGTTCAGCCGCATGCTGGACAAACGCTGGGCCATTATAACCCTG AGTGGGGACATGGGGCCACGAGCTGGCTTTGGCCACCTGGCCCGGAGCCATGACCTGCTC ATCTGCACAGCCGAGCTGCTACAGATGGCACTGACCAGCCCCGAGGAGGAGGAGCACGTG GAGCT…
Acinonyx jubatus	GCF_003709585.1	XM_027049026.1	>XM_027049026.1:204-2261 PREDICTED: Acinonyx jubatus DExH-box helicase 58 (DHX58), mRNA ATGATCAGATCAGATTCCAGAAGGGAGCTGCGACCCTACCAGTGGGAGGTGATCATGCCTGCCCTGGAGG GCAGGAATATCATCATATGGCTGCCCACGGGGGCTGGGAAGACCCGGGCAGCTGCTTATGTGGCCAAGAG GCATCTAGAGACTGTGGACGGAGCCAAGGTGGTCGTACTGGTCAACAGGGTGCACCTGGTGACCCAGCAT TGCGAGGAGTTCAGCCGCATGCTGGACAAACGCTGGGCCATTACAACCCTGAGTGGGGACATGGGGCCAC GAGCTGGCTTTGGCCACCTGGCCCGGA…
Panthera tigris	GCF_000464555.1	XM_007087656.2	>XM_007087656.2:142-2199 PREDICTED: Panthera tigris altaica DEXH-box helicase 58 (DHX58), mRNA ATGATCAGATCAGATTCCAGAAGGGAGCTGCGACCCTACCAGTGGGAGGTGATCATGCCTGCCCTGGAGG GCAGGAATATCATCATATGGCTGCCCACGGGGGCTGGGAAGACCCGGGCAGCTGCTTATGTGGCCAAGAG GCATCTAGAGACTGTGGACGGAGCCAAGGTGGTCGTACTGGTCAACAGGGTGCACCTGGTGACCCAGCAT TGCGAGGAGTTCAGCCGCATGCTGGACAAACGCTGGGCCATTATAACCCTGAGTGGGGACATGGGGCCAC GAGCTGGCTTTGGCCACCTG…
Panthera pardus	GCF_001857705.1	XM_019435365.1	>XM_019435365.1:202-2259 PREDICTED: Panthera pardus DExH-box helicase 58 (DHX58), mRNA ATGATCAGATCAGATTCCAGAAGGGAGCTGCGACCCTACCAGTGGGAGGTGATCATGCCTGCCCTGGAGG GCAGGAATATCATCATATGGCTGCCCACGGGGGCTGGGAAGACCCGGGCAGCTGCTTATGTGGCCAAGAG GCATCTAGAGACTGTGGACGGAGCCAAGGTGGTCGTACTGGTCAACAGGGTGCACCTGGTGACCCAGCAT TGCGAGGAGTTCAGCCGCATGCTGGACAAACGCTGGGCCATTATAACCCTGAGTGGGGACATGGGGCCAC GAGCTGGCTTTGGCCACCTGGCCCGGAG…
Felis catus	GCF_000181335.3	XM_006940356.4	>XM_006940356.4:231-2288 PREDICTED: Felis catus DExH-box helicase 58 (DHX58), mRNA ATGATCAGATCAGATTCCAGAAGGGAGCTGCGACCCTACCAGTGGGAGGTGATCATGCCTGCCCTGGAGG GCAGGAATATCATCATATGGCTGCCCACGGGGGCTGGGAAGACCCGGGCAGCTGCTTATGTGGCCAAGAG GCATCTAGAGACTGTGGACGGAGCCAAGGTGGTCGTACTGGTCAACAGGGTGCACCTGGTGACCCAGCAT TGCGAGGAGTTCAGCCGCATGCTGGACAAACGCTGGGCCATTACAACCCTGAGTGGGGACATGGGGCCAC GAGCTGGCTTTGGCCACCTGGCCCGGAGCCAT…
Prionailurus bengalensis euptilurus	No	密码子14	>EMBOSS_001.[10012:17539].sp AGGGAGCTGCGACCCTACCAGTGGGAGGTGATCATGCCTGCCCTGGAGGGCAGGAATATC ATCATATGGCTGCCCACGGGGGCTGGGAAGACCCGGGCAGCTGCTTATGTGGCCAAGAGG CATCTAGAGACTGTGGACGGAGCCAAGGTGGTCGTACTGGTCAACAGGGTGCACCTGGTG ACCCAGCATTGCGAGGAGTTCAGCCGCATGCTGGACAAACGCTGGGCCATTACAACCCTG AGTGGGGACATGGGGCCACGAGCTGGCTTTGGCCACCTGGCCCGGAGCCATGACCTGCTC ATCTGCACAGCCGAGCTGCTACAGATGGCACTGACCAGCCCCGAGGAGGAGGAGCACGTG GAGC…
Felis nigripes	No	密码子15	>EMBOSS_001.[4273:11798].sp AGGGAGCTGCGACCCTACCAGTGGGAGGTGATCATGCCTGCCCTAGAGGGCAGGAATATC ATCATATGGCTGCCCACGGGGGCTGGGAAGACCCGGGCAGCTGCTTATGTGGCCAAGAGG CATCTAGAGACTGTGGACGGAGCCAAGGTGGTCGTACTGGTCAACAGGGTGCACCTGGTG ACCCAGCATTGCGAGGAGTTCAGCCGCATGCTGGACAAACGCTGGGCCATTACAACCCTG AGTGGGGACATGGGGCCACGAGCTGGCTTTGGCCACCTGGCCCGGAGCCATGACCTGCTC ATCTGCACAGCCGAGCTGCTACAGATGGCACTGACCAGCCCCGAGGAGGAGGAGCACGTG GAGCT…
Lynx pardinus	No	密码子16	>EMBOSS_001.[10013:17564].sp AGGGAGCTGCGACCCTACCAGTGGGAGGTGATCATGCCTGCCCTGGAGGGCAGGAATATC ATCATATGGCTGCCCACGGGGGCTGGGAAGACCCGGGCAGCTGCTTATGTGGCCAAGAGG CATCTAGAGACTGTGGACGGAGCCAAGGTGGTCGTACTGGTTAACAGGGTGCACCTGGTG ACCCAGCATTGCGAGGAGTTCAGCCGCATGCTGGACAAACGCTGGGCCATTACAACCCTG AGTGGGGACATGGGGCCACGAGCTGGCTTTGGCCACCTGGCCCGGAGCCATGACCTGCTC ATCTGCACAGCCGAGCTGCTACAGATGGCACTGACCAGCCCCGAGGAGGAGGAGCACGTG GAGC…
Puma concolor	GCF_003327715.1	XM_025917440.1（短）	>XM_025917440.1 PREDICTED: Puma concolor DExH-box helicase 58 (DHX58), mRNA ATGATCAGATCAGATTCCAGAAGGGAGCTGCGACCCTACCAGTGGGAGGTGATCATGCCTGCCCTGGAGG GCAGGAATATCATCATATGGCTGCCCACGGGGGCTGGGAAGACCCGGGCAGCTGCTTATGTGGCCAAGAG GCATCTAGAGACTGTGGACGGAGCCAAGGTGGTCGTACTGGTCAACAGGGTGCACCTGGTGACCCAGCAT TGCGAGGAGTTCAGCCGCATGCTGGACAAACGCTGGGCCATTACAACCCTGAGTGGGGACATGGGGCCAC GAGCTGGCTTTGGCCACCTGGCCCGGAGCCATGACCTGC…
Callorhinus ursinus	GCF_003265705.1	XM_025861812.1	>XM_025861812.1:129-2165 PREDICTED: Callorhinus ursinus DExH-box helicase 58 (DHX58), transcript variant X1, mRNA ATGGCGTTGCGACCCTACCAGTGGGAGGTGATCATGCCTGCCCTGGAGGGCAAGAATATCATCATGTGGC TGCCCACGGGGGCTGGGAAGACCCGGGCGGCTGCTTATGTGGCCAAGAGGCATCTAGAGACTGTGGACGG AGCCAAGGTGGTTGTACTGGTCAACCGGGTGCACCTGGTGAGCCAGCATTGTGAGGAGTTCAGCCGCATG CTGGACAAACGCTGGGCCATTATAACCCTGAGTGGGGACATGGGGCCACGAGCTGGCTTTGGCCACCTGG C…
Zalophus californianus	GCF_900631625.1	XM_027624424.1	>XM_027624424.1:247-2352 PREDICTED: Zalophus californianus DExH-box helicase 58 (DHX58), transcript variant X1, mRNA ATGGGGAGGGGGCCGGGCTTGGGAGAGGGCCAGGTGGGCCAGGGGTCTGACTCTCCTTCCATTCTCAGAA TGGAGTTGCGACCCTACCAGTGGGAGGTGATCATGCCTGCCCTGGAGGGCAAGAATATCATCATGTGGCT GCCCACGGGGGCTGGGAAGACCCGGGCGGCTGCTTATGTGGCCAAGAGGCATCTAGAGACTGTGGATGGA GCCAAGGTGGTTGTACTGGTCAACCGGGTGCACCTGGTGAGCCAGCATTGTGAGGAGTTCAGCCGCATG…
Eumetopias jubatus	GCF_004028035.1	XM_028094047.1	>XM_028094047.1:131-2167 PREDICTED: Eumetopias jubatus DExH-box helicase 58 (DHX58), transcript variant X1, mRNA ATGGAGTTGCGACCCTACCAGTGGGAGGTGATCATGCCTGCCCTGGAGGGCAAGAATATCATCATGTGGC TGCCCACGGGGGCTGGGAAGACCCGGGCGGCTGCTTATGTGGCCAAGAGGCATCTAGAGACTGTGGATGG AGCCAAGGTGGTTGTACTGGTCAACCGGGTGCACCTGGTGAGCCAGCATTGTGAGGAGTTCAGCCGCATG CTGGACAAACGCTGGGCCATTATAACCCTGAGTGGGGACATGGGGCCACGAGCTGGCTTTGGCCACCTGG CC…
Hyaena hyaena	No	18	>EMBOSS_001.[10004:17491].sp ATGGAGCTGCGACCCTACCAGTGGGAGGTGATCATGCCTGCCCTGGAGGGCAAGAATATC ATCATATGGCTGCCCACGGGGGCTGGGAAGACCCGGGCAGCTGCTTATGTGGCCAAGAGG CATCTAGAGACTGTGGACGGAGCCAAGGTGGTCGTGCTGGTCAACAGGGTGCACCTGGTG ACCCAGCATTGCGAGGAGTTCAGCCGCATGCTGGACAAACGCTGGGCCATTATAACCCTG AGTGGGGACATGGGGCCACGAGCTGGCTTTGGCCACCTGGCCCGGAGCCATGACCTGCTC ATCTGCACAGCCGAGTTGCTACAGATGGCGCTGACCAGCCCCGAGGAGGAGGAGCACGTG GAGC…
Odobenus rosmarus divergens	GCF_000321225.1	XM_004410522.1	>XM_004410522.1:221-2257 PREDICTED: Odobenus rosmarus divergens DEXH (Asp-Glu-X-His) box polypeptide 58 (DHX58), mRNA ATGGAGTTGCGACCCTACCAGTGGGAGGTGATCATGCCTGCCCTGGAGGGCAAGAATATCATCATGTGGC TGCCCACGGGGGCTGGGAAGACCCGGGCGGCTGCTTATGTGGCCAAGAGGCATCTAGAGACTGTGGACGG AGCCAAGGTGGTTGTACTGGTCAACCGGGTGCACCTGGTGAGCCAGCATTGTGAGGAGTTCAGCCGCATG CTGGACAAACGCTGGGCCATTATAACCCTGAGTGGGGACATGGGGCCACGAGCTGGCTTTGGCCACCT…
Mirounga angustirostris	No	19	>EMBOSS_001.6370:9482.sp ATGGAGCTGCGACCCTACCAGTGGGAGGTGATCATGCCTGCCCTGGAGGGCAAGAATATCATCGTATGGCTGCCCACGGGGGCTGGGAAGACCCGGGCGGCTGCTTATGTGGCCAAGAGGCATCTAGAGACTGTGGACCGAGCCAAGGTGGTTGTACTGGTCAACCGGGTGCACCTGGTAAGCCAGCATCGTGAGGAGTTCAGCCGCATGCTGGACAAATGCTGGGCCATTATAACCCTGAGTGGGGACATGGGGCCACGAGCTGGCTTTGGCCACCTGGCCCGGAGCCATGATCTGATCATCTGCACAGCTGAGCTGCTACAGATGGCGCTGACCAGCCCCGAGGAGGAGGAGCACGTGGAGCTCAATGCCTT…
Phoca vitulina	No	20	>EMBOSS_001.[10004:17387].sp ATGGAGCTGCGACCCTACCAGTGGGAGGTGATCATGCCTGCCCTGGAGGGCAAGAATATC ATCATATGGCTGCCCACGGGGGCTGGGAAGACCCGGGCGGCTGCTTATGTGGCCAAGAGG CATCTAGAGACTGTGGACCGAGCCAAGGTGGTTGTACTGGTCAACCGGGTGCACCTGGTA AGCCAGCATCGTGAGGAGTTCAGCCGCATGCTGGACAAAGGCTGGGCCATTATAACCCTG AGTGGGGACATGGGGCCACGAGCTGGCTTTGGCCACCTGGCCCGGAGCCATGATCTGATC ATCTGCACAGCTGAGCTGCTGCAGATGGCGCTGACCAGCCCTGAGGAGGAGGAGCACGTG GAGC…
Leptonychotes weddellii	GCF_000349705.1	XM_006738556.1	>Leptonychotes weddellii ATGGAGCTGCGACCCTACCAGTGGGAGGTGATCATGCCTGCCCTGGAGGGCAAGAATATCATCGTATGGC TGCCCACGGGGGCTGGGAAGACCCGGGCGGCTGCTTATGTGGCCAAGAGGCATCTAGAGACTGTGGACCG AGCCAAGGTGGTTGTACTGGTCAACCGGGTGCACCTGGTAAGCCAGCATCGTGAGGAGTTCAGCCGCATG CTGGACAAATGCTGGGCCATTATAACCCTGAGTGGGGACATGGGGCCACGAGCTGGCTTTGGCCACCTGG CCCGGAGCCATGATCTGATCATCTGCACAGCTGAGCTGCTACAGATAGCGCTGACCAGCCCCGAGGAGGA GGAGCACGTGGAGCTCAAT…
Neomonachus schauinslandi	GCF_002201575.1	XM_021681699.1	>XM_021681699.1:29-2065 PREDICTED: Neomonachus schauinslandi DExH-box helicase 58 (DHX58), mRNA ATGGAGCTGCGACCCTACCAGTGGGAGGTGATCATGCCTGCCCTGGAGGGCAAGAATATCATCGTATGGC TGCCCACGGGGGCTGGGAAGACCCGGGCGGCTGCTTATGTGGCCAAGAGGCATCTAGAGACTGTGGACCG AGCCAAGGTGGTTGTACTGGTCAACCGGGTGCACCTGGTAAGCCAGCATCGTGAGGAGTTCAGCCGCATG CTGGACAAATGCTGGGCCATTATAACCCTGAGTGGGGACATGGGGCCACGAGCTGGCTTTGGCCACCTGG CCCGGAGCCATGATCTGAT…
Paradoxurus hermaphroditus	No	21	>EMBOSS_001.[9604:17010].sp ATGGAGCTGCGACCCTACCAGTGGGAGGTGATCATGCCTGCCCTGGAGGGCAAGAATACC ATCATATGGCTGCCCACGGGGGCTGGGAAGACCCGGGCAGCTGCTTATGTGGCCAAGCGG CATCTAGAGACTGTGGATGGAGCCAAGGTGGTTGTACTGGTCAACAGGGTGCACCTGGTG ACCCAGCATTACGAGGAGTTCAGCCGCATGCTGGACAAACGCTGGGCCATTATAACCCTG AGTGGGGACATGGGGCCCCGAGCTGGCTTCGGCCACCTGGCCCGGAGCCACGACCTGCTC ATCTGCACAGCCGAGCTGCTACAGATGGCGCTGACCAGCCCCGAGGAGGAGGAGCACGTG GAGCT…
Cryptoprocta ferox	No	22	>EMBOSS_001.[10031:17406].sp ATGGAGCTGCGACCCTACCAGTGGGAGGTGATCATGCCTGCCCTGGAGGGCAAGAATATT ATCATATGGCTGCCCACGGGGGCTGGGAAGACCCGGGCAGCTGCTTATGTGGCCAAGAGG CATCTGGAGACCGTGGACGGAGCCAAGGTGGTTGTGCTGGTCAACAGGGTACACCTGGTG ACCCAGCATTTCGAGGAGTTCAGCCGCATGCTGGACAAACGCTGGGCCATTATAACCCTG AGTGGGGACATGGGGCCACGAGCTGGCTTTGGCCACCTGGCCCGGAACCATGACCTGCTC ATCTGCACAGCCGAGCTGCTTCAAATGGCGCTGACCAGCCCCGAGGAGGAGGAGCATGTG GAGC…
Helogale parvula	No	23	>EMBOSS_001.[10013:17697].sp ATGGAGCTGCGACCCTACCAGTGGGAGGTGATCATGCCTGCCCTGGAGGGCAAGAATATT ATCATATGGCTGCCCACGGGAGCTGGGAAGACCCGGGCAGCCGCTTATGTGGCCAAGAGG CATCTGGAGACCGTGGATGGAGCCAAGGTGGTTGTGCTGGTCAACAGGGTGCACCTGGTG ACCCAGCATTCCGAGGAGTTCAGCCGCATGCTGGACAAACGCTGGGCCATTATAACTCTG AGTGGGGACATGGGGCCACGAGCTGGCTTTGGCCACCTGGCCCGGAGCCATGACCTGCTC ATCTGCACGGCCGAGCTGCTACAGATGGCGCTGACCAGCCCCGAGGAGGAGGAGCACGTG GAGC…
Mungos mungo	No	24	>EMBOSS_001.[10013:17698].sp ATGGAGCTGCGACCCTACCAGTGGGAGGTGATCATGCCTGCCCTGGAGGGCAAGAATATT ATCATATGGCTGCCCACGGGGGCTGGGAAGACCCGGGCAGCCGCTTATGTGGCCAAGAGG CATCTGGAGACCGTGGATGGAGCCAAGGTGGTTGTGCTGGTCAACAGGGTGCACCTGGTG ACCCAGCATTCCGAGGAGTTCAGCCGCATGCTGGACAAACGCTGGGCCATTATAACTCTG AGTGGGGACATGGGGCCACGAGCTGGCTTTGGCCACCTGGCCCGGAGCCATGACCTGCTC ATCTGCACGGCCGAGCTGCTGCAGATGGCGCTGACCAGCCCCGAGGAGGAGGAGCACGTG GAGC…
Suricata suricatta	GCF_006229205.1	XM_029928710.1	>XM_029928710.1:236-2272 PREDICTED: Suricata suricatta DExH-box helicase 58 (DHX58), transcript variant X1, mRNA ATGGAGCTGCGACCCTACCAGTGGGAGGTGATCATGCCTGCCCTGGAGGGCAAGAATATTATCATATGGC TGCCCACGGGGGCTGGGAAGACCCGGGCAGCCGCTTATGTGGCCAAGAGGCATCTGGAGACCGTGGATGG AGCCAAAGTGGTTGTGCTGGTCAACAGGGTGCACCTGGTGACCCAGCATTCCGAGGAGTTCAGCCGCATG CTGGACAAACGCTGGGCTATTATAACTCTGAGTGGGGACATGGGGCCACGAGCTGGCTTTGGCCACCTGG CC…
MDA5-IFIH1
Canis lupus	GCF_003254725.1	XM_025471048.1	>XM_025471048.1:54-3143 PREDICTED: Canis lupus dingo interferon induced with helicase C domain 1 (IFIH1), mRNA ATGTGGAGCGGCCGCCCCTCCGCGGACCAGAGCTTCCGCCATCTCCTGTCGTGCTTCAGGGCGCGGGTGA AAACGTACATCCAGGTGGAGCCGGTCCTGGACTACCTGAACTTCCTGCCCGAGGAGGTGAAGGAGCAGAT TCAGAGGAAGGCGGCCAACGCCGGGAACCTGCAGGCGGCCGAGCTGCTGCTGAGCACCCTGGAGAAGGGA GCCTGGCCCCCCGGCTGGACCCGCCAGGTCCTGGTGGCCCTTCAGAGCGCGGGCAGCGTCCTGGCCTCGC GCTA…
Canis lupus familiaris	GCF_000002285.3	XM_545493.5	>XM_545493.5:54-3143 PREDICTED: Canis lupus familiaris interferon induced with helicase C domain 1 (IFIH1), mRNA ATGTGGAGCGGCCGCCCCTCCGCGGACCAGAGCTTCCGCCATCTCCTGTCGTGCTTCAGGGCGCGGGTGA AAACGTACATCCAGGTGGAGCCGGTCCTGGACTACCTGAACTTCCTGCCCGAGGAGGTGAAGGAGCAGAT TCAGAGGAAGGCGGCCAACGCCGGGAACCTGCAGGCGGCCGAGCTGCTGCTGAGCACCCTGGAGAAGGGA GCCTGGCCCCCCGGCTGGACCCGCCAGGTCCTGGTGGCCCTTCAGAGCGCGGGCAGCGTCCTGGCCTCGC GC…
Lycaon pictus	No	1	>EMBOSS_001.[20001:75374].sp ATGTGGAGCGGCCGCCCCTCTGCGGACCAGAGCTTCCGCCATCTCCTGTCGTGCTTCAGG GCGCGGGTGAAAACGTACATCCAGGTGGAGCCGGTCCTGGACTACCTGAACTTCCTGCCC GAGGAGGTGAAGGAGCAGATTCAGAGGAAGGCGGCCAACGCCGGGAACCTGCAGGCGGCC GAGCTGCTGCTGAGCACCCTGGAGAAGGGAGCCTGGCCGCCCGGCTGGACCCGCCAGGTC CTGGTGGCCCTTCAGAGCGCGGGCAGCGTCCTGGCCTCGCGCTACCTGAACCCCGAGCTC GCCGACCTGCCCTCGCCGTCCGCCGAGAACGCCCACGACCAGTGTCTGCAGCTGCTGAAC CTCC…
Vulpes lagopus	No	2	>EMBOSS_001.[10001:64928].sp ATGTGGAGCGGCCGCCCCTCCGCGGACCAGAGCTTCCGCCATCTCCTGTCGTGCTTCAGG GCGCGGGTGAAAACCTACATCCAGGTGGAGCCGGTCCTGGACTACCTGAACTTCCTGCCC CAGGAGGTGAAGGAGCAGATTCAGAGGCAGGCGGCCAACGCCGGGAACCTGCAGGCGGCC GAGCTGCTGCTGAGCACCCTGGAGCAGGGAGCCTGGCCCCCCGGCTGGGCCCGCCAGTTC CTGGTGGCCCTTGAGCGCGCGGGCAGCGTCTTGGCCTCGCGCTACCTGAACCCCGAGCTC GCCGACCTGCCGTCGCCGTCCGCCGAGAACGCCCACGACCAGTGTCTCCAGCTGCTGAAC CTCC…
Vulpes vulpes	GCF_003160815.1	XM_025994148.1	>XM_025994148.1:86-3169 PREDICTED: Vulpes vulpes interferon induced with helicase C domain 1 (IFIH1), mRNA ATGTGGAGCGGCCGCCCCTCCGCGGACCAGAGCTTCCGCCATCTCCTGTCGTGCTTCAGGGCGCGGGTGA AAACCTACATCCAGGTGGAGCCGGTCCTGGACTACCTGAACTTCCTGCCCCAGGAGGTGAAGGAGCAGAT TCAGAGGCAGGCGGCCAACGCCGGGAACCTGCAGGCGGCCGAGCTGCTGCTGAGCACCCTGGAGCAGGGA GCCTGGCCCCCCGGCTGGGCCCGCCAGTTCCTGGTGGCCCTTGAGCGCGCGGGCAGCGTCTTGGCCTCGC GCTACCTG…
Pteronura brasiliensis	No	3	>EMBOSS_001.[986:55669].sp ATGTCGAACGGCTATTCTGCAGACAAGAGTTTCTGCTATCTCATCTCGTGTTTCAGGGCC AGAGTGAAAACGTACATCCAGGTGGAGCCGGTGCTGGACTACCTGGACTTTCTGCCCAAT GACGTGAAGGAGCAGATCCAGAGGACGGCGGTCAACGCTGGGAACATGCAGGCAGCTGAT GAACTTCTGAACGCTTTGGAGAAGGGAGGCTGGCCCCCCGGCTGGGCTAGACAATTTCTG GTGGCCCTTCAGAGAGCAGGTAGCGTTTTAGCCGCCCGCTACCTGAACCCAGAGCTCACT GACCTGCCTTCGCCATCCTCTGAGAACGCTCATGATGAGTGTCTCCAATTGCTGAACCTC CTCCAG…
Enhydra lutris	GCF_002288905.1	XM_022493302.1	>XM_022493302.1:232-3312 PREDICTED: Enhydra lutris kenyoni interferon induced with helicase C domain 1 (LOC111140996), mRNA ATGTCGAACAGCTATTCTGCAGACAAGAGTTTCTGCTATCTCATCTCGTGTTTCAGGGCCAGAGTGAAAA CGTACATCCAGGTGGAGCCGGTGCTGGACTACCTGGACTTTCTGCCCAATGCCGTGAAGGAGCAGATCCA GAGGACCGCGGTCAACGCTGGGAACATGCAGGCGGCTGATGAACTTCTGAACGCTTTGGAGAAGGGAGGC TGGCCCCCCGGCTGGCCTAGACAATTTCTGGTGGCCCTTCAGAGAGCAGGTAGCGTTTTAGC…
Spilogale gracilis	No	4	>EMBOSS_001.[9986:63688].sp ATGTCGAATGGCTATTCCGCAGACAAGAGTTTCTGCCATCTCATCTCGTGTTTCCGGGCC AGACTGAAAACGTACATCCAGGTGGAGCCCGTCCTGGACTACCTGATCTTTCTGCCCACT GACGTGAAGGAGCGGATACAGAGGAAGGCCGTCAACGCTGGGAACATGCAGGCGGCTGAA GAACTTCTGAGCACTTTGGAGAAGGGAGGCTGGCCCCCTGGCTGGACTAGACAGTTTCTG GTGGCCCTTCAGAGAGCAGGCAGCGTTTTAGCAGCCCGCTACCTGAACCCAGAGCTCACC GACTTGCCCTCTCCATCCTCTGAGAACGCTCATGATGAGTGTCTCCAATTGCTGAACCTC CTCCA…
Neovison vison	No	5	>EMBOSS_001.[9985:65539].sp ATGTCGAACGGCTATTCTGCAGACAAGAGTTTCTGCTATCTCATCTCGTGTTTCAGGGCC AGAGTGAAAACGTACATCCAGGTGGAGCCGGTGCTGGACTACCTGGACTTTCTGCCCAAT GACGTGAAGGAGCAGATCCAGAGGACGGCGGTCAACGCTGGGAACATGCAGGCGGCTGAT GAACTTCTGAACGCTTTGGAGAAGGGAGGCTGGCCCCCCGGCTGGCCTAGACAATTTCTG GTGGCCCTTCAGAGAGCAGGCAGCGTTTTAGCCGCCCGCTACCTGAACCCAGAGCTCACC GACCTGCCTTCGCCATCCTCCGAGAACGCTCATGATGAGTGTCTCCAATTGCTGAACCTC CTCCA…
Gulo gulo	No	6	>EMBOSS_001.[9986:65075].sp ATGTCGAACGGCTGTTCTGCAGACAAGAGTTTCTGCTATCTCATCTCGTGTTTCAGGGCC AGAGTGAAAACGTACATCCAGGTGGAGCCGGTGCTGGACTACCTGGACTTTCTGCCCAAT GACGTGAAGGAGCAGATCCAGAGGACGGCGGTCAACGCTGGGAACATGCAGGCGGCTGAT GAACTTCTGAACGCTTTGGAGAAGGGAGGCTGGCCCCCCGGCTGGGCTAGACAATTTCTG GTGGCCCTTCAGAGAGCAGGCAGCGTTTTAGCCGCCCGCTACCTGAACCCAGAGCTCACT GACCTGCCTTCTCCATCCTCCGAGAACAATCATGATGAGTGTCTCCAATTGCTGAACCTC CTCCA…
Martes zibellina	Our study	8	>EMBOSS_001.[9985:65728].sp ATGTCGAACGGCTGTTCTGCAGACAAGAGTTTCTGCTATCTCATCTCATGTTTCAGGGCC AGAGTGAAAACGTACATCCAGGTGGAGCCGGTGCTGGACTACCTGGACTTTCTGCCCAAT GACGTGAAGGAGCAGATCCAGAGGACGGCGGTCAACGCTGGGAACATGCAGGCGGCTGAT GAACTTCTGAACGCTTTGGAGAAGGGAGGCTGGCCCCCCGGCTGGGCTAGACAATTTCTG GTGGCCCTTCAGAGAGCAGGCAGCGTTTTAGCCGCCCGCTACCTGAACCCAGAGCTCACT GACCTGCCTTCTCCGTCCTCTGAGAACACTCATGATGAGTGTCTCCAATTGCTGAACCTC CTCCA…
Mellivora capensis	No	9	>EMBOSS_001.9985:10461.sp ATGTCGAACGGCTGTTCTGCAGACAAGACTTTCTGCTATCTCATCTCGTGTTTCAGGGCCAGAGTGAAAACGTACATCCAGGTGGAGCCGGTGCTGGACTACCTGGACTTTCTGCCCAATGACGTGAAGGAGCAGATCCAGAGGACGGCGGTCAACGCTGGGAACATGCAGGCGGCGGATGAACTTCTGAACGCTTTGGAGAAGGGAGGCTGGCCCCCCGGCTGGCCCAGACAATTTCTGGTGGCCCTTCAGAGAGCAGGCAGCGTTTTAGCCGCCCGCTACCTGAACCCAGAGCTCACTGACCTGCCTTCTCCATCCTCCGAAAACGCTCATGATGAGTGTCTCCAACTGCTGAACCTCCTCCAGCCCACCC…
Mustela putorius furo	GCF_000215625.1	XM_004743961.2	>XM_004743961.2:103-3183 PREDICTED: Mustela putorius furo interferon induced with helicase C domain 1 (IFIH1), mRNA ATGTCGAACGGCTATTCTGCAGACAAGAGTTTCTGCTATCTCATCTCGTGTTTCAGGGCCAGAGTGAAAA CGTACATCCAGGTGGAGCCGGTGCTGGACTACCTGGACTTTCTGCCCAATGACGTGAAGGAGCAGATCCA GAGGACGGCGGTCAACGCTGGGAACATGCAGGCGGCTGATGAACTTTTGAACGCTTTGGAGAAGGGAGGC TGGCCCCCCGGCTGGCCTAGACAATTTCTGGTGGCCCTTCAGAGAGCAGGCAGCGTTTTAGCCGCCCGCT…
Taxidea taxus	No		>EMBOSS_001.4986:13330.sp ATGTCGAACGGCTACTCTGCAGACAAGAGTTTCTGCTACCTCATCTCGTGTTTCAGGGCCAGAGTGAAAACGTACATCCAGGTAGAGCCGGTGCTGGACTACCTGGACTTTCTGCCCAATGACGTGAAGGAGCAGATCCAGAGGACAGCGGTCAACGCTGGGAACATGCAGGCGGCTGATGAACTTCTGAACGCTTTGGAGAAGGGAGGCTGGGCCCCCGGCTGGGCTAGACAATTTCTGGTGGCCCTTCAGAGAGCCGGCAGCGTTTTAGCCGCCCGCTACCTGAACCCAGAGCTCACCGACCTGCCTTCTCCATCCTCCGAGAACGCTCATGATGAGTGTCTCCAACTGCTGAACCTCCTCCAGCCCACCC…
Ursus arctos	GCF_003584765.1	XM_026492675.1	>XM_026492675.1:74-3127 PREDICTED: Ursus arctos horribilis interferon induced with helicase C domain 1 (IFIH1), mRNA ATGTCGAACGGCTATTCTGCAGACCAGAGTTTCTGCCATCTCATCTCGTGTTTCAGGGCCAGAGTGAAAA CGTACATCCAGGTGGAGCCCGTTCTCGACTACCTGAACTTTCTGCCCGATGACGTGAAGGAGCAGATTCA GAGGACGGCCGTCAACGCTGGGAACATGCAGGCAGCTGATCAACTTCTGAGCGCGCTGGAGAAGGGAGGC TGGCCCCCCGGCTGGGCTAGGCAGTTTCTGGTGGCCCTGCAGAGAGCAGGCAGCGATTTAGCCGCCCGC…
Ursus maritimus	GCF_000687225.1	XM_008687031.1	>XM_008687031.1:73-3126 PREDICTED: Ursus maritimus interferon induced with helicase C domain 1 (IFIH1), transcript variant X1, mRNA ATGTCGAACGGCTATTCTGCAGACCAGAGTTTCTGCCATCTCATCTCGTGTTTCAGGGCCAGAGTGAAAA CGTACATCCAGGTGGAGCCCGTTCTCGACTACCTGAACTTTCTGCCCGATGACGTGAAGGAGCAGATTCA GAGGACGGCCGTCAACGCTGGGAACATGCAGGCAGCTGATCAACTTCTGAGCGCGCTGGAGAAGGGAGGC TGGCCCCCCGGCTGGGCTAGGCAGTTTCTGGTGGCCCTGCAGAGAGCAGGCAGC…
Ursus americanus	No	11	>EMBOSS_001.[9986:62116].sp ATGTCGAACGGCTATTCTGCAGACCAGAGTTTCTGCCATCTCATCTCGTGTTTCAGGGCC AGAGTGAAAACGTACATCCAGGTGGAGCCCGTTCTCGACTACCTGAACTTTCTGCCCGAT GACGTGAAGGAGCAGATTCAGAGGACGGCCGTCAACGCGGGGAACATGCAGGCAGCTGAT CAACTTCTGAGCGCGCTGGAGAAGGGAGGCTGGCCCCCCGGCTGGGCTAGGCAGTTTCTG GTGGCCCTGCAGAGAGCAGGCAGCGATTTAGCCGCCCGCTACCTGAACCCAGAGCTCACC GACTTGCCGTCTCCATCCTCTGAGACCACTCACGATGAGTGTCTCCAACTGCTGACCCTC CTTCA…
Ailuropoda melanoleuca	GCF_000004335.2	XM_002924867.3	>XM_002924867.3:228-3287 PREDICTED: Ailuropoda melanoleuca interferon induced with helicase C domain 1 (IFIH1), mRNA ATGTCGAACGGCTATTCCGCAGACGGGAGTTTCTGCCATCTCATCTCATGTTTCAGGGCCAGAGTGAAAA CGTACATCCAGGTGGAGCCCGTTCTCGACTACCTGAACTTTCTGCCGGATGACGTGAAGGAGCAGATTCA GAGGACGGCCGTCAACGCTGGAAACATGCAGGCAGCTGATCAACTTCTGAGCGCCCTGGAGAAGGGAGGC TGGCCCCCCGGCTGGGCTAGGCAGTTTCTGGTGGCCCTGCAGAGAGCAGGCAGCGGTTTAGCCGCCCGC…
Ailurus fulgens	No	12	>EMBOSS_001.[9985:62939].sp AAGATGAACGGCTATTCTGCAGACAAGAGTTTCTGCTATCTCATCTCGTGTTTCAGGGCC AGAGTGAAAACGTACATCCAGGTGGAGCCCGTACTGGACTTTCTGAACTTTCTGCCCCGT GACGTGAAGGAGCAGATTCAGAGGACGGCCGTCAACGCTGGGAACCTGCAGGCGGCCGAT GAACTTCTGAGCACTTTGGAGAAGGGAGGCTGGCCCCCCGGCTGGGCCAGACAGTTTCTG GTGGCCCTGCAGCGAGCAGGCAGCGTTTTAGCCGCCCGCTACCTGAACCCAGAGCTCACC GAGCTGCCTTCTCCATCCTCTGAGAGCGCTCACGATGAGTGTCTCCAATTGCTGAGCCTC CTCCA…
Panthera onca	No	13	>EMBOSS_001.1983:47061.sp ATGTCGAATGGATATTGCGCAGACAGGAGTTTCTGCTACCTCCTCTCGTGTTTCAGGACCAGAGTGAAAACGTACATCCAGGTGGAGCCCGTACTGGACTACCTGACCTTTCTCCCTGCAGACTTGAAGGAGCAGATTCAGAGGATGGCCGTCACCGCTGGGAACATACACGCAGCGGAACTGCTTCTGAGCACCTTGGAGAAGGGAGTCTGGCCCCCGGGCTGGGCTAGACAATTTGTGGTGGCCCTTCAGAGAGCAGGCAGCGTTTTAGCCGCCCGCTACCTGAACCCAGAGCTCACCGACTTGCCCTCTCCATCCTCTGAGAACGCTCATGATGAGTGTCTCCAGCTGCTGAACCTCCTTCAGCCCTCCC…
Acinonyx jubatus	GCF_003709585.1	XM_015083051.2	>XM_015083051.2:446-3526 PREDICTED: Acinonyx jubatus interferon induced with helicase C domain 1 (IFIH1), transcript variant X1, mRNA ATGTCGAATGGATATTGCGCAGACAGGAGTTTCTGCTACCTCCTCTCGTGTTTCAGGACCAGAGTGAAAA CGTACATCCAGGTGGAGCCCGTACTGGACTACCTGACCTTTCTCCCTGCAGACTTGAAGGAGCAGATTCA GAGGACGGCCGTCACCGCTGGGAACATACACGCAGCGGAACTGCTTCTGAGCACCTTGGAGAAGGGAGTC TGGCCCCCGGGCTGGGCTAGACAATTTGTGGTGGCCCTTCAGAGAGCAGGCA…
Panthera tigris	GCF_000464555.1	XM_007078447.2	>XM_007078447.2:98-3193 PREDICTED: Panthera tigris altaica interferon induced, with helicase C domain 1 (IFIH1), transcript variant X1, mRNA ATGTCGAATGGATATTGCGCAGACAGGAGTTTCTGCTACCTCCTCTCGTGTTTCAGGACCAGAGTGAAAA CGTACATCCAGGTGGAGCCCGTGCTGGACTACCTGACCTTTCTCCCTGCAGACTTGAAGGAGCAGATTCA GAGGATGGCCGTCACCGCTGGGAACATACACGCAGCGGAACTGCTTCTGAGCACCTTGGAGAAGGGAGTC TGGCCCCCGGGCTGGGCTAGACAATTTGTGGTGGCCCTTCAGAGA…
Panthera pardus	GCF_001857705.1	XM_019457779.1	>XM_019457779.1:372-3335 PREDICTED: Panthera pardus interferon induced with helicase C domain 1 (IFIH1), transcript variant X2, mRNA ATGTCGAATGGATATTGCGCAGACAGGAGTTTCTGCTACCTTCTCTCGTGTTTCAGGACCAGAGTGAAAA CGTACATCCAGGTGGAGCCCGTACTGGACTACCTGACCTTTCTCCCTGCAGACTTGAAGGAGCAGATTCA GAGGATGGCCGTCACCGCTGGGAACATACACGCAGCGGAACTGCTTCTGAGCACCTTGGAGAAGGGAGTC TGGCCCCCGGGCTGGGCTAGACAATTTGTGGTGGCCCTTCAGAGAGCAGGCAG…
Felis catus	GCF_000181335.3	XM_006935321.4	>XM_006935321.4:440-3520 PREDICTED: Felis catus interferon induced with helicase C domain 1 (IFIH1), transcript variant X1, mRNA ATGTCGAATGGATATTGCGCAGAGAGGAGTTTCTGCTACCTCCTCTCGTGTTTCAGGACCAGAGTGAAAA CGTACATCCAGGTGGAGCCCGTACTGGACTACCTGACCTTTCTCCCTGCAGACTTGAAGGAGCAAATTCA GAGGACGGCCGTCACCGCTGGGAACATACACGCAGCGGAACTGCTTCTGAGCACCTTGGAGAAGGGAGTC TGGCCCCCGGGCTGGGCTAGACAATTTGTGGTGGCCCTTCAGAGAGCAGGCAGCGTT…
Prionailurus bengalensis euptilurus	No	14	>EMBOSS_001.[9983:64428].sp ATGTCGAATGGATATTGCGCAGACAGGAGTTTCTGCTACCTCCTCTCGTGTTTCAGGACC AGAGTGAAAACGTACATCCAGGTGGAGCCCGTACTGGACTACCTGACCTTTCTCCCTGCA GACTTGAAGGAGCAGATTCAGAGGACGGCCGTCACCGCTGGGAACATACACGCAGCGGAA CTGCTTCTGAGCACCTTGGAGAAGGGAGTCTGGCCCCCAGGCTGGGCTAGACAATTTGTG GTGGCCCTTCAGAGAGCAGGCAGCGTTTTAGCCGCCCGCTACCTGAACCCAGAGCTCACC GACTTGCCCTCTCCATCCTCTGAGAACGCTCATGATGAGTGTCTCCAGCTGCTGAACCTC CTTCA…
Felis nigripes	No	15	>EMBOSS_001.[9982:64660].sp ATGTCGAATGGATATTGCGCAGACAGGAGTTTCTGCTACCTCCTCTCGTGTTTCAGGACC AGAGTGAAAACGTACATCCAGGTGGAGCCCGTACTGGACTACCTGACCTTTCTCCCTGCA GACTTGAAGGAGCAGATTCAGAGGACGGCCGTCACCGCTGGGAACATACACGCAGCGGAA CTGCTTCTGAGCACCTTGGAGAAGGGAGTCTGGCCCCCGGGCTGGGCTAGACAATTTGTG GTGGCCCTTCAGAGAGCAGGCAGCGTTTTAGCCGCCCGCTACCTGAACCCAGAGCTCACC GACTTGCCCTCTCCATCCTCTGAGAACGCTCATGATGAGTGTCTCCAGCTGCTGAACCTC CTTCA…
Lynx pardinus	No	16	>EMBOSS_001.[9986:63997].sp ATGTCGAATGGATATTCCGCAGACAGGAGTTTCTGCTACCTCCTCTCGTGTTTCAGGACC AGAGTGAAAACGTACATCCAGGTGGAGCCCGTACTGGACTACCTGACCTTTCTCCCTGCA GACTTGAAGGAGCAGATTCAGAGGACGGCCGTCACCGCTGGGAACATACACGCAGCGGAA CTGCTTCTGAGCACCTTGGAGAAGGGAGTCTGGCCCCCGGGCTGGGCTAGACAATTTGTG GTGGCCCTTCAGAGAGCAGGCAGCGTTTTAGCCGCCCGCTACCTGAACCCAGAGCTCACC GACTTGCCCTCTCCATCTTCTGAGAACGCTCATGATGAGTGTCTCCAGCTGCTGAACCTC CTTCA…
Puma concolor	GCF_003327715.1	XM_025912737.1	>XM_025912737.1:173-3253 PREDICTED: Puma concolor interferon induced with helicase C domain 1 (IFIH1), mRNA ATGTCGAATGGATATTGCGCAGACAGGAGTTTCTGCTACCTCCTCTCGTGTTTCAGGACCAGAGTGAAAT CGTACATCCAGGTGGAGCCCGTACTGGACTACCTGACCTTTCTCCCTGCAGACTTGAAGGAGCAGATTCA GAGGACGGCCGTCACCGCTGGGAACATACACGCAGCGGAACTGCTTCTGAGCACCGTGGAGAGGGGAGTC TGGCCCCCGGGCTGGGCTAGACAATTTGTGGTGGCCCTTCAGAGAGCAGGCAGCGTTTTAGCCGCCCGCT ACCTGAA…
Callorhinus ursinus	GCF_003265705.1	XM_025853731.1	>XM_025853731.1:172-3249 PREDICTED: Callorhinus ursinus interferon-induced helicase C domain-containing protein 1-like (LOC112810228), transcript variant X1, mRNA ATGTCGAATGGCTACTCTGCAGACAAGAGTTTCTGCTATCTCATCTCGTGTTTCAGGGCCAGACTGAAAA CGTACATCCAGGTGGAGCCGGTACTGGACTACCTGAACTTTCTGCCCGATGAGGTGAAGGAGCAGATTCA GAGGACGGCCATCAACGCTGGGAGCATGCAGGCAGCTGATCAACTTCTGAGCACTTTGGAGAAGGGAGGC TGGCCCCCTGGCTGGACCAGACA…
Zalophus californianus	GCF_900631625.1	XM_027591040.1	>XM_027591040.1:342-3419 PREDICTED: Zalophus californianus interferon induced with helicase C domain 1 (IFIH1), transcript variant X1, mRNA ATGTCGAATGGCTACTCTGCAGACAAGAGTTTCTGCTATCTCATCTCGTGTTTCAGGGCCAGACTGAAAA CGTACATCCAGGTGGAGCCCGTACTGGACTACCTGAACTTTCTGCCCGATGAGGTGAAGGAGCAGATTCA GAGGACGGCCATCAACGCTGGGAACATGCAGGCAGCTGATCAACTTCTGAGCACTTTGGAGAAGGGAGGC TGGCCCCCTGGCTGGACCAGACAATTTCTGGTGGCTCTTCAGAGAG…
Eumetopias jubatus	GCF_004028035.1	XM_028113135.1	>XM_028113135.1:172-3243 PREDICTED: Eumetopias jubatus interferon induced with helicase C domain 1 (IFIH1), transcript variant X1, mRNA ATGTCGAATGGCTACTCTGCAGACAAGAGTTTCTGCTATCTCATCTCGTGTTTCAGGGCCAGACTGAAAA CGTACATCCAGGTGGAGCCCGTACTGGACTACCTGAACTTTCTGCCCGATGAGGTGAAGGAGCAGATTCA GAGGACGGCCATCAACGCTGGGAACATGCAGGCAGCTGATCAACTTCTGAGCACTTTGGAGAAGGGAGGC TGGCCCCCTGGCTGGACCAGACAATTTCTGGTGGCTCTTCAGAGAGCAGG…
Hyaena hyaena	No	18	>EMBOSS_001.[9983:61699].sp ATGTCGAACGGGTATTGTGCGGACAAGAGTTTTCGCCACCTCCTCTCGTGTTTCAGGGGC AGGGTGAAAACGTACATCCAGGTGGAGCCCGTTCTGGACTACCTGACCTTTCTCCCCGCA GACGTGAAGGAGCGCGTCCAGAGGACGGCCGTCACCCACGGCAACATCGACGCGGCCGAA CTGCTGCTGAGCACCTTGGAGAAGGGAGCCTGGCCCCCGGGCTGGGCCAGACAGTTCGTG GTGGCCCTTCAGAAAGCTGGCAGCGTTTTAGCCGCCCGCTACCTGAACCCAGAGCTCACC GACTTGCCCTCCCCGTCCTCTGAGAACGCTCATGATGAGTGTCTCCAGCTGCTGAACCTC CTTCA…
Odobenus rosmarus divergens	GCF_000321225.1	XM_004410195.1	>XM_004410195.1:1-3081 PREDICTED: Odobenus rosmarus divergens interferon induced with helicase C domain 1 (IFIH1), mRNA ATGTCGAATGGCTACTCTGCAGACAAGAGTTTCTGCTATCTCATCTCGTGTTTCAGGGCCAGACTGAAAA CGTACATCCAGGTGGAGCCCGTACTGGACTACCTGAACTTTCTGCCCGATGACGTGAAGGAGCAGATTCA GAGGACGGCCGTCAACGCTGGGAACATGCAGGCGGCTGATCAACTTCTGAGCACTTTGGAGAAGGGAGGC TGGCCCCCTGGCTGGACCAGACAATTTCTGGTGGCTCTTCAGAGAGCAGGCAGCGTTTTAGCCGCC…
Mirounga angustirostris	No	19	>EMBOSS_001.[9986:63244].sp ATGTCGAACGGCTACTCGGCAGACAAGAGTTTCCGCTATTTCATCTCGTGTTTCAGGGCC AGAGTGAAAACGTACATCCAGGTGGAGCCCGTACTGGACTACCTGAACTTTCTGCCCGAG GAGGTGAAGGAGCAGATTCAGAGGACGGCCATCAACGCTGGGAACATGCAGGCAGCTGAT CAACTTCTGAGCACTTTGGAGAAGGGAGGCTGGCCCCCTGGCTGGACCAGACAATTTCTG GTGGCTCTTCAGAGAGCAGGCAGCGTTTTAGCCGCCCGCTACCTGAACCCGGAGCTCACC GACTTGCCTTCTCCATCCTCTGAGAACGTTCATGATGAGTGTCTCCAGCTACTGAACCTC CTCCA…
Phoca vitulina	No	20	>EMBOSS_001.[9985:62348].sp ATGTCGAATGGCTACTCGGCAGACAAGAGTTTCTGCTATCTCCTCTCGTGTTTCAGGGCC AGAGTGAAAACGTACATCCAGGTGGAGCCCGTACTGGACTACCTGAACTTTCTGCCCGAT GAGGTGAAGGAGCAGATTCAGAGGACGGCCATCAACGCTGGGAACATGCAGGCAGCTGAT CAACTTCTGAGCACTTTGGAGAAGGGAGGCTGGCCCCCTGGCTGGACCAGACAATTTCTG GTGGCTCTTCAGAGAGCAGGCAGCGTTTTAGCCGCCCGCTACCTGAACCCAGAGCTCACC GACTTGCCTTCTCCATCCTCTGAGAACGTTCATGATGAGTGTCTCCAACTAATGAACCTC CTCCA…
Leptonychotes weddellii	GCF_000349705.1	XM_006738556.1(短)	>XM_006738556.1:102-2138 PREDICTED: Leptonychotes weddellii DEXH (Asp-Glu-X-His) box polypeptide 58 (DHX58), transcript variant X1, mRNA ATGGAGCTGCGACCCTACCAGTGGGAGGTGATCATGCCTGCCCTGGAGGGCAAGAATATCATCGTATGGC TGCCCACGGGGGCTGGGAAGACCCGGGCGGCTGCTTATGTGGCCAAGAGGCATCTAGAGACTGTGGACCG AGCCAAGGTGGTTGTACTGGTCAACCGGGTGCACCTGGTAAGCCAGCATCGTGAGGAGTTCAGCCGCATG CTGGACAAATGCTGGGCCATTATAACCCTGAGTGGGGACATGGGGCCAC…
Neomonachus schauinslandi	GCF_002201575.1	XM_021702958.1	>XM_021702958.1:88-3168 PREDICTED: Neomonachus schauinslandi interferon induced with helicase C domain 1 (IFIH1), mRNA ATGTCGAATGGCTACTCGGCAGACAAGAGTTTCTGCTATCTCATCTCGTGTTTCAGGGCCAGAGTGAAAA CGTACATCCAGGTGGAGCCCGTACTGGACTACCTGAACTTTCTGCCCGATGAGGTGAAGGAGCAGATTCA GAGGACGGCCATCAACGCTGGGAACATGCAGGCAGCTGATCAACTTCTGAGCACTTTGGAGAAGGGAGGC TGGCCCCCTGGCTGGACCAGACAATTTCTGGTGGCTCTTCAGAGAGCAGGCAGCGTTTTAGCCGCCC…
Paradoxurus hermaphroditus	No	21	>EMBOSS_001.83:517.sp ATGTCGAATGGGTATTGCGCGGACAAGAGTTTCTGCTACCTCCTCTCGTGTTTCAGGGCCAGAGTGAAAACGTACATCCAGGTGGAGCCCGTACTGGACTACCTGACCTTTCTCCCTGCAGACGTGAAGGAGCAGATCCAGAGGACGGCCGTCACCAATGGGAACATACACGCGGCCGAGCTGCTTCTGAGCACCTTGGAGAAGGGAGTCTGGCCCCCGGGCTGGACTAGACAATTCGTGGTGGCCCTTCAGAGCGCAGGCAGCGGTTTAGCCGCTCGCTACCTGAACCCAGAGCTCACCGACTTGCCCTCTCCATCCTCTGAGAACGCTCACGATGAGTGTCTCCAGCTGCTGAACCTCCTGCAGCCCACTCTGGT…
Cryptoprocta ferox	No	22	>EMBOSS_001.[4982:56729].sp ATGTCGAATGGGTATTGCGCGGACAAGAGTTTCTGCTACCTCCTCTCGTGTTTCCGGGCC AGAGTGAAAACGTACATCCAGGTAGAGCCCGTACTGGACTACCTGACCTTTCTCCCCGCA GACTTGAAGGAGCGTATCCAGAGGACGGCGGTCACCAATGGGAACATACACGCAGCCGAA CTGCTTCTGAGCACCTTGGAGAAGGGAGTCTGGCCCCCGGGCTGGGCTAGACAATTTGTG GTGGCCCTTCAGAGAGCAGGCAGCGTTTTAGCCTCCCGCTACCTGAACCCAGAGCTCACC GACTTGCCCTCTCCGTCCTCTGAGAACGCTCATGATGAGTGTCTCCAGCTGCTGAACCTC CTTCA…
Helogale parvula	No	23	>EMBOSS_001.[9982:62781].sp ATGTCGAACGGGTATTGCGCGGACAAGAGTTTCCGCTACCTCCTCTCGTGTTTCAGGGCC AGAGTGAAAACGTACATCCAGGTGGAGCCCGTGCTGGACTTCCTGACCTTTCTCCCGGAA GACTTGAAGGAGCGTATCCAGAGGACGGCCGTCACCAAAGGGAACATAGACGCAGCTGAA CTGCTTCTGAGCACTTTGGAGAAGGGAACCTGGCCCCCGGGCTGGGCTCGACAATTTGTG GTGGCCCTTCAGAGAGCAGGCAGCGCTTTGGCCGCCCGCTACCTGAACCCGGAGCTCACC GACCTGCCCTCTCCGTCCTCTGAGAACGCCCATGATGAGGGTCTCCAGCTGCTGAACCTC CTTCA…
Mungos mungo	No	24	>EMBOSS_001.[9982:62790].sp ATGTCGAACGGGTATTGCGCGGACAAGAGTTTCCGCTACCTCCTCTCGTGTTTCAGGGCC AGAGTGAAAACGTACATCCAGGTGGAGCCCGTACTGGACTTCCTGACCTTTCTCCCCGAA GACTTGAAGGAGCGTATCCAGAGGACTGCCGTCACCAAAGGGAACATAGACGCAGCTGAA CTGCTTCTGAGCACCTTGGAGAAGGGGACCTGGCCCCCGGGCTGGGCTCGACAGTTTGTG GTGGCCCTTCAGAGAGCAGGCAGCGCTTTGGCCGCCCGCTACCTGAACCCGGAGCTCACC GACCTGCCCTCTCCGTCCTCTGAGAACGCTCATGATGAGGGTCTCCAGCTGCTGAACCTC CTTCA…
Suricata suricatta	GCF_006229205.1	XM_029934483.1	>XM_029934483.1:93-3173 PREDICTED: Suricata suricatta interferon induced with helicase C domain 1 (IFIH1), transcript variant X1, mRNA ATGTCGAACGGGTATTGCGCGGACAAGAGTTTCTGCTACCTCCTCTCGTGTTTCAGGGCCAGAGTGAAAA CGTACATCCAGGTGGAGCCCGTACTGGACTTCCTGACCTTTCTCCCCGAAGACTTGAAGGAGCGTATCCA GAGGACGGCCGTCACCAAAGGGAACATAGACGCAGCTGAACTGCTTCTGAGCACCTTGGAGAAGGGGACC TGGCCCCCGGGCTGGGCTCGACAATTTGTGGTGGCCCTTCAGAGAGCAGGC…
MRC1
Canis lupus	GCF_003254725.1	XM_025445174.1	>XM_025445174.1:368-4795 PREDICTED: Canis lupus dingo mannose receptor C-type 1 (MRC1), transcript variant X2, mRNA ATGATGGAGTCAGAATTTGATCACAAGTTTGCTGACCTCAAAGAATATACCCTTCTCCACCACATCATCT GTCTCTTGAGTTTGGAAACTGGAGTCTCCATCATCTCTGTTCCTTTCTCTGACACTAGGCAATTTTTAAT ATACAATGAAGATCACAAGCGCTGTGTGGAAGCAGTAAGTCCCAGTGCAGTCCAAACAGCTACTTGCAAC CAGGACAATGAAGCACAGAAATTTCGATGGGTGTCTGAATCCCGGATTATGAGTATTGCTTTTAAATTAT…
Canis lupus familiaris	GCF_000002285.3	XM_005617092.3	>XM_005617092.3:368-4795 PREDICTED: Canis lupus familiaris mannose receptor C-type 1 (MRC1), transcript variant X2, mRNA ATGATGGAGTCAGAATTTGATCACAAGTTTGCTGACCTCAAAGAATATACCCTTCTCCACCACATCATCT GTCTCTTGAGTTTGGAAACTGGAGTCTCCATCATCTCTGTTCCTTTCTCTGACACTAGGCAATTTTTAAT ATACAATGAAGATCACAAGCGCTGTGTGGAAGCAGTAAGTCCCAGTGCAGTCCAAACAGCTACTTGCAAC CAGGACAATGAAGCACAGAAATTTCGATGGGTGTCTGAATCCCGGATTATGAGTATTGCTTTTAA…
Lycaon pictus	No	1	>EMBOSS_001.[2663:91505].sp ATGATGGAGTCAGAATTTGATCACAAGTTTGCTGACCTCAAAGAATATACCCTTCTCCAC CACATCATCTGTCTCTTGAGTTTGGAAACTGGAGTCTCCATCATCTCTGTTCCTTTCTCT GACACTAGGCAATTTTTAATATATAATGAAGATCACAAGCGCTGTGTGGAAGCAGTAAGT CCCAGTGCAGTCCAAACAGCTACTTGCAACCAGGACAATGAAGCACAGAAATTTCGATGG GTGTCTGAATCCCGGATTATGAGTATTGCTTTTAAATTATGTTTGGGGGTGCCATCAAAA ACTGATTGGGTTGCTGTCACTCTGTATGCCTGTGACCCGAAGAGTGAATTTCAGAAATGG GAGTG…
Vulpes lagopus	No	2	>EMBOSS_001.[2505:91220].sp ATGATGGAGTCAGAATTTGATCACAAGTTTGCTGACCTCAAAGAATATACCCTTCTCCAC CACATCATTTGTCTCTTGAGTTTGGAAACTGGAGTCTCCATCATCTCTGTTCCTTTCTCT GACACTAGGCAATTTTTAATATATAATGAAGATCACAAGCGCTGTGTGGAAGCAGTAAGT CCCAGTGCAGTCCAAACAGCTACTTGCAACCAGGACAATGAAGCACAGAAATTTCGATGG GTGTCTGAATCCCGGATTATGAGTATTGCTTTTAAATTATGTTTGGGGGTGCCATCAAAA ACTGATTGGGTTGCTGTCACTCTGTATGCCTGTGACCCAAAGAGTGAATTTCAGAAATGG GAGTG…
Vulpes vulpes	GCF_003160815.1	XM_026015900.1	>XM_026015900.1:162-4529 PREDICTED: Vulpes vulpes mannose receptor C-type 1 (MRC1), mRNA ATGAAGCTGTCCCTACTCCTGGTTTTCCTCTTTCTTATTCCGGTTGCTGTACAGCTGTTGGACACTAGGC AATTTTTAATATATAATGAAGATCACAAGCGCTGTGTGGAAGCAGTAAGTCCCAGTGCAGTCCAAACAGC TACTTGCAACCAGGACAATGAAGCACAGAAATTTCGATGGGTGTCTGAATCCCGGATTATGAGTATTGCT TTTAAATTATGTTTGGGGGTGCCATCAAAAACTGATTGGGTTGCTGTCACTCTGTATGCCTGTGACCCAA AGAGTGAATTTCAGAAATGGGAGTGC…
Pteronura brasiliensis	No	3	>EMBOSS_001.[2407:92011].sp ATGATGGACGCAAAATCTGATCACAAGTTTGCTGACCCCAAAGATTATACTTTTCTCCAC CACATCACTTGTCTCTTGAGTTTGGAAACTCTGGAGCCTCCATCATCTCTGCTCTTCTAC ACTAAGCAATTTTTAATATATAATGAAGATCACAAGCGCTGTGTGGAAGCATTAAGTTCC AGTGCAGTGCAAACAGCGGTTTGCAACCAAGACAATGAAGCACAGAAATTCCGATGGGTG TCTGAATCCCGGCTTATGAGTGTTGCTTTTAAATTATGTTTGGGGGTACCATCGAAAATG GACTGGGTGGCTATCACTCTGTATGCCTGTGACCAGAAGAGCGAACTTCAGAAATGGGAG TGCAA…
Enhydra lutris	GCF_002288905.1	XM_022515699.1	>XM_022515699.1:295-4662 PREDICTED: Enhydra lutris kenyoni mannose receptor C-type 1 (LOC111155528), transcript variant X2, mRNA ATGAGGCTGTCCCTGCTCCTGGTTTTCTTCCCTCTCATTCCGGTCGCTGTACAGCTATTGGACACTAAGC AATTTTTAATATATAATGAAGATCACAAGCGCTGTGTGGAAGCATTAAGTCCCAGTGCAGTGCAAACAGC GGTTTGCAACCAAGACAATGAAGCACAGAAATTCCGATGGGTGTCTGAATCCCGGCTTATGAGTGTTGCT TTTAAATTATGTGTGGGGGTACCATCGAAAACGGACTGGGTGGCTGTCACTCTGTAT…
Spilogale gracilis	No	4	>EMBOSS_001.[449:89020].sp ACAGACACTAAGCAATTTTTGATATATAATGAAGACCACAAGCGCTGTGTGGAAGCATTA AGTACCAGAGCGGTCCAAACAGCCTTTTGCAACCAAGACAATGAAGCGCAGAAATTCCGA TGGGTGTCTGAATCCCGGATTATGAGTGTTACTTATAAATTATGTTTGGGGGTGCCATCC AAAACGGACTGGGTTGCTGTTACTCTGTATGACTGTGACCCGAAGAGCGAATTTCAGAAA TGGGAGTGCAAAAATGACACACTTTTAGGGATCAAGGGAGAAGATTTATTTTTTAACTAT GGCAATAAACAAGAAAAGAATATTATGCTTTACAAGGGTTCTGGGTTATGGAGCAGATGG AAAATC…
Neovison vison	No	5	>EMBOSS_001.[10000:98146].sp GACACTAAGCAATTTTTAATATATAATGAGGATCACAAGCGTTGTGTGGAAGCATTAAGT CCCAGTGCAGTGCAAACAGCGGTTTGCAACCAAGACAATGAAGCACAGAAATTCCGATGG GTGTCTGAATCCCGGCTTATGAGTGTTGCTTTTAAATTATGTTTGGGGGTGCCATCAAAA ACAGACTGGGTGGCTGTCACTCTGTATGCCTGTGACCCGAAGAGCGAACTTCAGAAATGG GAGTGCAAAAATGACACACTTTTGGGGATCAAGGGAGAAGATTTATTTTTTAACTATGGC AATAAACAAGAAAAGAATATTATGCTTTACAAGGGTTCCGGTTTATGGAGCAGATGGAAA ATCT…
Gulo gulo	No	6	>EMBOSS_001.2569:45676.sp ATGGTGGAGGCAGAATCTGATCACAAGTTTGCTGACCCCAAAGAATGTACTTTTCTCTACTACATCACTTGTCTCTTGAGTTTGGAAACTCTGGAGTCT---CCATCATCTCTGCTCTTCTACACTAAGCAATTTTTAATATATAATGAAGATCACAAGCGCTGTGTGGAAGCATTAAGTCCCAGTGCAGTGCAAACAGCGGTTTGCAACCAAGACAATGAAGCACAGAAATTCCGATGGGTGTCTGAATCCCGGCTTATGAGTGTTGCTTTTAAATTATGTTTGGGGGTACCATCAAAAACGGACTGGGTGGCTGTCACTCTGTATGCCTGTGACCCGAAGAGTGAACTTCAGAAATGGGAGTGCAAAAATG…
Lutra lutra	Our study	7	>Lutra lutra ATGAGGCTGTCCCTGCTCCTGGTTTTCTTCCCTCTCATTCCGGTCGCTGTACAGCTATTGGACACTAAGCAATTTTTAATATATAATGAAGATCACAAGCGCTGTGTGGAAGCATTAAGTCCCAGTGCAGTGCAAACAGCGGTTTGCAACCAAGACAATGAAGCACAGAAATTCCGATGGGTGTCTGAATCCCGGCTTATGAGTGTTGCTTTTAAATTATGCTTGGGGGTACCATCGAAAACGGACTGGGTGGCTGTCACTCTGTATGCCTGTGACCCGAAGAGCGAACTTCAGAAATGGGAGTGCAAAAATGACACACTTTTGGGGATCAAGGGAGAAGATTTATTTTTTAACTATGGCAATAAACAAGAAAAGAATATTATGCT…
Martes zibellina	Our study	8	>EMBOSS_001.10001:64469.sp ------------------------------------------------------------------------------------------------------------------------------------------------------------------------------------------------------------------------------------------------------------------------------------------------------------------------------------------------------------------------------------…
Mellivora capensis	No	9	>EMBOSS_001.[9998:98238].sp ACAGACACTAAGCAATTTTTAATATATAATGAAGATCACAAGCGCTGTGTGGAAGCATTA AGTTCCAGTGCAGTGCAAACAGCGGTTTGCAACCAAGACAATGAAGCACAGAAATTCCGA TGGGTGTCTGAATCCCGGCTTATGAGTGTTGCTTTTAAATTATGTTTGGGGGTCCCATCG AAAACGGACTGGGTGGCTGTCACTCTGTATGCCTGTGACCCGAAGACTGAACTTCAGAAA TGGGAGTGCAAAAACGACACACTTTTGGGGATCAAGGGAGAAGATTTATTTTTTAACTAT GGCAATAAACAAGAAAAGAATATTATGCTTTACAAGGGTTCCGGTTTATGGAGCAGATGG AAAAT…
Mustela putorius furo	GCF_000215625.1	XM_013058894.1	>XM_013058894.1:237-4604 PREDICTED: Mustela putorius furo mannose receptor, C type 1 (MRC1), mRNA ATGAGGCTGTCCCTGCTCCTGGTTTTCTTCCCTCTCATTCCGGTCGCTGTACAGCTGTTGGACACTAGGC AATTTTTAATATATAATGAGGATCACAAGCGCTGTGTGGAAGCATTAAGTCCCAGTGCAGTGCAAACAGC GGTTTGCAACCAAGACAATGAAGCACAGAAATTCCGATGGGTGTCTGAATCCCGGCTTATGAGTGTTGCT TTTAAATTATGTTTGGGGGTACCATCAAAAACGGACTGGGTGGCTGTCACTCTGTATGCCTGTGACCCGA AGAGCGAACTTCAGAAA…
Taxidea taxus	No	10	>EMBOSS_001.[2405:103776].sp ATGGTGGGGGCAGAATTTGATCACAAGTTTGCTGACCCCAAAGAATATACTTTTCTCCAC CACATCACCCATCTCTTGAGTTTGGAAACTCTGGAGTCTCCATCATCTCTGCTCTTCTAC ACTAAGCAATTTTTAATATATAATGAAGATCACAAGCGCTGTGTGGAAGCATTAAGTCCC AGTGCAGTCCAGACAGCGGTTTGCAACCAAGACAATGAAGCACAGAAATTCCGATGGGTG TCTGAATCCCGGCTTATGAGTGTTGCCTTTAAATTATGTTTGGGGGTACCATCAAAAACA GACTGGGTGGCTGTCACTCTGTATGCCTGTGACCCGAAGAGTGAATTTCAGAAATGGGAG TGCA…
Ursus arctos	GCF_003584765.1	XM_026478991.1	>XM_026478991.1:99-4466 PREDICTED: Ursus arctos horribilis mannose receptor C-type 1 (MRC1), mRNA ATGAGGCCGTCCCTGCTCCTGGTTTTCCTCTCTCTCATTCCGGTTGCTGTACAGCTGTTGGACACTAAGC AATTTTTAATATATAATGAAGATCACAAGCGCTGCGTGGAGGCATTAAGTCCCAGTGCAGTCCAAACAGC GGTTTGCAACCAGGACAACGAAGCACAGAAATTCCGATGGGTGTCTGAATCCCGGATTATGAGTGTTGCT TTTAAATTATGTCTGGGAGTACCATCAAAAACGGATTGGGTTGCTGTCACTCTGTATGCCTGTGACCCGA AGAGCGAATTTCAGAAA…
Ursus maritimus	GCF_000687225.1	XM_008692051.1	>XM_008692051.1:59-4426 PREDICTED: Ursus maritimus mannose receptor, C type 1 (MRC1), mRNA ATGAGGCCGTCCCTGCTCCTGGTTTTCCTCTCTCTCATTCCGGTTGCTGTACAGCTGTTGGACACTAAGC AATTTTTAATATATAATGAAGATCACAAGCGCTGCGTGGAGGCATTAAGTCCCAGTGCAGTCCAAACAGC GGTTTGCAACCAGGACAACGAAGCACAGAAATTCCGATGGGTGTCTGAATCCCGGATTATGAGTGTTGCT TTTAAATTATGTCTGGGAGTACCATCAAAAACGGATTGGGTTGCTGTCACTCTGTATGCCTGTGACCCGA AGAGCGAATTTCAGAAATGGGAGT…
Ursus americanus	No	11	>EMBOSS_001.[3993:4028].sp ATGGCGGGGTCAGAATTTGATCACAAGTTTGCTGACAAAGAATATACCTTTCTCCACCACATCACCTGTCTCTTGAGTTTGGAAACTCTGGACTCT CCATCATCTCTGTTCTACACTAAGCAATTTTTAATATATAATGAAGATCACAAGCGCTGC GTGGAGGCATTAAGTCCCAGTGCAGTCCAAACAGCGGTTTGCAACCAGGACAACGAAGCA CAGAAATTCCGATGGGTGTCTGAATCCCGGATTATGAGTGTTGCTTTTAAATTATGTCTG GGAGTACCATCAAAAACGGATTGGGTTGCTGTCACTCTGTATGCCTGTGACCCGAAGAGC GAATTTCAGAAATGGGAGTGCAAAAATGACA…
Ailuropoda melanoleuca	GCF_000004335.2	XM_002918637.3	>XM_002918637.3:235-4602 PREDICTED: Ailuropoda melanoleuca mannose receptor C-type 1 (MRC1), transcript variant X1, mRNA ATGAGGCCGTCCCTGCTCCTGGTTTTCCTCTCTCTCATTCCGGTTGCTGTACAGCTGTTGGACACTAAGC AATTTTTAATATATAATGAAGATCACAAGCGCTGCGTGGAAGCATTAAGTCCCAGTGCAGTCCAAACAGC GGTTTGCAACCAGGACAATGAAGCACAGAAATTCCGATGGGTGTCTGAATCCCGGATTATGAGTGTTGCT TTTAAATTATGTCTGGGGGTACCATCAAAAACGGATTGGGTCGCTGTCACTCTGTATGCCTGTGA…
Ailurus fulgens	No	12	>EMBOSS_001.[2946:97412].sp ATGGTGGAGCCAGAATTTGGTCACAAGTTTGCTGACCCCAAAGCATATACCTTTCTCCAC CACATCACCTGTCTCTTGAGTTTGGAACTTCTGGAGTCTCCATCATCTTTCTTCTTCTGC ACTAAGCAATTTTTAATATATAATGAAGATCACAAGCGCTGCGTGGAAGCATTAAATCCC AGTGCGGTCCAAACAGCCGTTTGCAACCAAGACAATGAAGCGCAGAAATTCCGATGGGTG TCTGAATCCCGGATTATAAGTGTTGCTTTTAAACTATGTTTGGGGGTACCATCGAAAACC GACTGGGTCGCTGTCACTCTGTATGCCTGTGACCCGAAGAACGAATTTCAGAAATGGGAG TGCAA…
Panthera onca	No	13	>EMBOSS_001.[1756:93903].sp ATGGTGGAGCCAGAATTTGATAACACGTTTACTGACCCCAAAGAATATACCTTTCTCCAC CACATCACGTGTCTCTTGAGTTTGGAAACTCTGTAGCAATTTTTAATATATAATGAAGAT CACAAGCGCTGCGTGGAAGCATTAAGTCCCAGCGCGGTCCAAACAGCCGTTTGTAATCAA GACAAGGAAGCACAGAAGTTCCGATGGGTGTCTGACTCGCGGATTATGAGTGTGGCGTTT AAATTATGTCTGGGGGTACCATCAAAGACGGATTGGGTTGCTGTCACTCTGTATGCCTGT GATCCGAAGAGCGAATTTCAGAAATGGGAGTGCAAAAATGACACGCTTTTGGGGATCAAG GGAGA…
Acinonyx jubatus	GCF_003709585.1	XM_015077833.2	>XM_015077833.2:157-4524 PREDICTED: Acinonyx jubatus mannose receptor C-type 1 (MRC1), mRNA ATGAGGCTGTCCCTGCTCCTGGTTTTCGTCTGTCTCATTCCGGTGGCTGTGCAGCTGTTGGACACGAGGC AATTTTTAATATATAATGAAGATCACAAGCGCTGCGTGGAAGCATTAAGTCCCAGCGCGGTCCAAACAGC CGTTTGTAATCAAGACAACGAAGCACAGAAGTTCCGATGGGTGTCTGACTCGCGGATTATGAGTGTGGCG TTTAAATTATGTCTGGGGGTACCATCAAAGACGGATTGGGTTGCTGTCACTCTGTATGCCTGTGATCCGA AGAGCGAATTTCAGAAATGGGAG…
Panthera tigris	GCF_000464555.1	XM_007081268.2	>XM_007081268.2:172-4539 PREDICTED: Panthera tigris altaica mannose receptor, C type 1 (MRC1), mRNA ATGAGGCTGTCCCTGCTCCTGGTTTTCGTCTGTCTCATTCCAGTGACTGTGCAGCTGTTGGACACGAGGC AATTTTTAATATATAATGAAGATCACAAGCGCTGCGTGGAAGCATTAAGTCCCAGCGCGGTCCAAACAGC CGTTTGTAATCAAGACAAGGAAGCACAGAAGTTCCGATGGGTGTCTGACTCGCGGATTATGAGTGTGGCG TTTAAATTATGTCTGGGGGTACCATCAAAGACGGATTGGGTTGCTGTCACTCTGTATGCCTGTGATCCGA AGAGCGAATTTCAGA…
Panthera pardus	GCF_001857705.1	XM_019460649.1	>XM_019460649.1:260-4627 PREDICTED: Panthera pardus mannose receptor C-type 1 (MRC1), mRNA ATGAGGCTGTCCCTGCTCCTGGTTTTCGTCTGTCTCATTCCAGTGACTGTGCAGCTGTTGGACACGAGGC AATTTTTAATATATAATGAAGATCACAAGCGCTGCGTGGAAGCATTAAGTCCCAGCGCGGTCCAAACAGC CGTTTGTAATCAAGACAAGGAAGCACAGAAGTTCCGATGGGTGTCTGACTCGCGGATTATGAGTGTGGCG TTTAAATTATGTCTGGGGGTACCATCAAAGACGGATTGGGTTGCTGTCACTCTGTATGCCTGTGATCCGA AGAGCGAATTTCAGAAATGGGAGT…
Felis catus	GCF_000181335.3	XM_011283622.3	>XM_011283622.3:277-4644 PREDICTED: Felis catus mannose receptor C-type 1 (MRC1), mRNA ATGAGGCTGTCCCTGCTCCTGGTTTTCGCCTGTCTCATTCCGGTGGCTGTGCAGCTGTTGGACACGAGGC AATTTTTAATATATAATGAAGATCACAAGCGCTGCGTGGAAGCATTAAGTCCCAGCGCGGTCCAAACAGC CGTTTGTAATCAAGACAACGAAGCACAGAAGTTCCGATGGGTGTCTGACTCGCGGATTATGAGTGTGGCC TTTAAATTATGTCTGGGGGTACCATCAAAGACGGATTGGGTTGCTGTCACTCTGTATGCCTGTGACCCGA AGAGCGAATTTCAGAAATGGGAGTGCAA…
Prionailurus bengalensis euptilurus	No	14	>EMBOSS_001.[1912:93655].sp ATGGTGGAGCCAGAATTTGATAACAAGTTTACTGACCCCAAAGAATATACCTTTCTCCAC CACATCACGTGTCTCTTGAGTTTGGAAACTCTGGCGTGTCCACCATTTCTGTTCTTCTAC ACGAGGCAATTTTTAATATATAATGAAGATCACAAGCGCTGCGTGGAAGCATTAAGTCCC AGCGCGGTCCAAACAGCCGTTTGTAATCAAGACACCGAAGCACAGAAGTTCCGATGGGTG TCTGACTCGCGGATTATGAGTGTGGCGTTTAAATTATGTCTGGGGGTACCATCAAAGACG GACTGGGTTGCTGTCACTCTGTATGCCTGTGATCCGAAGAGCGAATTTCAGAAATGGGAG TGCAA…
Lynx pardinus	No	16	>EMBOSS_001.[1776:93982].sp ATGGTGGAGCCAGAATTTGATAACAAGTTTACTGACCCCAAAGAATATACCTTTCTCCAC CACATCACGTGTCTCTTGAGTTTGGAAACTCTGGAGTCTCCACCATTTCTGTTCTTCTGT CCCTACACGAGGCAATTTTTAATATATAATGAAGATCACAAGCGCTGCGTGGAAGCATTA AGTCCCAGCGCGGTCCAAACAGCCGTTTGTAATCAAGACAACGAAGCACAGAAGTTCCGA TGGGTGTCTGACTCGCGGATTATGAGTGTGGCGTTTAAATTATGTCTGGGGGTACCATCA AAGACGGATTGGGTCGCTGTCACTCTGTATGCCTGTGATCCGAAGAGCGAATTTCAGAAA TGGGA…
Puma concolor	GCF_003327715.1	XM_025930988.1	>XM_025930988.1 PREDICTED: Puma concolor mannose receptor C-type 1 (MRC1), partial mRNA AGGCAATTTTTAATATATAATGAAGATCACAAGCGCTGCGTGGAAGCATTAAGTCCCAGCGCGGTCCAAA CAGCCGTTTGTAATCAAGACAACGAAGCACAGAAGTTCCGATGGGTGTCTGACTCGCGGATTATGAGCGT GGCGTTTAAATTATGTCTGGGGGTACCATCAAAGACGGATTGGGTTGCTGTCACTCTGTATGCCTGTGAT CCGAAGAGCGAATTTCAGAAATGGGAGTGCAAAAATGACACGCTTTTGGGGATCAAGGGAGAAGATTTAT TTTTTAACTATGGCAACAAACAAGAAA…
Callorhinus ursinus	GCF_003265705.1	XM_025892019.1	>XM_025892019.1:98-4465 PREDICTED: Callorhinus ursinus mannose receptor C-type 1 (MRC1), mRNA ATGCGGCTGTCCCTGCTCCTGGTTTTCCTCTCTCTCATTCCGGTCGCTGTACAGCTGTTGGACACTAAGC AATTTTTGATATATAATGAAGATCACAAGCGCTGCGTGGAAGCATTAAGTCCCAGTGCAGTCCAAACAGC AGTTTGCAACCAGGACAACGAAGCGCAGAAATTCCGATGGGTGTCTGAATCCCGGATTATGAGTGTTGCT TTTAAATTGTGTTTGGGGGTACCATCAAAAACGGATTGGGTTGCTGTCACTCTATATGCCTGTGACCCGA AGAGCGAATTTCAGAAATGGG…
Zalophus californianus	GCF_900631625.1	XM_027594942.1	>XM_027594942.1:122-4510 PREDICTED: Zalophus californianus mannose receptor C-type 1 (MRC1), transcript variant X1, mRNA ATGCGGCTGTCCCTGCTCCTGGTTTTCCTCTCTCTCATTCCGGTCGCTGTACAGCTGTTGGACACTAAGC AATTTTTGATATATAATGAAGATCACAAGCGCTGCGTGGAAGCATTAAGTCCCAGTGCAGTCCAAACAGC AGTTTGCAACCAGGACAATGAGGCGCAGAAATTCCGATGGGTGTCTGAATCCCGGATTATGAGTGTTGCT TTTAAATTGTGTTTGGGGGTACCATCAAAAACGGATTGGGTTGCTGTCACTCTATATGCCTGTGA…
Eumetopias jubatus	GCF_004028035.1	XM_028114139.1	>XM_028114139.1:22-4389 PREDICTED: Eumetopias jubatus mannose receptor C-type 1 (MRC1), mRNA ATGCGGCTGTCCCTGCTCCTGGTTTTCCTCTCTCTCATTCCGGTCGCTGTACAGCTGTTGGACACTAAGC AATTTTTGATATATAATGAAGATCACAAGCGCTGCGTGGAAGCATTAAGTCCCAGTGCAGTCCAAACAGC AGTTTGCAACCAGGACAATGAGGCGCAGAAATTCCGATGGGTGTCTGAATCCCGGATTATGAGTGTTGCT TTTAAATTGTGTTTGGGGGTACCATCAAAAACGGATTGGGTTGCTGTCACTCTATATGCCTGTGACCCAA AGAGCGAATTTCAGAAATGGGA…
Hyaena hyaena	No	18	>EMBOSS_001.[22:101652].sp TCCTTTGGTCATTTTAATTTTCATAAAATTTTCTTTATAATATTTCTACTTTTCTTTATT TCTAGCCTCTTCATTTCTTCCTTTACCTCAGACACAAGGCAATTTTTAATATATAATGAA GACCACAAGCGCTGCGTGGAAGTAGTAAGTCCCAGTGCGGTCCAAACAGCCATTTGCAAT CAGGACAACGAAGCGCAGAAGTTCCGATGGGTGTCTGATTCCCGGATTATGAGTGTGGCA TTTAAGTTATGTCTGGGGGTCCCATCAAAGACAGACTGGGTTGCTGTCACTCTGTATGCC TGTGATCCGAGGAGTGAATTTCAGAAATGGGAGTGCAAAAATGACACGCTTTTGGGTATC AAGGGA…
Odobenus rosmarus divergens	GCF_000321225.1	XM_004392955.2	>XM_004392955.2:122-4489 PREDICTED: Odobenus rosmarus divergens mannose receptor, C type 1 (MRC1), transcript variant X2, mRNA ATGAGGCTGTCCCTGCTCCTGGTTTTCCTCTCTCTCATTCCGGTCGCTGTACAGCTGTTGGACACTAAGC AATTTTTGATATATAATGAAGATCACAAGCGCTGCGTGGAAGCATTAAGTCCCAGTGCAGTCCAAACAGC AGTTTGCAACCAGGACAATGAGGCGCAGAAATTCCGATGGGTGTCTGAATCCCGGATTATGAGTGTTGGT TTTAAATTATGTTTGGGGGTACCATCAAAAACGGATTGGGTTGCTGTCACTCTATATGC…
Mirounga angustirostris	No	19	>EMBOSS_001.997:9642.sp ---------------------------------------------------------------------------------------------------------------------ACAGACACTAAGCAATTTTTGATATATAATGAAGATCACAAGCGCTGCGTGGAAGCATTAAGTCCCAGTGCAGTCCAAACAGCAGTTTGCAACCAGGGCAATGAGGCGCAGAAATTCCGATGGGTGTCTGAATCCCGGATTATGAGTGTTGCTTTTAAATTATGTTTGGGGGTGCCATCAAAAACGGATTGGGTTGCTGTCACTCTATATGCCTGTGACCCAAAGAGCGAATTTCAGAAATGGGAGTGCAAAAATGAC…
Phoca vitulina	No	20	>EMBOSS_001.[2218:104662].sp ATGGTGGAACCAGAATTTGATCACAAATTTGCTGACCCCAAAGAATATACCTTTCTCCAC CACATTAACTGGTCTCTAGAGTTTGGAATCTCTGGAGTCTCCACCATCTCTGTTCTTCTG TTCCTGTCTCTGAGCTGCAACAGCTCTATTTTCTCTAACACTAAGCAATTTTTGATATAT AATGAAGATCACAAGCGCTGCGTGGAAGCATTAAGTCCCAGTGCAGTCCAAACAGCAGTT TGCAACCAGGACAATGAGGCACAGAAATTCCGATGGGTGTCTGAATCCCGGATTATGAGT GTTGCTTTTAAATTATGTTTGGGGGTACCATCAAAAACGGATTGGGTTGCTGTCACTCTA TATG…
Leptonychotes weddellii	GCF_000349705.1	XM_006736351.1	>XM_006736351.1:37-3039 PREDICTED: Leptonychotes weddellii mannose receptor, C type 1 (MRC1), mRNA ATGAGGCTGTCCCTGCTCCTGGTTTTCCTCTCTCTCATTCCGGTCGCCGTACAGCTGTTGGACACTAAGC AATTTTTGATATATAATGAAGATCACAAGCGCTGCGTGGAAGCATTAAGTCCCAGTGCAGTCCAAACAGC AGTTTGCAACCAGGACAATGAGGCGCAGAAATTCCGATGGGTATCTGAATCCCGGATTATGAGTGTTGCT TTTAAATTATGTTTGGGGGTGCCATCAAAAACAGATTGGGTTGCTGTCACTCTATATGCCTGTGACCCAA AGAGCGAATTTCAGAA…
Neomonachus schauinslandi	GCF_002201575.1	XM_021696744.1	>XM_021696744.1:1-4311 PREDICTED: Neomonachus schauinslandi mannose receptor C-type 1 (MRC1), partial mRNA ACAGACACTAAGCAATTTTTGATATATAATGAAGATCACAAGCGCTGCGTGGAAGCATTAAGTCCCAGTG CAGTCCAAACAGCAGTTTGCAACCAGGACAATGAGGCGCAGAAATTCCGATGGGTGTCTGAATCCCGGAT TATGAGTGTTGCTTTTAAATTATGTTTGGGGGTGCCATCAAAAACGGATTGGGTTGCTGTCACTCTATAT GCCTGTGACCCAAAGAGCGAATTTCAGAAATGGGAGTGCAAAAATGACACACTTTTGGGGATCAAGGGAG AAGATTTA…
Cryptoprocta ferox	No	22	>EMBOSS_001.[1742:91493].sp ATGGTGGAGCCAGAAGTTGATAGCAAGTACACTGACCCCAAAGGATACACCTTCCTCCAC CACGTCCAGTGTCTCTTGAGTCCGGAGACTCCAGAGTCTCCATCATTTGTCTTCTTCTAC ACCAGGCAATTTTTAATATATAATGAAGACCACAAGCGCTGCGTCGAAGTGTTAAGTCCC AGCGCGGTCCAAACAGCCGTGTGCAACCAGGACAATGAAGCGCAGAAGTTCCGATGGGTG TCTGATTCCCGGATTATGAGTGTGGCATTTAAATTATGTCTGGGGGTCCCATCAAAGACG GACTGGGTTGCCGTCACTCTGTATGCCTGTGATCCGAAGAGCGAATTTCAGAAATGGGAG TGCAA…
Helogale parvula	No	23	>EMBOSS_001.10027:18577.sp ------------------------------------------------------------------------------------------------------------------------GACACTAGGCAATTTTTAATATATAATGAAGACCACAAGCGCTGCGTCGAAGCATTAAGTCCCAGCGCGGTCCAAACAGCCGCTTGCAACCAGGAAAACGAAGCGCAGAAGTTCCGATGGGTGTCTGATTCCCGGATTATGAGTGTGGCATTTAAACTGTGTCTGGGGGTCCCATCAAAGACGGACTGGGTTCCTGTCACTCTGTATGCCTGTGATCCGAAGAGCGAATTTCAGAAATGGGAGTGCAAAAAT…
Mungos mungo	No	24	>EMBOSS_001.[1534:75367].sp ATGGTGGAGCCAAAAGTTGATAGCAAGTGGACTGACCCCAAAAAATATTCCTTTCTCCAC CATGTCACGTGCCTCTTGAGTTTGGAGACTCCGGAGTCTCCATCATTTCTGTTCTGTTCC TACACTAGGCAATTTTTAATATATAATGAAGACCACAAGCGCTGCGTCGAAGCATTAAGT CCCAGCGCGGTCCAAACAGCCGCTTGCAACCAGGAAAACCAAGCGCAGAAGTTCCGATGG GTGTCTGATTCCCGGATTATGAGTGTGGCGTTTAAGCTGTGTCTGGGGGTCCCATCCAAG ACGGACTGGGTTCCTGTCACTCTGTATGCCTGTGATCCGAAGAGCGAATTTCAGAAATGG GAGTG…
Suricata suricatta	GCF_006229205.1	XM_029955580.1	>XM_029955580.1:158-4666 PREDICTED: Suricata suricatta mannose receptor C-type 1 (MRC1), mRNA ATGAGGCTGGCCCTGCTCCTGGTTTTCCTCTGTCTCATTCCGGTTGCAGTGCAGCTGTTGGACACTAGGC AATTTTTAATATATAATGAAGACCACAAGCGCTGCGTCGAAGCATTAAGTCCCAGCGCGGTCCAAACAGC CGCTTGCAACCAGGAAAACGAAGCGCAGAAGTTCCGATGGGTGTCTGATTCCCGGATTATGAGTGTGGCA TTTAAACTGTGTCTGGGGGTCCCATCAAAGACGGACTGGGTTCCTGTCACTCTGTATGCCTGTGATCCAA AGAGCGAATTTCAGAAATGGG…
MRC2
Canis lupus	GCF_003254725.1	XM_025436488.1	>XM_025436488.1:16-4464 PREDICTED: Canis lupus dingo mannose receptor C type 2 (MRC2), transcript variant X2, mRNA ATGGGGCCCCGCCGGCCAGCCCCCGCGCCCTGGCCTCGTCACCTGCTGCGCTGCGTCCTGCTCCTCGGGG GTCTGCACCTCGGCCGCCCCGGCGCCCCTGGGGATGCCGCCGCCGCCGCCCTCCCGGAGCCCAATGTCTT CGTCATCTTCAGCCATGGACTGCAGGGCTGCCTGGAGGCCCAGGGGGGGCAAGTCAGAGTCTCCTCATCC TGCAATGCCAGTCTTCCTGCCCAGCGCTGGAAGTGGGTCTCCCGGAATCGGCTCTTCAACCTGGGCACCA …
Canis lupus familiaris	GCF_000002285.3	XM_003435196.4	>XM_003435196.4:16-4464 PREDICTED: Canis lupus familiaris mannose receptor C type 2 (MRC2), mRNA ATGGGGCCCCGCCGGCCAGCCCCCGCGCCCTGGCCTCGTCACCTGCTGCGCTGCGTCCTGCTCCTCGGGG GTCTGCACCTCGGCCGCCCCGGCGCCCCTGGGGATGCCGCCGCCGCCGCCCTCCCGGAGCCCAATGTCTT CGTCATCTTCAGCCATGGACTGCAGGGCTGCCTGGAGGCCCAGGGGGGGCAAGTCAGAGTCTCCTCATCC TGCAATGCCAGTCTTCCTGCCCAGCGCTGGAAGTGGGTCTCCCGGAATCGGCTCTTCAACCTGGGCACCA TGCAGTGCCTGGGCACAG…
Lycaon pictus	No	1	#Gene1CM007573.11081593010816061 1 ATGGGGCCCCGCCGGCCAGCCCCCGCGCCCTGGCCTCGTCACCTGCTGCGCTGCATCCTGCTCCTCGGGGGTCTGCACCTCGGCCGCCCCGGCGCCCCTGGGgatgccgccgccgccgccctcccGGAGCCCAATGTCTTCGTCATCTTCAGCCATGGACTGCAGGGCTGCCTGGAGGCCCAGGGGGGGCAAGTCAGAGTCTCCTCATCCTGCAATGCCAGTCTTCCTGCCCAGCGCTGGAAGTGGGTCTCCCGGAATCGGCTCTTCAACCTGGGCACCATGCAGTGCCTGGGCACAGGCTGGCCGGGCACCAACACCACAGCATCCCTGGGCATGTACGAGTGTGACCGGGAGGCACTGAATC…
Vulpes lagopus	No	2	#Gene1PISU010004750.1128545128666 1 ATGGGGCCCCGCCGGCCAGCGCCCGCGCCCTGGCCTCGTCACCTGCTGCGCTGCGTCCTGCTCCTCGGGGGTCTGCACCTCGGCCGCCCCGGCGCCCCCGGGGGTGCCGCCGCCGCCGCCCTTCCAGAGCCCAATGTCTTCGTCATCTTCAGCCATGGACTGCAGGGCTGCCTGGAGGCCCAGGGGGGGCAAGTCAGAGTCTCCTCATCCTGCAATGCCAGTCTTCCTGCCCAGCGCTGGAAGTGGGTCTCCCGGAATCGGCTCTTCAACCTGGGCACCATGCAGTGCCTGGGCACAGGCTGGCCGGGTACCAACACCACAGCATCCCTGGGCATGTACGAGTGTGACCGGGAGGCACTGAAT…
Vulpes vulpes	GCF_003160815.1	XM_025999455.1	>XM_025999455.1:1-4539 PREDICTED: Vulpes vulpes mannose receptor C type 2 (MRC2), mRNA ATGGTGGCCGCAGATGTGGGTCCAGACAGTCAGCAGAATACAGTGTGTAACCCTGACACGCTGGAGCAGG AAGTCTCACGCTTGGCAGGGACTAGAAGAGGGCCTCAGAGACTTGGACAGCCATCTGTCCCTCTGCGCTG CGTCCTGCTCCTCGGGGGTCTGCACCTCGGCCGCCCCGGCGCCCCCGGGGATGCCGCCGCCGCCGCCCTC CCGGAGCCCAATGTCTTCGTCATCTTCAGCCATGGACTGCAGGGCTGCCTGGAGGCCCAGGGGGGGCAAG TCAGAGTCTCCTCATCCTGCAATGCCAG…
Pteronura brasiliensis	No	3	#Gene1PJEN01002863.1125430125597 1 ATGGAGCCCCGCCGGCCGGCCCCCGCGCCCTGGCCTCGTCACCTGCTGCGCTGCGTCCTGCTCCTCGGGGGTCTGCACCTCGGCCGGCCCGGCGCGCCCGTGTACGCCGTGTACGCCGCCCTTGCAGAGCCCAACGTCTTCCTCATCTTCAGCCACGGACTGCAAGGCTGCCTGGAGGCCCAGGGGGGCCAAGTCAGAGTCTCCCCAGCCTGCAATGCCAGTCTTCCCGCCCAGCGCTGGAAATGGGTCTCCCGAAACCGACTGTTCAGCCTGGGTACCATGCAGTGTCTGGGCACAGGCTGGCCGGGCACCAACACCACAGCCTCCCTGGGCATGTACGAATGTGACCGGGAGGCGCTGAATC…
Enhydra lutris	GCF_002288905.1	XM_022520091.1	>XM_022520091.1:1-4449 PREDICTED: Enhydra lutris kenyoni mannose receptor C type 2 (LOC111158182), transcript variant X2, mRNA ATGGAGCCCCACCGGCCGGCCCCCGCGCCCTGGCCTCGTCACCTGCTGCGCTGCGTCTTGCTCCTCGGGG GTCTGCACCTCGGCCGGCCCGGCGCGCCAGTGTACGCCGCCGCCGCCGCCCTCCCGGAGCCCAACGTCTT TCTCATCTTCAGCCACGGACTGCAGGGCTGCCTGGAGGCCCAGGGGGGCCAAGTCAGAGTCTCCCCAGCC TGCAATGCCAGTCTTCCCGCCCAGCGCTGGAAGTGGGTCTCCCGAAACCGGCTGTTCAG…
Spilogale gracilis	No	4	#Gene1PITA01013846.144014281 1 ATGGGGCCCCGCCGGCCGGCCCCCGCACCCTGGCCTCGTCACCTGCTGCGCTGTGTCCTGCTCCTCGGGGGTCTGCACCTCGGCCGCCCCGGCGCGCTCGGGGATGCCGCCGCCGCCGCCCTTCCAGAGCCCAACGTCTTCCTCATCTTCAGCCACGGACTGCAGGGCTGCCTGGAGGCCCAGGGGGGCCAAGTCAGAGTGTCCCCAGCCTGCAATGCCAGCTTTGCCGCCCAGCGCTGGAAGTGGGTCTCCCGAAACCGGCTCTTCAGCCTGGGCACCATGCAGTGTCTGGGCACGGGCTGGCCCGGCACCAACACCACAGCCTCCCTGGGCATGTACGAGTGTGACCGGGAGGCGCTGAATCTTCG…
Neovison vison	No	5	#Gene1FNWR01000181.124118272411951 1 ATGGAGCCCCGCCGGCCGGCCCCCGCGCCCTGGCCTCGTCACCTGCTGCGCTGCGTCCTGCTCCTCGGGGGTCTGCACCTCGGCCGGCCCGGCGCGCCCGTGtacgccgccgccgccgccgctcCAGAGCCCAACGTCTTCCTCATCTTCAGCCACGGACTGCAGGGCTGCCTGGAGGCCCAGGGGGGGCAAGTCAGAGTCTCCCCAGCCTGCAATGCCAGTCTGCCCGCCCAGCGCTGGAAGTGGGTCTCCCGAAACCGGCTGTTCAGCCTGGGTACCATGCAGTGTCTGGGCACAGGCTGGCCGGGCACCAACACCACAGCCTCCTTGGGCATGTACGAATGTGACCGGGAGGCGCTGAA…
Gulo gulo	No	6	>EMBOSS_001.9992:33536.sp ---------------------------------------------------------------------------------------------------------------------TCCCTTGCAGAGCCCAACGTCTTCCTCATCTTCAGCCACGGACTGCAGGGCTGCCTGGAGGCCCAGGGGGGGCAAGTCCGAGTCTCCCTCGCCTGCAATGCCAGTCTTCCCGCCCAGCGCTGGAAGTGGGTCTCCCGAAACCGGCTGTTCAGCCTGGGCACCATGCAGTGTCTGGGCACAGGCTGGCCGGGCACCAACACCACAGCCTCCCTGGGCATGTACGAATGTGACCGGGAGGCGCTGAATCTTCGCTGGC…
Martes zibellina	Our study	8	>EMBOSS_001.[9991:32742].sp TCCCTTGCAGAGCCCAACGTCTTCCTCATCTTCAGCCACGGACTGCAGGGCTGCCTGGAG GCCCAGGGGGGGCAAGTCAGAGTCTCCCCAGCCTGCAATGCCAGTCTTCCCGCCCAGCGC TGGAAGTGGGTCTCCCGAAACCGGCTGTTCAGCCTGGGCACCATGCAGTGTCTGGGCACA GGCTGGCCGGGCACCAACACCACAGCCTCCCTGGGCATGTACGAATGTGACCGGGAGGCG CTGAATCTTCGCTGGCACTGTCGCACACTGGGTGACCAGCTGTCCCAGCTCCTGGGGGGT CGCACCGGCAACATGTCCAAGGCTGGTGGCCCCGAGCGCGGCGACCAGACCCGCAGCGGC CAGTG…
Mellivora capensis	No	9	>EMBOSS_001.[8400:29881].sp TCCCTTGCAGAGCCCGATGTCTTCCTCATCTTCAGCCACGGACTGCAGGGCTGCCTGGAG GCCCAGGGAGGGCAAGTCAGAGTCTCCCCAGCCTGCAATGCCAGTCTTCCCGCCCAGCGC TGGAAGTGGGTCTCCCGAAACCGGCTGTTCAGCCTGGGCACCATGCAGTGTCTGGGCACA GGCTGGCCGGGCACCAACACCACAGCCTCCCTGGGCATGTACGAATGTGACCGGGAGGCG CTGAATCTTCGCTGGCACTGTCGCACATTGGGTGACCAGCTGTCCCAGCTCCTGGGGAGT CGCACCGGCAACATGTCCAAGGCTGGTGGCCCCGAGCGCGGCGACCAGACCCGCAGCGGC CAGTG…
Mustela putorius furo	GCF_000215625.1	XM_013054247.1	>XM_013054247.1:1-4512 PREDICTED: Mustela putorius furo mannose receptor, C type 2 (MRC2), mRNA ATGAGGACTGACAAGAAAGCCTTGGAACCCAGCAGCCCAATTCTCAGCTTCCTCCTCCAGATAAATAAAC CCAGTGTGGCTCCGCCGAGGGCTCGAAGGGTGGGCGGGGCTGCGCAGGTGATTCCTGCGCGCCGCGGGCT CAGCCCGGCTCCAGACCGGATTCCGGAATTCGGCCCCCGGCGGCCAGAGCCCAATGTCTTCCTCATCTTC AGCCACGGACTGCAGGGCTGCCTGGAGGCCCAGGGGGGGCAAGTCAGAGTCTCCCCAGCCTGCAATGCCA GTCTCCCCGCCCAGCGCTG…
Ursus arctos	GCF_003584765.1	XM_026512538.1	>XM_026512538.1:158-4600 PREDICTED: Ursus arctos horribilis mannose receptor C type 2 (MRC2), transcript variant X2, mRNA ATGGGGCCCCGCCGGCCGGCCCCCGCGCCCTGGCCTCGTCACCTGCTGCGCTGCGTCCTGCTCCTCGGGG CTCTGCACCTCGGCCGCCCCGGCGCCCCCGGGGACGCCGCCGCCCTCCCGGAGCCCAACGTCTTCCTCAT CTTCAGCCATGGACTGCAGGGCTGCCTGGAGGCCCAGGGTGGGCAGGTCAGAGTCTCCCCAGCCTGCAAT GCCAGTCTTCCTGCCCAGCGCTGGAAGTGGGTCTCCCGAAACCGGCTGTTCAGCCTGGGCACCA…
Ursus maritimus	GCF_000687225.1	XM_008693930.1	>XM_008693930.1:1-3954 PREDICTED: Ursus maritimus mannose receptor, C type 2 (MRC2), mRNA ATGGACACGTACGCCGCCTGGCGCTGTGGCCGGGCCTGGAGGGCTCTCCTGTCAGATTTTCTGGATTTGT CTGTTGGCCACTTCCTCCTCCAGAGACGGAGAACAAAGCCCAACGTCTTCCTCATCTTCAGCCATGGACT GCAGGGCTGCCTGGAGGCCCAGGGTGGGCAGGTCAGAGTCTCCCCAGCCTGCAATGCCAGTCTTCCTGCC CAGCGCTGGAAGTGGGTCTCCCGAAACCGGCTGTTCAGCCTGGGCACCATGCAGTGCCTGGGCACCGGCT GGCCGGGCACCAATACCACGGCCTC…
Ursus americanus	No	11	>EMBOSS_001.[2495:25197].sp TCCCTTCCAGAGCCCAACATCTTCCTCATCTTCAGCCATGGACTGCAGGGCTGCCTGGAG GCCCAGGGTGGGCAGGTCAGAGTCTCCCCAGCCTGCAATGCCAGTCTTCCTGCCCAGCGC TGGAAGTGGGTCTCCCGAAACCGGCTGTTCAGCCTGGGCACCATGCAGTGCCTGGGCACC GGCTGGCCGGGCACCAATACCACGGCCTCCCTGGGCATGTACGAATGTGACCGGGAGGCA CTGAATCTTCGCTGGCACTGTCGCACACTGGGTGACCAGCTGTCCCAGCTCCTGGGGGGT CGCACCGGCAACACGTCCAAGGCTGGGGGCCCCGAGCGCGGCGACCAGACCCGCGGCGGC CAGTG…
Ailuropoda melanoleuca	GCF_000004335.2	XM_011228461.2	>XM_011228461.2:1-4350 PREDICTED: Ailuropoda melanoleuca mannose receptor C type 2 (MRC2), partial mRNA TGGCTTCATGTCCTGCCTTCCCTTCCAGAACCCAACGTCTTCCTCATCTTCAGCCATGGACTGCAGGGCT GCCTGGAGGCCCAGGGTGGGCAGGTCAGAGTCTCCCCAGCCTGCAATGCCAGTCTTCCTGCCCAGCGCTG GAAGTGGGTCTCCCGAAACCGGCTCTTCAGCCTGGGCACCATGCAGTGCCTGGGCACCGGATGGCCGGGC ACCAACACCACGGCCTCCCTGGGCATGTACGAATGTGACCGGGAGGCGCTGAATCTTCGCTGGCACTGTC GAACACTGGGT…
Ailurus fulgens	No	12	>EMBOSS_001.[9986:30903].sp TCCCTTCCAGAGCCCAACGTCTTCCTCATCTTCAGCCACGGACTGCAGGGCTGCCTGGAG GCCCAGGGCGGCCAAGTCAGAGTCTCCCCGGCCTGCAATGCCAGTCTTCCTGCCCAGCGC TGGAAGTGGGTCTCCCGAAACCGGCTCTTCAGCCTGGGCACCATGCAGTGTCTGGGCACA GGCTGGCCGGGCACCAACACCACCGCCTCCCTGGGCATGTACGAGTGTGACCGGGAGGCG CTGAATCTTCGCTGGCACTGTCGTACACTGGGTGACCAGCTGTCCCAGCTCCTGGGGGGT CGCTCTGGCAATATGTCTAAGGCCGGTGGCACCGAGCGCGGCGACCAGACCCGCAGCGGC CAGTG…
Panthera onca	No	13	>EMBOSS_001.[2502:24495].sp GCCCTGCCTTCCCTTCCAGAACCCAACGTCTTCCTCATCTTCAGCCATGGACTGCAGGGC TGCCTGGAGGCCCAGGGTGGGCAAGTCAGAGTCTCCCCAGCCTGCAACGCCAGCCTTCCC GCCCAGCGCTGGAAGTGGGTCTCCCGAAACCGGCTCTTCAACCTGGGTGCCATGCAGTGC CTGGGCACGGGCTGGCCGGGCACCAACACCACAGCCTCCCTGGGCATGTACGAGTGTGAC CGGGAGGCCCTGAACCTCCGCTGGCACTGTCGCACCCTGGGTGACCAGCTGTCCCTGCTC CTGGGGGGCCGTACTGGCAACACATCCAAGGCCGGCAGCCCCGAGCGCGGCGACCAGACC CGCGG…
Acinonyx jubatus	GCF_003709585.1	XM_027048029.1	>XM_027048029.1:154-4596 PREDICTED: Acinonyx jubatus mannose receptor C type 2 (MRC2), mRNA ATGGGGCCCCGCCGGCCGGGCCCCGCGCCCTGGTCTCGTCACCTGCTGCGCTGCGTCCTGTTCTTCGGGG GTCTGCACCTCGGCCACCCCGGCGCCCCCGGGGACGCCGCCGCCCTCCCGGAACCCAACGTCTTCCTCAT CTTCAGCCATGGACTGCAGGGCTGCCTGGAGGCCCAGGGTGGGCAAGTCAGAGTCTCCCCAGCCTGCAAC GCCAGCCTTCCCGCCCAGCGCTGGAAGTGGGTCTCCCGAAACCGGCTCTTCAACCTGGGTGCCATGCAGT GCCTGGGCACGGGCTGGCCGGGC…
Panthera tigris	GCF_000464555.1	XM_015540260.1	>XM_015540260.1:1-4596 PREDICTED: Panthera tigris altaica mannose receptor, C type 2 (MRC2), mRNA ATGTGGCTGCTTTCATTCTACCTCAGTGTTGGGTTGGGGACTGGGGGGTTTGCAAAAGGGGGGGGTGGGG ACTGTGGCAAGCTAGTGAGCGCCCTCCCAGAACCCAACGTCTTCCTCATCTTCAGCCATGGACTGCAGGG CTGCCTGGAGGCCCAGGGTGGGCAAGTCAGAGTCTCCCCAGCCTGCAACGCCAGCCTTCCCGCCCAGCGC TGGAAGTGGGTCTCCCGAAACCGGCTCTTCAACCTGGGTGCCATGCAGTGCCTGGGCACGGGCTGGCCGG GCACCAACACCACAGCC…
Panthera pardus	GCF_001857705.1	XM_019466682.1	>XM_019466682.1:1-4470 PREDICTED: Panthera pardus mannose receptor C type 2 (MRC2), mRNA ATGGTGGAACAGAAGGAGCTTGAGAGCAGAGGCTGGCCATGCAGCCAGTTTCAGGCTCAGGGGCAGCATC GGAAGGTGGCACTGGCCATCAAGAGCCAGCCAGGAGAGCCCCTGGGATGGCATCATGCCCTGCCTTCCCT TCCAGAACCCAACGTCTTCCTCATCTTCAGCCATGGACTGCAGGGCTGCCTGGAGGCCCAGGGTGGGCAA GTCAGAGTCTCCCCAGCCTGCAACGCCAGCCTTCCCGCCCAGCGCTGGAAGTGGGTCTCCCGAAACCGGC TCTTCAACCTGGGTGCCATGCAGTGC…
Felis catus	GCF_000181335.3	XM_023244718.1	>XM_023244718.1:135-4586 PREDICTED: Felis catus mannose receptor C type 2 (MRC2), transcript variant X1, mRNA ATGGGGCCCCGCCGGCCGGGCCCCGCGCCCTGGTCTCGTCACCTGCTGCGCTGCGTCCTGCTCTTCGGGG GTCTGCACCTCGGCCACCCCGGCGCCCCCGGGGACGCCGCCGCCGCCGCCCTCCCGGAACCCAACGTCTT CCTCATCTTCAGCCATGGACTGCAGGGCTGCCTGGAGGCCCAGGGTGGGCAAGTCAGAGTCTCCCCAGCC TGCAATGCCAGCCTTCCCGCCCAGCGCTGGAAGTGGGTCTCCCGAAACCGGCTCTTCAACCTGGGTGCCA TGCAG…
Prionailurus bengalensis euptilurus	No	14	>EMBOSS_001.[9983:31947].sp GCCCTGCCTTCCCTTCCAGAACCCAACGTCTTCCTCATCTTCAGCCATGGACTGCAGGGC TGTCTGGAGGCCCAGGGTGGGCAAGTCAGAGTCTCCCCAGCCTGCAACGCCAGCCTTCCC GCCCAGCGCTGGAAGTGGGTCTCCCGAAACCGGCTCTTCAACCTGGGTGCCATGCAGTGC CTGGGCACGGGCTGGCCGGGCACCAACACCACAGCCTCCCTGGGCATGTACGAGTGTGAC CGGGAGGCCCTGAACCTCCGCTGGCACTGTCGCACCCTGGGTGACCAGCTGTCCCTGCTC CTGGGGGGCCGTACTGGCAACACATCCAAGGCCGGCAGCCCCGAGCGTGGCGACCAGACC CGCGG…
Felis nigripes	No	15	>EMBOSS_001.908:14141.sp ------------------------------------------------------------------------------------------------------------GCCCTGCCTTCCCTTCCAGAACCCAACGTCTTCCTCATCTTCAGCCATGGACTGCAGGGCTGCCTGGAGGCCCAGGGTGGGCAAGTCAGAGTCTCCCCAGCCTGCAATGCCAGCCTTCCCGCCCAGCGCTGGAAGTGGGTCTCCCGAAACCGGCTCTTCAACCTGGGTGCCATGCAGTGCCTGGGCACGGGCTGGCCGGGCACCAACACCACAGCCTCCCTGGGCATGTACGAGTGTGACCGGGAGGCCCTGAACCTCCGCTGGCA…
Lynx pardinus	No	16	>EMBOSS_001.[9982:32684].sp GCCCTGCCTTCCCTTCCAGAACCCAACGTCTTCCTCATCTTCAGCCATGGACTGCAGGGC TGCCTGGAGGCCCAGGGTGGGCAAGTCAGAGTCTCCCCAGCCTGCAACACCAGCCTTCCC GCCCAGCGCTGGAAGTGGGTCTCCCGAAACCGGCTCTTCAACCTGGGTGCCATGCAGTGC CTGGGCACGGGCTGGCCGGGCACCAACACCACAGCCTCCCTGGGCATGTACGAGTGTGAC CGGGAGGCCCTGAACCTCCGCTGGCACTGTCGCACCCTGGGTGACCAGCTGTCCCTGCTC CTGGGGGGCCGTACTGGCAACACATCCAAGGCCGGCAGCCCCGAGCGTGGCGACCAGACC CGCGG…
Puma concolor	GCF_003327715.1	XM_025927482.1	>XM_025927482.1 PREDICTED: Puma concolor mannose receptor C type 2 (MRC2), mRNA ATGGTGGAACAGAAGGAGCTTGAGGGGCAGCGTCTGAAGGTGGCACTGGCCATCAAGAGCCAGCCAGGAG AGCCCCTGGGATGGCATCATGCCCTGCCTTCCCTTCCAGAACCCAACGTCTTCCTCATCTTCAGCCATGG ACTGCAGGGCTGCCTGGAGGCCCAGGGTGGGCAAGTCAGAGTCTCCCCAGCCTGCAACGCCAGCCTTCCC GCCCAGCGCTGGAAGTGGGTCTCCCGAAACCGGCTCTTCAACCTGGGTGCCATGCAGTGCCTGGGCACGG GCTGGCCGGGCACCAACACCACAGCCTCCCTGGGC…
Callorhinus ursinus	GCF_003265705.1	XM_025890121.1	>XM_025890121.1:28-4476 PREDICTED: Callorhinus ursinus C-type mannose receptor 2 (LOC112837659), transcript variant X2, mRNA ATGGGGCCCCGCCGGCCGGCCCCCGCGCCCTGGCCTCGTCACCTGCTGCGCTGCGTCCTGCTCCTCGGGG GTCTGCACCTCGGCCGCCCCGGCGCCCCTGGGGACGCCGCCGCCGCCGCCCTCCCGGAGCCCAATGTCTT CCTCATCTTCAGCCACGGACTGCAGGGCTGCCTGGAGGCCCAGGGTGGGCAAGTCAGAGTCTCCCCAGCC TGCAACGCCAGTCTCCCCGCCCAGCGCTGGAAGTGGGTCTCCCGAAACCGGCTCTTCAGCC…
Zalophus californianus	GCF_900631625.1	XM_027567509.1	>XM_027567509.1:148-4599 PREDICTED: Zalophus californianus mannose receptor C type 2 (MRC2), transcript variant X1, mRNA ATGGGGCCCCGCCGGCCGGCCCCCGCGCCCTGGCCTCGTCACCTGCTGCGCTGCGTCCTGCTCCTCGGGG GTCTGCACCTCGGCCGCCCCGGCGCCCCTGGGGACGCCGCCGCCGCCGCCCTCCCGGAGCCCAACGTCTT CCTCATCTTCAGCCACGGACTGCAGGGCTGCCTGGAGGCCCAGGGTGGGCAAGTCAGAGTCTCCCCAGCC TGCAACGCCAGTCTCCCCGCCCAGCGCTGGAAGTGGGTCTCCCGAAACCGGCTCTTCAGCCTGGG…
Eumetopias jubatus	GCF_004028035.1	XM_028087536.1	>XM_028087536.1:1-4335 PREDICTED: Eumetopias jubatus mannose receptor C type 2 (MRC2), partial mRNA TCCCTTCCAGAGCCCAACGTCTTCCTCATCTTCAGCCACGGACTGCAGGGCTGCCTGGAGGCCCAGGGTG GGCAAGTCAGAGTCTCCCCAGCCTGCAACGCCAGTCTCCCCGCCCAGCGCTGGAAGTGGGTCTCCCGAAA CCGGCTCTTCAGCCTGGGCACCATGCAGTGCCTGGGTACAGGCTGGCCGGGCACCAACACCACAGCCTCC CTGGGCCTGTACGAATGTGACCGGGAGGCACTGAATCTTCGCTGGCACTGTCGCACGCTGGGTGACCAGC TGTCCCAGCTCCTGG…
Hyaena hyaena	No	18	>EMBOSS_001.9983:23153.sp ------------------------------------------------------------------------------------------------------------GCCCTGCCTTCCCTTCCAGAATCCAATGTCTTCCTCATCTTCAGCCATGGACTGCAGGGCTGCCTGGAGGCCCAGGGTGGGCAAGTCCGAGTCTCCCCAGCCTGCAACACCAGCCTTCCCGCCCAGCGCTGGAAGTGGGTCTCCCGAAACCGGCTCTTCAACCTGGGCGCCATGCAGTGCTTGGGCACCGGCTGGCCGGGCACCAACACCACAGCCTCCCTGGGCATGTACGAATGTGACCGGGAGGCCCTGAATCTCCGCTGGC…
Odobenus rosmarus divergens	GCF_000321225.1	XM_004405891.2	>XM_004405891.2:432-4880 PREDICTED: Odobenus rosmarus divergens mannose receptor, C type 2 (MRC2), mRNA ATGGGGCCCCGCCGGCCGGCCCCGGCGCCCTGGCCTCGTCACCTGCTGCGCTGCGTCCTGCTCCTCGGGG GTCTGCACCTCGGCCGCCCCGGCGTCCCTGGGGACGGCGCCGCCGCCGCCCTCCCGGAGCCCAACGTCTT CCTCATCTTCAGCCACGGACTGCAGGGCTGCCTGGAGGCCCAGGGTGGGCAAGTCAGAGTCTCCCCAGCC TGCAACGCCAGTCTCCCCGCCCAGCGCTGGAAGTGGGTCTCCCGAAACCGGCTCTTCAGCCTGGGCACCA TGCAGTGCCTG…
Mirounga angustirostris	No	19	#Gene1PITE01016118.13064530773 1 ATGGGGCCCCGCCGGCCGGCCCCCGCGCCCTGGCCTCGTCACCTGCTGCGCTGCGTCCTGCTCCTCGGGGGTCTGCACCTCGGCCGCCCCGGCGCCCTCGGGgatgccgccgccgccgccctcccgGAGCCCAACGTCTTCCTCATCTTCAGCCACGGACTGCAGGGCTGCCTGGAGGCCCAGGGTGGGCAAGTCAGAGTCTCCCCAGCCTGCAACGCCAGTCTCCCCGCCCAGCGCTGGAAGTGGGTCTCCCGAAACCGGCTCTTCAGCCTGGGCACCATGCAGTGCCTGGGCACAGGCTGGCCGGGCACCAACTCCACAGCCTCCCTGGGCCTGTACGAATGTGACCGGGAGGCACTGAATCTT…
Phoca vitulina	No	20	>EMBOSS_001.[9991:32777].sp TCCCTTCCAGAGCCCAACGTCTTCCTCATCTTCAGCCACGGACTGCAGGGCTGCCTGGAG GCCCAGGGTGGGCAAGTCAGAGTCTCCCCAGCCTGCAATGCCAGTCTCCCCGCCCAGCGC TGGAAGTGGGTCTCCCGAAACCGGCTCTTCAGCCTGGGCACCATGCAGTGCCTGGGTACA GGCTGGCCGGGCACCAACTCCACAGCCTCCCTGGGCCTGTACGAATGTGACCGGGAGGCA CTGAATCTTCGCTGGCACTGTCGCACGCTGGGTGACCAGCTGTCCCAGCTCCTGGGGGGT CGCAGTGGCAACACGTCCAAGGCTGGCGGCCCTGAGCGCGGCGACCAGACCCGCAGTGGC CAGTG…
Leptonychotes weddellii	GCF_000349705.1	XM_006751040.1		>XM_006751040.1 PREDICTED: Leptonychotes weddellii mannose receptor, C type 2 (MRC2), partial mRNA CCAGAGCCCAACGTCTTCCTCATCTTCAGCCACGGACTGCAGGGCTGCCTGGAGGCCCAGGGTGGGCAAG TCCGAGTCTCCCCAGCCTGCAACGCCAGTCTCCCCGCCCAGCGCTGGAAGTGGGTCTCCCGAAACCGGCT CTTCAGCCTGGGCACCATGCAGTGCCTGGGCACAGGCTGGCCGGGCACCAACTCCACAGCCTCCCTGGGC CTGTACGAATGTGACCGGGAGGCACTGAATCTTCGCTGGCACTGTCGCACGCTGGGTGACCAGCTGTCCC AGCTCCTGGGGGGTCG…
Neomonachus schauinslandi	GCF_002201575.1	XM_021678371.1	>XM_021678371.1 PREDICTED: Neomonachus schauinslandi mannose receptor C type 2 (MRC2), partial mRNA TCCCTTCCAGAGCCCAACGTCTTCCTCATCTTCAGCCACGGACTGCAGGGCTGCCTGGAGGCCCAGGGTG GGCAAGTCAGAGTCTCCCCAGCCTGCAACACCAGTCTCCCCGCCCAGCGCTGGAAGTGGGTCTCCCGAAA CCGGCTCTTCAGCCTGGGCACCATGCAGTGCCTGGGCACAGGCTGGCCGGGCACCAACTCCACAGCCTCC CTGGGCCTGTACGAATGTGACCGGGAGGCACTGAATCTTCGCTGGCACTGTCGCACGCTGGGTGACCAGC TGTCCCAGCTCCTGG…
Cryptoprocta ferox	No	22	>EMBOSS_001.[9983:31749].sp GCCCTGCCTTCCCTTCCAGAACCCAACGTCTTCCTCATCTTCAGCCATGGACTGCAGGGC TGCCTGGAGGCCCAGGGGGGGCAAGTCAGAGTCTCCCCAGCCTGCAACGCCAGTCTTCCC GCCCAGCGCTGGAAGTGGGTCTCCCGAAACCGGCTCTTCAACCTGGGTGCCATGCAGTGC CTGGGCACGGGCTGGCCGGGCACCAACACCACAGCCTCCCTGGGCATGTATGAATGTGAC CGGGAGGCCCTGAATCTCCGCTGGCACTGTCGCACACTGGGTGACCAGCTGTCCCTGCTT CTGGGGGGTCGTACTGGCAACACATCCAAGGCCAGCAGCCCTGAGCGCGGCGACCAGACC CGCAG…
Mungos mungo	No	24	>EMBOSS_001.[9982:31723].sp GCCCTGCCTTCCCTTCCAGAACCCAACGTCTTCCTCATCTTCAGCCATGGACTGCAGGGC TGCCTGGAGGCCCAGGGAGGGCAGGTCAGAGTCTCCCCAGCCTGCAATGCCAGTCTCCCC GCCCAGCGCTGGAAGTGGGTCTCCCGAAACCGGCTCTTCAACCTGGGTGCCATGCAATGC CTGGGCACGGGCTGGCCGGGCACCAACACCACAGCCTCCCTGGGCATGTACGAGTGTGAC CGGGAGGCCCTGAATCTCCGCTGGCACTGTCGCACACTGGGCGACCAGCTGTCCCTGCTC CTGGGGGGTCGCACTGGCAACACATCCAAGGCCGGCGGCCCCGAGCGCGGCGACCAGACC CGCAG…
Suricata suricatta	GCF_006229205.1	XM_029927536.1	>XM_029927536.1:22-4473 PREDICTED: Suricata suricatta mannose receptor C type 2 (MRC2), transcript variant X1, mRNA ATGGGGCCCCGCCGGGCGGTCCCCGCGCCCTGGTCTCGTCACCTGCTGCGCTGCGTCCTGCTCCTCGGGG GTCTGCACATCGGCCTCCTCGGCGCCCCCGGGGACGCTGCCGCCGCCGCCCTCCCGGAACCCAACGTCTT CCTCGTCTTCAGCCATGGACTGCAGGGCTGCCTGGAGGCCCAGGGAGGGCAAGTCAGAGTCTCCCCAGCC TGCAACGCCAGTCTCCCCGCCCAGCGCTGGAAGTGGGTCTCCCGAAACCGGCTCTTCAACCTGGGCGCCA…
NLRC3
Canis lupus	GCF_003254725.1	XM_025416712.1	>XM_025416712.1:526-3705 PREDICTED: Canis lupus dingo NLR family CARD domain containing 3 (NLRC3), mRNA ATGAGGAAGCAGGAGGTGCGGCCGGGCGCAGAGGCAGGCCAGGGGTGCGGCTCGGGCTCCCCAGCCGGGC AAGTGAAAGCTCTCGTGGACCTGCTGGCCGGGAGGAGCAGCCAGGGCTCCCAGACCCCGCAGGCCCCGGA CAGGCCACCACTCGGCGATGGCTCAAGGACACAGAAGTGCCAGGAGGCTCTGCTGAATTGGGTGAAAGGC AGCCTGGAGCTGGGCGGCCCCCCGTCCAGGCTGACCAGCCTCCTGCTGGTGGAGGGGCTGACGGACCTGC AGCTGAAGGAA…
Canis lupus familiaris	GCF_000002285.3	XM_005621618.2	>XM_005621618.2:526-3705 PREDICTED: Canis lupus familiaris NLR family CARD domain containing 3 (NLRC3), mRNA ATGAGGAAGCAGGAGGTGCGGCCGGGCGCAGAGGCAGGCCAGGGGTGCGGCTCGGGCTCCCCAGCCGGGC AAGTGAAAGCTCTCGTGGACCTGCTGGCCGGGAGGAGCAGCCAGGGCTCCCAGACCCCGCAGGCCCCGGA CAGGCCACCACTCGGCGATGGCTCAAGGACACAGAAGTGCCAGGAGGCTCTGCTGAATTGGGTGAAAGGC AGCCTGGAGCTGGGCGGCCCCCCGTCCAGGCTGACCAGCCTCCTGCTGGTGGAGGGGCTGACGGACCTGC AGCTGA…
Lycaon pictus	No	1	>EMBOSS_001.[10000:26682].sp ATGAGGAAGCAGGAGGTGCGGCCGGGCGCAGAGGCAGGCCAGGGGTGCGGCTCGGGCTCC CCAGCCGGGCAAGTGAAAGCTCTCGTGGACCTGCTGGCCGGGAGGAGCAGCCAGGGCTCC CAGACCCCGCAGGCCCCGGACAGGCCGCCACTGGGCGATGACTCAAGGACACAGAAGTGC CAGGAGGCTCTGCTGAATTGGGTGAAAGGCAGCCTGGAGCTGGGCGGCCCCCCGTCCAGG CTGACCAGCCTCCTGCTGGTGGAGGGGCTGACGGACCTGCAGCTGAAGGAACACGACTTC ACACAGGTGGAAACCACACGTGGGGGCTGGCACCCGGCTAGGACCATCGCCCTCGACAGA CTCT…
Vulpes lagopus	No	2	>EMBOSS_001.[10001:26556].sp ATGAGGAAGCAGGAGGTGCAGCCAGGCACAGAGGCAGGCCAGGGGCACGGCTCGGGCTCC CCAGCCGGGCAAGTGAAAGCCCTCGTGGACCTGCTGGCCGGGAGGAGCGGCCAGGGCTCC CAGACCCCGCAGGCCCCGGACAGGCCGCCACTCGGCGATGACTCGAGGACACAGAAGTGC CAGGAGGCTCTGCTGAACTGGGTGAAAGGCAGCCTGGAGCTGGGCGGCACCCCGTCCAGG CTGACCAGCCTCCTGCTGGTGGAGGGGCTGACGGACCTGCAGCTGAAGGAACACGACTTC ACACAGGTGGAGACCACGCGTGGAGGCTGGCACCCGGTCAGGACCATTGCCCTCGACAGA CTCT…
Vulpes vulpes	GCF_003160815.1	XM_026002995.1	>XM_026002995.1:1-3192 PREDICTED: Vulpes vulpes NLR family CARD domain containing 3 (NLRC3), mRNA ATGAGGAAGCAGGAGGTGCAGCCAGGCACAGAGGCAGGCCAGGGGCACGGCTCGGGCTCCCCAGCCGGGC AAGTGAAAGCCCTCGTGGACCTGCTGGCCGGGAGGAGCGGCCAGGGCTCCCAGACCCCGCAGGCCCCGGA CAGGNNNCCCTCCCCTTGTCTCTGCCCCACAGACTCGAGGACACAGAAGTGCCAGGAGGCTCTGCTGAAC TGGGTGAAAGGCAGCCTGGAGCTGGGCGGCCCCCCGTCCAGGCTGACCAGCCTCCTGCTGGTGGAGGGGC TGACGGACCTGCAGCTG…
Pteronura brasiliensis	No	3	>EMBOSS_001.[10000:27461].sp ATGAGGAAACAGGAGGTGCGGACCGGTGGGGAGGCAGGCCAGGGCCGAGGCCCCGGCCCC CCGGCGGGGCAGGTGAAAGCCCTCGTGGACCTGCTGGCCGGGAAGAGCAGTCAGGGTTCC CAGGCCCCACAGACCCCGGACAGGACACCACACGGTGATGACTCCAGGATACAGAAGTGC CAAGAGACTCTGCTGAACAGGGCAAAGGGCAGCCCGGAGCTGGGTGGCCCCTCGCCCAGG CTGACCAGCCTCCTCCTGATGGAGGGGCTCACGGACCTGCAGCTGAAGGAACACGACTTC ACGCAGGTGGAGACCACACGTGGGGACTGGCACCTGGCTAGGACCATCGCCCTGGACAGA CTCT…
Enhydra lutris	GCF_002288905.1	XM_022516785.1	>XM_022516785.1:645-3845 PREDICTED: Enhydra lutris kenyoni NLR family CARD domain containing 3 (LOC111156134), transcript variant X5, mRNA ATGAGGAAACAGGAGGTGCGGACCAGTGGGGAGGCAGGCCAGGGCCAAGGCCCCGGCCCCCCGGCGGGGC AGGTGAAAGCCCTCGTGGACCTGCTGGCCGGGAAGAGCAGTCAGGGCTCCCAGGCCCCACAGACCCCGGA CAGGACACCACACGCCCTCCCCTTTGGCCTCTGTCCCACAGACTCCAGGATACAGAAGTGCCAGGAGACT CTGCTGAACAGGGCAAAGGGCAGCCCGGAACTGGGTGGCCCCTCGCC…
Spilogale gracilis	No	4	>EMBOSS_001.[10000:26492].sp ATGAGGAAGCAGGAGGTGCGGACGGGAGGGGAGGCAGGCCAGGGCCGAGGCCCCGGCTCC CCGGCGGGGCAAGTGAAAGCCCTCGTGGACCTGCTGGCCGGGAAGAGCAGTCAGGGCTCC CAGGCCCCACGGATCCCTGACACGACGCCACAGGGTGATGACTCCAGGATACAGAAGTGC CAGGAGGCCGTGCTGAGCAGGGCGAAGGGCAGCCCGGAGCTGGGCGGCCCCTTGCCCAGG CTGACCAGCCTCCTGCTGGTGGAGGGGCTCACAGACCTGCAGCTGAAGGAACACGACTTC ACGCAGGTGGAGACCACACGTGGGGACTGGCACTCCGCTAGGACCATCGCCCTAGACAGG CTCT…
Neovison vison	No	5	>EMBOSS_001.[10001:26655].sp ATGAGGAAACAGGAGGTGCGGACCAGTGGGGAGGCAGGCCAGGGCCGAGGCCCCGGCCCC CCGGCGGGGCAGGTGAAAGCCCTCGTGGACCTGCTGGCCGGGAAGAGCAGTCAGGGCTCC CAGGCCCCACAGACCCCAGACAAGACGCCACATGGTGATGACTCCAGGATACAGAAGTGC CAGGAGACTCTGCTGAACAGGGCAAAGGGAAGCCCGGAGCTGGGTGGCCCCTCGCCCAGG CTGACCAGCCTCCTCCTAGTGGAGGGTCTCACAGACCTGCAGCTGAAGGAACACGACTTC ACGCAGGTGGAGACCACACGTGGGGACTGGCACCCGGCTAGGACCATCACCCTGGACAGA CTCT…
Gulo gulo	No	6	>EMBOSS_001.[10000:10161].sp ATGAGGAAACAGGAGGTGCGGACCGGTGGGGAGGCAGGCCAGGGCCGAGGCCCCGGCCCC CCGGCGGGGCAGGTGAAAGCCCTCGTGGACCTGCTGGCCGGGAAGAACAGTCAGGGCTCC CAGGCCCCACAGACCCCGGACAGGACACCACACGGTGATGGTTCA AGACGGAGGAAGTGCCAGGAGACTCTGCTGAACAGGGCAAAGGGCAGCCCGGAGCTGGGT GGCCCCTCGCCCAGGCTGACCAGCCTCCTCCTGGTGGAGGGGCTCACGGACCTGCAGCTG AAGGAGCACGACTTCACGCAGGTGGAGACCACACGTGGGGACTGGCACTCGGCTCGGACC ATCGCCCTGGACAGACTCT…
Lutra lutra	Our study	7	>EMBOSS_001.10000:21084.sp ATGAGGAAACAGGAGGTGCGGACCGGTGGGGAGGCAGGCCAGGGCCGAGGCCCCGGCCCCCCGGCGGGGCAGGTGAAAGCCCTCGTGGACCTGCTGGCCGGGAAGAGCAGTCAGGGCTCCCAGGCCCCACAGACCCTGGACAGGACACCACACGGTGATGACTCCAGGATACAGAAGTGCCAGGAGACTCTGCTGAACAGGGCAAAGGGCAGCCCGGAGCTGGGTGGCCCCTCGCCCAGGCTGACCAGCCTCCTCCTGGTGGAGGGGCTCACGGACCTGCAGCTGAAGGAACACGACTTCACGCAGGTGGAGACCACACGTGGGGACTGGCACCTGGCTAGGACCATCGCCCTGGACAGACTCTTCCTGCCT…
Martes zibellina	Our study	8	>EMBOSS_001.[2450:11133].sp NNGTTCCTGCGCTTCCTCTCGGGGCTCCTGTCTCCGAGGGTCAACGCGCTGCTGGCGGGC TCCCTGCTGGCCCAGGGGGAGCACCAGGCCTACCGGGCCCAGGTGGCTGAGCTCCTNCAG GGCTGCCTCCGTCCCGACGTGGCCGTGTGCGCCCGGGCGGTGAACGTCCTGCACTGCCTG CACGAGCTGCAGCACCCGGAGCTGGCCCGCAGCGTGGAGGAGGCCCTGGAGAGCGGCGCC CTGGCGGGGCTCGGCGGCCCCCAGCACCGCGCCGCCCTGGCCTACCTCCTGCAGGTGTCN GACGCCTGCGCCCAGGAGGCCAACCTGTCGCTGTCCCTCAGCAAGGGTGTCCTCCAGAGC CTGCT…
Mellivora capensis	No	9	>EMBOSS_001.[10000:26594].sp ATGAGGAAACAGGAGGTGCAGACGGGTGGGGAGGCAGGCCAGGGCCGAGGCCCCGGCCCC CCAGCGGGGCAGGTGAAAGCCCTCATGGACCTGCTGGCCGGGAGGAGCAGTCAGGGCTCC CAGGCCCCACAGACCCCGGACAGAACACCACACGGTGACGACTCCAGGATACAGAAGTGC CAGGAGACTCTGCTGAACAGGGCAAAGGGCAGCCCAGAACTGGGTGGCCCCTCGCCCAGG CTGAACAGCCTCCTCCTGGTGGAGGGGCTCACGGACCTGCAGCTGAAGGAACACGACTTC ACGCAGGTGGAGACCACACGTGGGGACTGGCACCCCGCTAGGACCATTGCCCTGGACAGA CTCT…
Mustela putorius furo	GCF_000215625.1	XM_013055035.1	>XM_013055035.1:705-3878 PREDICTED: Mustela putorius furo NLR family, CARD domain containing 3 (NLRC3), transcript variant X3, mRNA ATGAGGAAACAGGAGGTGCGGACCGGTGGGGAGGCAGGCCAGGGCCGAGGCCCCGGCCCCCCGGCAGGGC AGGTGAAAGCCCTCGTGGACCTGCTGGCCGGAAAGAGCAGTCAGGGCTCCCAGGCCCCACAGACCCCAGA CAAGACACCACATGACTCCAGGATACAGAAGTGCCAGGAGACTCTGCTGAACAGGGCAAAGGGAAGCCCG GAGCTGGGTGGCCCCTCGCCCAGGCTGACCAGCCTCCTCCTGGTGGAGGGTCTC…
Taxidea taxus	No	10	#EMBOSS_001.1000:4020.sp 1 ATGAGGAAACAGGAGGTGCGGATGGATGGGGAGGCAGGCCAGGGCCGAGGCCCCGGCTCCCCGGTGGGGCAGGTGAAAGCCCTCGTGGACCTGCTGGCCGGGAAGAGCAGTCAGGGTTCCCAGGCCCCACAGACCCCGGACAGGACA------------------CCACACGGTGATGACTCCAGGATACAGAAGTGCCAGGAGACTTTGCTGAACAGGGCAAAGGGCAGCCCGGAGCTGGGTGGCCCCTCGCCCAGGCTGGCCAGCCTCCTCCTGGTGGAGGGGCTCACGGACCTGCAGCTGAAGGAACACGACTTCACGCAGGTGGAGACCACACGTGGGGACTGGCACTCGGCTAGGACCATCGCCCTG…
Ursus arctos	GCF_003584765.1	XM_026520461.1	>XM_026520461.1:446-4054 PREDICTED: Ursus arctos horribilis NLR family CARD domain containing 3 (NLRC3), mRNA ATGGCCGACCCCCACCCCCTGAGTTCGTGGGGCCAGGCGGAGGGGCTGCCGTGGGATGGACATCCCACCT GCTGCAGGTCACAAATGAGGACATCACCGCACAAGCAGCTCAGGCGGCCTGCCCAGCGTCACACAGCCAG TAAGTGGCAGAGCTCAGGTTCCAGCCCAGGCCCCCCCATCCGACCCACACTCCTGGCGTCAGGGGCTCCT CTCACTGTCTGGGAAACAAACAGCCCTTCCAAGCCCTTCCTGCAGACCAGACCGAGGGCCACCAGCAGTC TGGGG…
Ursus maritimus	GCF_000687225.1	XM_008696824.1	>XM_008696824.1:515-3712 PREDICTED: Ursus maritimus NLR family, CARD domain containing 3 (NLRC3), mRNA ATGAGGAAGCAGGAGGTGCGGACGGGTGGGGAGGCAGGCCAGGGCCGAGGCCCTGGCTCCCCGGCAGGGC AAGTGAAAGTCCTCGTGGACCTGCTGGCCGGGAAGAGCAGTCAGAGCTCCCAGACCCCACAGACCCTGGA CAGGACGCCACACGTCCCCTTTGGCCTCTGTCCCACAGACTCGAGGATACAGAAGTGCCAGGAGGCCCTG CTGAATAGGGTGAAGGGCAGCCCGGAGCTGGGCGGCCCCTCGCCCAGGCTGACCAGCCTCCTCCTGGTGG AGGGGCTCACAG…
Ursus americanus	No	11	>EMBOSS_001.[10001:26391].sp ATGAGGAAGCAGGAGGTGCGGACGGGTGGGGAGGCAGGCCAGGGCCGAGGCCCTGGCTCC CCGGCAGGGCAAGTGAAAGTCCTCGTGGACCTGCTGGCCGGGAAGAGCAGTCAGAGCTCC CAGACCCCACAGACCCTGGACAGGACGCCACACGGTGATGACTCGAGGATACAGAAGTGC CAGGAGGCCCTGCTGAATAGGGTGAAGGGCAGCCCGGAGCTGGGCGGCCCCTCGCCCAGG CTGACCAGCCTCCTCCTGGTGGAGGGGCTCACAGACCTGCAGCTGAAGGAACATGACTTC ACGCAGGTGGAGACCACACGTGGGGGCTGGCACCCAGCCAGGACCATCGCCCTGGAGAGA CTCT…
Ailuropoda melanoleuca	GCF_000004335.2	XM_011231943.2	>XM_011231943.2:688-3867 PREDICTED: Ailuropoda melanoleuca NLR family CARD domain containing 3 (NLRC3), transcript variant X7, mRNA ATGAGGAAGCAGGAGGTGCGGACGGGTGGGGAGACAGGCCAGGGCCGAGGCCCCGGCTCCCCGGCTGGGC AAGTGAAAGTCCTCGTGGACCTGCTGGCCGGGAAGAGCAATCAGAGCTCCCAGACCCCACAGACCCCAGA CAGGATGCCACACGGTGATGACTCGAGGATACAGAAGTGCCAGGAGGCCCTGCTGAACAGGGTGAAGGGC AGCCCGGAGCTGGGCGGCCCCTCGCCCAGGCTGACCAACCTGCTGCTGGTGGAG…
Ailurus fulgens	No	12	>EMBOSS_001.[10000:25762].sp ATGAGGAAGCAGGAGTTGCGGACGGGTGGGGAGGCAGGCCAGGGCCGAGGCCCCGGCTCC CCGGAGGGGCAGGTGAAAGCCCTTGTGGACCTGCTGGCCGGAAAGAACAGTCAGGGCCCC CAGGCGCCACAGACCCCGGAAAGGACGCCACACAGTGATGACTCCAGGATACAGAAGTGC CAGGAGGCTCTGCTGAACAGGGCGAAGGGCAGCCCGGAGCGGGGCGGCCCCTCGCCCAGG CTGACCAGCCTCCTGCTGGTGGAGGGTCTCACGGACCTGCAGCTGAAGGAGCATGACTTC ACGCAGGTGGAGACCACACGTGGGGACTGGCACCCGGCCAGGACCATCGCCCTGGACAGA CTCT…
Acinonyx jubatus	GCF_003709585.1	XM_027043376.1	>XM_027043376.1:1478-4660 PREDICTED: Acinonyx jubatus NLR family CARD domain containing 3 (NLRC3), transcript variant X2, mRNA ATGAGGAAGCAGGAGGTGCGGACCGGCGGGGAGGCAGGCCAGGGCCGAGGCCCCGGCTCCCCGGCTGGGC AAGTGAAAGCCCTCGTGGACCTGCTGGCCGGGAAGAGCAGTCAGGGCTCCCAGGCCCCAGAGCCCCTGGA CAGGGTGCCACAGGCCACCCTAGGGCCTCACGGTGACGACTCGAGGATACAGAAGTGCCGGGAGGCTCTG CTGAACAGGGCGAGAGGCGGCCCCCCACCCAGGCTGACCAGCCTCCTGCTGCTGGAGGG…
Panthera tigris	GCF_000464555.1	XM_015535930.1	>XM_015535930.1:86-2965 PREDICTED: Panthera tigris altaica NLR family, CARD domain containing 3 (NLRC3), mRNA ATGAGGAAGCAGGAGGTGCGGACCGGCGGGGAGGCAGGCCAGGGCCGAGGCCCCGGCTCCCCGGCTGGGC AAGTGAAAGCCCTCGTGGACCTGCTGGCCGGGAAGAGCAGTCAGGGCTCCCAGGCCCCAGAGCCCCTGGA CAGGGTGCCGCAGGCCCCCCTAGGGCCTCACGGTGACGACTCGAGGATACAGAACTGCCGGGAGGCTCTG GGGCTGACGGACCTACAGCTGAGGGAACACGACTTCACACAGGTGGAGACCACGCGTGGGGCCTGGCGCC CGGCC…
Panthera pardus	GCF_001857705.1	XM_019468795.1	>XM_019468795.1:1-3717 PREDICTED: Panthera pardus NLR family CARD domain containing 3 (NLRC3), mRNA ATGACGGATACCCACCAAGCCCCTGTGGCTTCCAGCATCCTGTGGGCGGCCTGGTTTCAGACGCCTCCAC TGCACCTTGTGGCCGGCCTACAGCCTCCGGTCTGCGCTCTGCGGGCCTGGAGCCTCAGCAGGCTTCTCGA GGGAAAACCTGGTGGTGACAAAGCCGAGCCGGGGCAGCCGCGGCTCATTGATTTGTCTGAGAAGCTGTTG GCTTTTGAAATGAGACAGGAAGGAGGGTTGAGGCGGAGCCCTGCACAGGAAGAGGAAAGGCTGCTTGGTC TCGAGAGGTCCACGG…
Felis catus	GCF_000181335.3	XM_003998914.5	>XM_003998914.5:1227-4409 PREDICTED: Felis catus NLR family CARD domain containing 3 (NLRC3), mRNA ATGAGGAAGCAGGAGGTGCGGACCGGCGGGGAGGCAGGCCAGGGCCGAGGCCCCGGCTCCCCGGCTGGGC AAGTGAAAGCCCTCGTGGACCTGCTGGCCGGGAAGAGCAGTCAGGGCTCCCAGGCCCCAGAGCCCCTGGA CAGGGTGCCACAGGCCCCCCTAGGGCCTCACGGTGACGACTTGAGGATACAGAAGTGCCGGGAGGCTCTG CTGAACAGGACGAGAGGCGGCCCCCCGCCCAGGCTGACCAGCCTCCTGCTGCTGGAGGGGCTGACAGACC TACAGCTGAGGGAACA…
Felis nigripes	No	15	#EMBOSS_001.800:1381.sp 1 ATGAGGAAGCAGGAGGTGCGGACCGGCGGGGAGGCAGGCCAGGGCCGAGGCCCCGGCTCCCCGGCTGGGCAAGTGAAAGCCCTCGTGGACCTGCTGGCCGGGAAGAGCAGTCAGGGCTCCCGGGCCCCAGAGCCCCTGGACAGGGTGCCACAGGCCCCCCTAGGGCCTCACGGTGACGGGAGGCGGCAGGAGGGTGTCCCTGGGCCCTCCCGCTCCCCGCTGCCCTCCCCTCCCCCACCCTCCACAGCCCTCCCCTTCGGCCTCTGTCCCGCAGACTCGAGGATACAGAAGTGCCGGGAGGCTCTGCTGAACAGGACGAGAGGCGGGGCCTGGCGCCCGGCCAGGAGCCTCACCCTGGACAGACTCTTCCTGC…
Puma concolor	GCF_003327715.1	XM_025916884.1	>XM_025916884.1 PREDICTED: Puma concolor NLR family CARD domain containing 3 (NLRC3), mRNA ATGAGGAAGCAGGAGGTGCGGACCGGCGGGGAGGCAGGCCAGGGCCGAGGCCCCGGCTCCCCGGCTGGGC AAGTGAAAGCCCTCGTGGACCTGCTGGCCGGGAAGAGCAGTCAGGGCTTCCAGGCCCCAGAGCCCCTGGA CAGGGTGCCACAGGCCCCCCTAGGGCCTCACGGTGACGACTCGAGGATACAGAAGTGCCGGGAGGCTCTG CTGAACAGGGCGAGAGGCGGCCCCCCGCCCAGGCTGACCAGCCTCCTGCTGCTGGAGGGGCTGACAGACC TACAGCTGAGGGAACATGACTTCA…
Callorhinus ursinus	GCF_003265705.1	XM_025858993.1	>XM_025858993.1:498-3677 PREDICTED: Callorhinus ursinus NLR family CARD domain containing 3 (NLRC3), mRNA ATGAGGAAGCAGGAGGTGCGGACGAGTGGGGAGGCAGGCCAGGGCCGAGGCCCCGGCTCCCCGGCAGGGC AGGTGAAAGCCCTCATGGACCTGCTGGCTGGGAAGAGCAGTCAGGGCTCCCAGGCCCCACAGACTGCAGA CAGGACGCCACACAGTGACGACTCAAGGATACAGAAGTGCCAGGAGGCTCTGCTGAACAGGGCGAAGGGC AGCCCAGAGCTGAGCAGCCCCTCGCCCAGGCTGACCAACCTCCTGCTGGTGGAGGGGCTCACAGACTTGC AGCTGAAGG…
Zalophus californianus	GCF_900631625.1	XM_027611880.1	>XM_027611880.1:519-3548 PREDICTED: Zalophus californianus NLR family CARD domain containing 3 (NLRC3), mRNA ATGGACCTGCTGGCTGGGAAGAGCAGTCAGGGCTCCCAGGCCCCACAGACTGCAGACAGGACGCCACACA GTGACGACTCAAGGATACAGAAGTGCCAGGAGGCTCTGCTGAACAGGGCGAAGGGCAGCCCAGAGCTGAG CAGCCCCTCGCCCAGGCTGACCAACCTCCTGCTGGTGGAGGGGCTCACAGACTTGCAGCTGAAGGAACAT GACTTCACGCAGGTGGAGACCACACGTGGGGGCTGGCACCCGGCCAAGATCATCGCCCTGGACAGACTCT TCCTGC…
Eumetopias jubatus	GCF_004028035.1	XM_028117547.1	>XM_028117547.1:498-3677 PREDICTED: Eumetopias jubatus NLR family CARD domain containing 3 (NLRC3), mRNA ATGAGGAAGCAGGAGGTGCGGACGAGTGGGGAGGCAGGCCAGGGCCGAGGCCCCGGCTCCCCGGCAGGGC AGGTGAAAGCCCTCATGGACCTGCTGGCTGGGAAGAGCAGTCAGGGCTCCCAGGCCCCACAGACTGCAGA CAGGACGCCACACAGTGACGACTCAAGGATACAGAAGTGCCAGGAGGCTCTGCTGAACAGGGCGAAGGGC AGCCCGGAGCTGAGCAGCCCCTCGCCCAGGCTGACCAACCTCCTGCTGGTGGAGGGGCTCACAGACTTGC AGCTGAAGGA…
Hyaena hyaena	No	18	>EMBOSS_001.[10000:27284].sp ATGAGGAAGCAGGAGGTGCGGACCGGTGGGGAGGCAGGCCCGGGCCGAGGCCCCGGCTCC CCCGCTGGGCAGGTGAAAGCCCTCATGGACCTGCTGGCCGGGAAGAGCAGTCAGGGCTCC CAGGCCCCACAGCCCCTGGACGGGGCGCCACAGTCCCCCCTGGGGCCTCACAGTGATGAT TCGAGGATACAGAAGTGCCGGGAGGCTCTGCTGAACAGGGTGAAAGGCAGCCCGGAGCTG GGCGGCCCCTCGCCCAGGCTGACCAGTCTCCTGCTGCTGGAGGGGCTGACGGACCTGCAG CTGAGGGAACACGACTTCACACAGGTGGAGACCACACGTGGGGGCTGGCCCACGGCCAGG ACCA…
Odobenus rosmarus divergens	GCF_000321225.1	XM_012563344.1	>XM_012563344.1:59-3265 PREDICTED: Odobenus rosmarus divergens NLR family, CARD domain containing 3 (NLRC3), transcript variant X1, mRNA ATGAGGAAGCAGGAGGTGCGGACGAGTGGGGAGGCAGGCCAGGGCCGAGGCCCCGGCTCCCCAGCAGGGC AGGTGAAAGCCCTCGTGGACCTGCTGGCTGGGAAGAGCAGTCAGGGCTCCCAGGCCCCACAGACTGCAGA CAGGACGCCACACAGTGATGCCCTCCCCTTTGGCCTCTGTCCCACAGACTCAAGGATACAGAAGTGCCAG GAGGCTCTGCTGAACAGGGCGAAGGGCAGCCCGGAGCTGAGCAGCCCCT…
Mirounga angustirostris	No	19	>EMBOSS_001.4001:15233.sp ATGAGGAAGCAGGAGGTGCGGACGGGTGGGGAGGCAGGCCAGGGCCAAGGCCCCAGCTCCCCGGCAGGGCAGGTGAAAGCCCTCGTGGACCTCCTGGCCGGGAAGAGCAGTCAGGGCTCCCAGGCCCCACCGACCACAGACAGGACGCCACACAGTGATGGTAGGCAGATGGGAGGGTACTCGAGGATAAAGAAGTGCCAGGAGGCTCTGCTGAACAGGGCAAAGGGCAGCCCAGAGCTGAGCGGCCCCTCGCCCAGGCTGACCAATCTCCTGCTGGTGGAGGGGCTCACAGACCTGCAGCTGAAGGAACATGACTTCACGCAGGTGGAGACCACACGTGGGGGCTGGCACCCGGCCAAGACCATCGCCCTGG…
Phoca vitulina	No	20	>EMBOSS_001.[81:17328].sp ATGAGGAAGCAGGAGGTGCGGACGGGTGGGGAGGCAGGCCAGGGCCGAGGCCCCAGCTCC CCGGCAGGGCAGGTGAAAGCCCTCGTGGACCTGCTGGCCGGGAAGAGCAGTCAGGGCTCC CAGGCCCCACAGACCGCAGACAGGACGCCACACAGTGATGGTAGGAAGATGGGAGGGTAC TCGAGGATACAGAAGTGCCAGGAGGCTCTGCTGAACAGGGCAAAGGGCAGCCCGGAGCTG AGCGGCCCCTCGCCCAGGCTGACCAATCTCCTGCTGGTGGAGGGGCTCACAGACCTGCAG CTGAAGGAACATGACTTCACTCAGGTGGAGACCACACGTGGGGGCTGGCACCCGGCCAAG ACCATCG…
Leptonychotes weddellii	GCF_000349705.1	XM_006743035.1	>XM_006743035.1 PREDICTED: Leptonychotes weddellii NLR family, CARD domain containing 3 (NLRC3), partial mRNA ACTGTCCCTGGAGTGGGAATGGCTGTGGCCAGCTTTGCTGAAGACGCTTCTCCTCTCCCACAGCCTACAG AAGAATACCATCGGGCCTGTGGGAGCCCAGCAGATGGCAGATACCCTGAAACAGAACAGGAATCTGAAGG AACTCATATTCTCCAGTAACAGCATTGGTGACGGAGGGGCTGGGGCCCTGGCTAAGGCCCTGAAGGTGAA CCAAGGCCTGGAGAGCCTGGACCTGCAGAGCAATTCCATCAGTGATGCAGGGGTGGCGGCACTGATGGGG GCCCT…
Neomonachus schauinslandi	GCF_002201575.1	>XM_021698246.1 PREDICTED: Neomonachus schauinslandi NLR family CARD domain containing 3 (NLRC3), mRNA ATGAGGAAGCAGGAGGTGCGGACGGGTGGGGAGGCAGGCCAGGGCCGAGGCCCCAGCTCCCCGGCAGGGC AGGTGAAAGCCCTCGTGGACCTCCTGGCCGGGAAGAGCAGTCAGGGCTCCCAGGCCCCACAGACCACAGA CAGGACGCCACACAGCCCCTTTGGCCTCTGTCCCACAGACTCGAGGATACAGAAGTGCCAGGAGGCTCTG CTGAACAGGGCAAAGGGCAGCCCGGAGCTGAGCGGCCCCTCGCCCAGGCTGACCAATCTCCTGCTGGTGG AGGGGCTCACAG…
Paradoxurus hermaphroditus	No	21	>EMBOSS_001.[2001:18443].sp ATGAGGAAGCAGGAGGTGCGGACCGGTGGGGAGGCAGGCCAGGGCCGAGGCCCCGGCTCC CCGGCTGGGCAAGTGAAAGCCCTCGTGGACCTGCTGGCCGGGAAGGGCAGTCAGGGCTCC CAGGCCCCGCAGCCCCTGGACAAGGCGCCACAGTCCCCCCTGGGGCCTCCCGGTGACGAC TCGAGGATACAGAAGTGCCGGGAGGTTCTGCTGAACAGGGCGAAAGGCAGCCTGGAGCCG GGCGGCCCCTCCCCCAGGCTGACCAGTCTCCTGCTGCTGGAGGGGCTGACGGACCTGCAG CTGAAGGAACACGACTTCACACAGGTGGAGACCGCGCGTGGGGGCTGGCACGCGGCCAAG ACCAT…
Cryptoprocta ferox	No	22	>EMBOSS_001.[10001:26752].sp ATGAGGAAGCAGGAGGTGCGGACCGGTGGGGAGGCAGGCCAGGGCCGAGGCCCCGGCTCC CCGGCTGGGCAAGTGAAAGCCCTCGTGGACCTGCTGGCCGGGAAGAGCAGTCAGGGCTCC CAGGCCCCACAGCCCCTGGATGGGGCACAACAGTCGCCCCTGGGGCCTCACAGTGATGAC TTGAGGATACAGAAGTGCCGGGAGGCTCTGCTGAACAGGGTGAGAGGCAGCCTGGAACCG GGCGGTCCCTCTCCCAGGCTGACCAGTCTCCTGCTGCTCGAGGGGCTGACAGACCTGCAG CTGAAGGAACACGACTTCACACAGGTGGAGACCACGCGTGGGGGCTGGCACTCGGCCAGG ACTA…
Helogale parvula	No	23	>EMBOSS_001.[6129:22111].sp CCCCCCCCCCCCTTCGGCCTCTGTCTCCCAGACTTGAGGATACAGAAGTGCCGGGAGGCT CTGCTGAACAGGGTGAAAGGCAGCCTGGAGCCGGGCGGCCCCTCGCCCAGGCTGACCAGT CTCCTGCTGCTCGAGGGGCTGACAGACCTGCAGCTGAAGGAGCACGACTTCACACAGGTG GAGACCACGCATGGGGACTGGCACGCGGCCAGGACCCTCAGCCTGGACAGGCTCTTCCTG CCTCTGTCTCGGGTGTCTATCCCCCCCCGAATCTCCATCACCATTGGGGTAGCTGGCGTG GGCAAGACCACCCTGGTGAGGAACTTTGTCCAGCTCTGGGCCCGGGGACAGGTTGGCAAG GACTT…
Mungos mungo	No	24	>EMBOSS_001.[9000:25525].sp ATGAGGAAGCAGGAGGTGTGGACTGGTGGGGAGGCAGGCCAGGGCCGAGGCCCTGGCTCC CCGGCTGGGCAAGTGAAAGCCCTCGTGGACCTGCTGGCCGGGAAGAGCAGTCAGGGCTCC CAGGCCCCACAGCCCCTGGACGGGGTGCCACAGTCGCCCCTGGGACCTCATGGTGATGAC TTGAGGATCCAGAAGTGCCAGGAGGCTCTGCTGAACAGGGTGAAAGGCAGCCCGGAGCCG GGCAGGCCCTCGCCCAGGCTGACCAGTCTCCTGCTGCTCGAGGGGCTGACAGACCTGCAG CTGAAGGAGCACGACTTCACACAGGTGGAGACCACGCGTGGGGACTGGCACGCAGCCAGG ACCAT…
Suricata suricatta	GCF_006229205.1	XM_029948204.1	>XM_029948204.1:449-3643 PREDICTED: Suricata suricatta NLR family CARD domain containing 3 (NLRC3), transcript variant X2, mRNA ATGAGGAAGCAGGAGGTGCGGACTGGTGGGGAAGCAGGCCAGGGCCGAGGCCCCGGCTCCCCAGCTGGGC AAGTGAAAGCCCTCGTGGACCTGCTGGCCGGGAAGAGCAGTCAGGGCTCCCAGGCCCCACAGCCCCTGGA CGGGGTGCCTCAGTCTCCCCTGGGACCTCACGGTGATGACTTGAGGATACAGAAGTGCCGGGAGGCTCTG CTGAACAGGGTGAAAGGCAGCCTAGAGCCGGGCGGCCCCTCGCCCAGGCTGACCAGTC…
NLRC5
Canis lupus	GCF_003254725.1	XM_025447383.1	>XM_025447383.1:331-5910 PREDICTED: Canis lupus dingo NLR family CARD domain containing 5 (NLRC5), transcript variant X2, mRNA ATGGACCACGTTAGCTTCCAGCTGGGTACCACTAACCTGTGGAGCTGGCTCGTGAGGCTGCTCAGTAAAG ACCCAGAATGGCTGAATGCCAAGGTGAAGTTCTTCCTCCCCAAGATGGACCTGAGCTCCGGGGACGAGGC CCAGGACACCACACAGAGGGTCATGCTACAGCTCAGAAGATTGCACACCCAAGGTCGGGCCACTTGGCAG GCATTCATCCACTGTGTGTGCATGGAGCTCGATGTGCCCCTGGACCTGGAGGTGCCACT…
Canis lupus familiaris	GCF_000002285.3	XM_014109337.2	>XM_014109337.2:229-5724 PREDICTED: Canis lupus familiaris NLR family CARD domain containing 5 (NLRC5), transcript variant X3, mRNA ATGGACCACGTTAGCTTCCAGCTGGGTACCACTAACCTGTGGAGCTGGCTCGTGAGGCTGCTCAGTAAAG ACCCAGAATGGCTGAATGCCAAGGTGAAGTTCTTCCTCCCCAAGATGGACCTGAGCTCCGGGGACGAGGC CCAGGACACCACACAGAGGGTCATGCTACAGCTCAGAAGATTGCACACCCAAGGTCGGGCCACTTGGCAG GCATTCATCCACTGTGTGTGCATGGAGCTCGATGTGCCCCTGGACCTGGAGGTG…
Lycaon pictus	No	1	>EMBOSS_001.[4001:58944].sp ATGGACCACGTTAGCTTCCAGCTGGGTACCACTAACCTGTGGAGCTGGCTCGTGAGGCTG CTCAGTAAAGACCCAGAATGGCTGAATGCCAAGGTGAAGTTCTTCCTCCCCAAGATGGAC CTGAGCTCCGGGGACGAGGCCCAGGACACCACACAGAGGGTCATGCTACAGCTCAGAAGA TTGCACACCCAAGGTCGGGCCACTTGGCAGGCATTCATCCACTGTGTGTGCATGGAGCTC GATGTGCCACTGGACCTGGAGGTGCCACTGCTGAGCACTTGGGGCCATGGAGATGGGTTC CCCAGCCAGCTGGGGGCTGGTGAAGAAAGCCAACCTGCCTCTCAGCTCCACCACGGTCTG AAGCG…
Vulpes lagopus	No	2	>EMBOSS_001.[1000:56638].sp ATGGACCACGTTAGCTTCCAGCTGGGTACCACTAACCTGTGGAGCTGGCTCGTGAGGCTG CTCAGCAAAGACCCAGAATGGCTGAATGCCAAGGTGAAGTTCTTCCTCCCCAAGATGGAC CTGAGCTCTGGGGACGAGGCCCAGGACACCACACAGAGGGTCATCCTACAGCTCAGAAGA TTGCACACCCAAGGTCGGGCCACTTGGCAGGCGTTCATCCACTGTGTGTGCATGGAGCTC GATGTGCCACTGGACCTGGAGGTGCCACTGCTGAGCACTTGGGGCCATGGAGATGGGTTC CCCAGCCAGCTGGGGGCTGGTGAAGAAAGCCAACCTGCCTCTCAGCTCCACCACGGTCTG AAGCG…
Vulpes vulpes	GCF_003160815.1	XM_026011793.1	>XM_026011793.1:123-5729 PREDICTED: Vulpes vulpes NLR family CARD domain containing 5 (NLRC5), mRNA ATGGACCACGTTAGCTTCCAGCTGGGTACCACTAACCTGTGGAGCTGGCTCGTGAGGCTGCTCAGCAAAG ACCCAGAATGGCTGAATGCCAAGGTGAAGTTCTTCCTCCCCAAGATGGACCTGAGCTCTGGGGACGAGGC CCAGGACACCACACAGAGGGTCATCATACAGCTCAGAAGATTGTACACCCAAGGTCGGGCCACTTGGCAG GCGTTCATCCACTGTGTGTGCATGGAGCTCGATGTGCCACTGGACCTGGAGGTGCCACTGCTGAGCACTT GGGGCCATGGAGATG…
Enhydra lutris	GCF_002288905.1	XM_022518680.1	>XM_022518680.1:168-6068 PREDICTED: Enhydra lutris kenyoni NLR family CARD domain containing 5 (LOC111157348), transcript variant X1, mRNA ATGGACCCTGATAGCCTCCAGCTGGGCACCGAGCACCTGTGGAACTGGCTTGTGAGGCTGCTCAGCAAAG ACTCAGGATGGCTGAATGCCAAGGTGAAGTTCTTCCTCCCCAAGATGGACGTGTGCTCCGGGGACAAGGC CCAGGATGCCACACAGGGGGTCGTTCTGCAGCTGAGAAGACTGCACGCTCAAGGCCGGGCCACGTGGCAG GCGTTCATCCACTGCGTGTGCATGGAGCTGGATGTGCCACTGGACCT…
Neovison vison	No	5	>EMBOSS_001.[9001:64135].sp ATGGACCCCGACAGCCTCCAGCTGGGCACCGAGCACCTGTGGAACTGGCTTGTGAGGCTG CTCAGCAAAGACTCAGAATGGCTGAATGCCAAGGTGAAGTTCTTCCTCCCCAAGATGGAC CTGTGCTCCGGGGACAAGGCCCAGGATGCCACACAGGGGGTCATCCTGCAGCTGAGAAGA CTGCACGCTCAAGGCCGGGCCACGTGGCAGGCGTTCATCCACTGCGTGTGCATGGAGCTA GACGTGCCGCTGGACCTCGAGGTGCCCCTGCTCAGTACCTGGGGCCACGGAGTCGCGTTT CCCAGCCAGCTGGAGGCTGGTGAAGAAAGCCAGCCTGCCTCTCAGCTCCAGCACGGCCTC AAGCG…
Gulo gulo	No	6	>EMBOSS_001.1001:2134.sp ATGGACCCCGATAGCCTCCAGCTAGGCACCGAGCACCTGTGGAACTGGCTTGTGAGGCTGCTCAGCAAAGACTCAGGATGGCTGAATGCCAAGGTGAAGTTCTTCCTCCCCAAGATGGACGTGTGCTCCGGGGACAAGGCCCAGGATGCCACACAGGGGGTCATCCTGCAGCTGAGAAGACTGCACACTCAAGGCCGGGCCACGTGGCAGGCGTTCATCCACTGCGTGTGCATGGAGCTGGACGTGCCGCTGGACCTCGAGGTGCCACTGCTCAGTACCTGGGGCCACGGAGTCGCGTTTCCCAGCCAGCTGGAGGCCGGTGAAGAAAGGCAGCCTGCCTCTCAGCTCCAGCACGGTTCATTCTTTCCAGGCCT…
Martes zibellina	Our study	8	>EMBOSS_001.[5000:46559].sp ATGGATCCCGATAGCCTCCAGCTGGGCACCGAGCACCTGTGGAACTGGCTTGTGAGGCTG CTCAGCAAAGACTCAGGATGGCTGAATGCCAAGGTGAAGTTCTTCCTCCCCAAGATGGAC GTGTGCTCCGGGGACAAGGCCCAGGATGCCACACAGGGGGTCATCCTGCAGCTGAGAAGA CTGCACACTCAAGGCCGGGCCACGTGGCAGGCGTTCATCCACTGCGTGTGCATGGAGCTG GACGTGCCCCTGGACCTCGAGGTGCCGCTGCTCAGTACCTGGGGCCACGGAGTCGCGTTT CCCAGCCAGCTGGAGGCCGGTGAAGAAAGGCAGCCTGCCTCTCAGCTCCAGCACGGCCTC AAGCG…
Mustela putorius furo	GCF_000215625.1	XM_013052136.1	>XM_013052136.1:231-5960 PREDICTED: Mustela putorius furo NLR family, CARD domain containing 5 (NLRC5), transcript variant X1, mRNA ATGGACCCCGATAGCCTCCAGCTGGGCACCGAGCACCTGTGGAACTGGCTTGTGAGGCTGCTCAGCAAAG ACTCAGAATGGCTGAATGCCAAGGTGAAGTTCTTCCTCCCCAAGATGGACCTGTGCTCCGGGGACAAGGC CCAGGATGCCACACAGGGGGTCATCCTGCAGCTGAGAAGACTGCACGCTCAAGGCCGGGCCACGTGGCAG GCATTCATCCACTGCGTGTGCATGGAGCTGGACGTGCCGCTGGACCTCGAGGTG…
Ursus arctos	GCF_003584765.1	XM_026494815.1	>XM_026494815.1:353-5869 PREDICTED: Ursus arctos horribilis NLR family CARD domain containing 5 (NLRC5), transcript variant X3, mRNA ATGGACCCCGTTAGCCTCCAGCTGGGCACCAGCCACCTGTGGAGCTGGCTCGTGAGGCTGCTCAGCAAAG ACCCAGAATGGCTGAATGCCAAGGTGAAGTTCTTCCTTCCCAAGATGGACCTGAGCTCCGAGGACAAGGC CCAGGATGCCGCACAGGGGGTCATCCTGCAACTCGGAAGACTGCACACTCAAGGCCGGGCCACTTGGCAG GCATTCATCCATTGCGTGTGCATGGAGCTTGACGTGCCGCTGGACCTGGAGGT…
Ursus maritimus	GCF_000687225.1	XM_008702750.1	>XM_008702750.1:192-5819 PREDICTED: Ursus maritimus NLR family, CARD domain containing 5 (NLRC5), mRNA ATGGACCCCGTTAGCCTCCAGCTGGGCACCAGCCACCTGTGGAGCTGGCTCGTGAGGCTGCTCAGCAAAG ACCCAGAATGGCTGAATGCCAAGGTGAAGTTCTTCCTTCCCAAGATGGACCTGAGCTCCGAGGACAAGGC CCAGGATGCCGCACAGGGGGTCATCCTGCAACTCGGAAGACTGCACACTCAAGGCCGGGCCACTTGGCAG GCATTCATCCATTGCGTGTGCATGGAGCTTGACGTGCCGCTGGACCTGGAGGTGCCGCTGCTGAGCACTT GGGGCCACGGAG…
Ursus americanus	No	11	>EMBOSS_001.[4000:66130].sp ATGGACCCCGTTAGCCTCCAGCTGGGCACCAGCCACCTGTGGAGCTGGCTCGTGAGGCTG CTCAGCAAAGACCCAGAATGGCTGAATGCCAAGGTGAAGTTCTTCCTTCCCAAGATGGAC CTGAGCTCCGAGGACAAGGCCCAGGATGCCGCACAGGGGGTCATCCTGCAACTCGGAAGA CTGCACACTCAAGGCCGGGCCACTTGGCAGGCATTCATCCATTGCGTGTGCATGGAGCTT GACGTGCCGCTGGACCTGGAGGTGCCGCTGCTGAGCACTTGGGGCCACGGAGATGGGTTT CCCAGCCAGCTGGAAACTGGTGAAGAAAGCCAGCCTGCCTCTCAGCTCCACCACGGCCTC AAGCG…
Ailuropoda melanoleuca	GCF_000004335.2	XM_019794003.1	>XM_019794003.1:482-6076 PREDICTED: Ailuropoda melanoleuca NLR family CARD domain containing 5 (NLRC5), transcript variant X10, mRNA ATGGACCCCGTTAGCCTCCAGCTGGGCACCAGCCACCTATGGAGCTGGCTCGTGAGGCTGCTCAGCAAAG ACCCAGAATGGCTGAATGCCAAGGTGAAGTTCTTCCTCCCCAAGATGGACCTGAGCTCCGGGGACAAGGC CCAGGATGCCGCACAGGGGGTCATCCTGCAACTCGGAAGACTGCACACTCAAGGCCGGGCCACTTGGCAG GCGTTCATCCATTGCGTGTGCATGGAGCTTGACGTGCCGCTGGACCTGGAGGT…
Ailurus fulgens	No	12	>EMBOSS_001.[10001:64245].sp ATGGACCTCATTAGCCTCCAGCTGGGCACCAGGCAACTGTGGAACTGGCTCGTGAGGCTG CTCAGCAAAGACCCAGAATGGCTGAATGCCAAGGTGAAGTTCTTCCTGCCCAAGATGGAC CTGAGCTCTGGGGACGAGGCCCAGGATGCCATGCAGGGGGTCATCCTGCAGCTGAGAAGA CTGCACGCCCAAGGCCAGGCCACTTGGCAGGCGTTCGTCCATTGTGTGTGCATGGAGCTG GACGTACCGCTGGAGCTCGAGGTGCCACTGCTGAGCACCTGGGGCCACGGAGACGGGTTC CCCAGCCAACCGGAGGCCGGTGAAGAAAGGCCCCCTGCCTCTCAGCTCCCCCACGGCCTC AAGC…
Panthera onca	No	13	>EMBOSS_001.[10001:61170].sp ATGGACCCCGTTAGCCTCCAGCTGGGCACCAAGAACCTGTGGAGCTTGCTCGTGAGGCTG CTCAGCAAAGACCCACAATGGCTAAATGCCAAGGTGAAGTTCTTCCTCCCCAAGATGGAC CTGAGCTCCAGGAGCAAGGCCGAGGATGCCACGCAGGGTGTCATGCTACAGCTCAACAGA CTGTACACTCAAGGTCAGGCCACTTGGCAGGCGTTCATCCACTGTGTGTGCATGGAACTT GACGTGCCGCTGGACCTGGAGGTGCCGCTGCTGAGCACTTGGGGCCATGGAGATGGGTTC CCCAGCCAGCTGGAAACTGGTGAAGAAAGCCAACCTGAATCTCAGCTCCACCACGGCCTC AAGC…
Acinonyx jubatus	GCF_003709585.1	XM_027075820.1	>XM_027075820.1:788-6394 PREDICTED: Acinonyx jubatus NLR family CARD domain containing 5 (NLRC5), transcript variant X13, mRNA ATGGACCCCGTTAGCCTCCAGCTGGGCACCAAGAACCTGTGGAGCTTGCTCGTGAGGCTGCTCAGCAAAG ACCTACAATGGCTAAATGCCAAGGTGAAGTTCTTCCTCCCCAAGATGGACCTGAGCTCCAGGAACAAGGC CGAGGATGCCACGCAGGGTGTCATGCTACAGCTCAACAGACTGCACACTCAAGGTCAGGCCACTTGGCAG GCGTTCATCCACTGTGTGTGCATGGAACTTGACGTGCCGCTGGACCTGGAGGTGCCGCT…
Panthera tigris	GCF_000464555.1	XM_007090197.2	>XM_007090197.2:668-6211 PREDICTED: Panthera tigris altaica NLR family, CARD domain containing 5 (NLRC5), mRNA ATGGACCCCGTTAGCCTCCAGCTGGGCACCAAGAACCTGTGGAGCTTGCTCGTGAGGCTGCTCAGCAAAG ACCCACAATGGCTAAATGCCAAGGTGAAGTTCTTCCTCCCCAAGATGGACCTGAGCTCCAGGAGCAAGGC CGAGGATGCCACGCAGGGTGTCATGCTACAGCTCAACAGACTGTACACTCAAGGTCAGGCCACTTGGCAG GCGTTCATCCACTGTGTGTGCATGGAACTTGACGTGCCGCTGGACCTGGAGGTGCCGCTGCTGAGCACTT GGGG…
Panthera pardus	GCF_001857705.1	XM_019455865.1	>XM_019455865.1:776-6340 PREDICTED: Panthera pardus NLR family CARD domain containing 5 (NLRC5), transcript variant X3, mRNA ATGGACCCCGTTAGCCTCCAGCTGGGCACCAAGAACCTGTGGAGCTTGCTCGTGAGGCTGCTCAGCAAAG ACCCACAATGGCTAAATGCCAAGGTGAAGTTCTTCCTCCCCAAGATGGACCTGAGCTCCAGGAGCAAGGC CGAGGATGCCACGCAGGGTGTCATGCTACAGCTCAACAGACTGTACACTCAAGGTCAGGCCACTTGGCAG GCGTTCATCCACTGTGTGTGCATGGAACTTGACGTGCCGCTGGACCTGGAGGTGCCGCTGC…
Felis catus	GCF_000181335.3	XM_003998063.4	>XM_003998063.4:770-6376 PREDICTED: Felis catus NLR family CARD domain containing 5 (NLRC5), transcript variant X11, mRNA ATGGACCCCGTTAGCCTCCAGCTGGGCACCAAGAACCTGTGGAGCTTGCTCGTGAGGCTGCTCAGCAAAG ACCCACAATGGCTAAATGCCAAGGTGAAGTTCTTCCTCCCCAAGATGGACCTGAGCTCCAGGAACAAGGC CGAGGATGCCACGCAGGGTGTCATGCTACAGCTCAACAGACTGCACACTCAAGGTCAGGCCACTTGGCAG GCGTTCATCCACTGTGTGTGCATGGAACTTGACGTGCCGCTGGACCTGGAGGTGCCGCTGCTGA…
Prionailurus bengalensis euptilurus		>EMBOSS_001.[10001:61973].sp ATGGACCCCGTTAGCCTCCAGCTGGGCACCAAGAACCTGTGGAGCTTGCTCGTGAGGCTG CTCAGCAAAGACCCACAATGGCTAAATGCCAAGGTGAAGTTCTTCCTCCCCAAGATGGAC CTGAGCTCCAGGAACAAGGCCGAGGATGCCACGCAGGGTGTCATGCTACAGCTCAACAGA CTGCACACTCAAGGTCAGGCCACTTGGCAGGCGTTCATCCACTGTGTGTGCATGGAACTT GATGTGCCACTGGACCTGGAGGTGCCGCTGCTGAGCACTTGGGGCCATGGAGACGGGTTC GCCAGCCAGCTGGAAACTGGTGAAGAAAGCCAACCTGAATCTCAGCTCCACCACGGCCTC AAGC…	>EMBOSS_001.[10000:61972].sp ATGGACCCCGTTAGCCTCCAGCTGGGCACCAAGAACCTGTGGAGCTTGCTCGTGAGGCTG CTCAGCAAAGACCCACAATGGCTAAATGCCAAGGTGAAGTTCTTCCTCCCCAAGATGGAC CTGAGCTCCAGGAACAAGGCCGAGGATGCCACGCAGGGTGTCATGCTACAGCTCAACAGA CTGCACACTCAAGGTCAGGCCACTTGGCAGGCGTTCATCCACTGTGTGTGCATGGAACTT GATGTGCCACTGGACCTGGAGGTGCCGCTGCTGAGCACTTGGGGCCATGGAGACGGGTTC GCCAGCCAGCTGGAAACTGGTGAAGAAAGCCAACCTGAATCTCAGCTCCACCACGGCCTC AAGC…
Lynx pardinus	No	16	>EMBOSS_001.[10001:62122].sp ATGGACCCCGTTAGCCTCCAGCTGGGCACCAAGAACCTGTGGAGCTTGCTCGTGAGGCTG CTCAGCAAAGACCCACAATGGCTAAATGCCAAGGTGAAGTTCTTCCTCCCCAAGATGGAC CTGAGCTCCAAGAACAAGGCCGAGGATGCCACGCAGGGTGTCATGCTACAGCTCAACAGA CTGCACACTCAGGGTCAGGCCACTTGGCAGGCGTTCATCCACTGTGTGTGCATGGAACTT GACGTGCCGCTGGACCTGGAGGTGCCGCTGCTGAGCACTTGGGGCCATGGAGACGCGTTC CCCAGCCAGCTGGAAACTGGTGAAGAAAGCCAACCTGAATCTCAGCTCCACCACGGCCTC AAGC…
Puma concolor	GCF_003327715.1	XM_025920611.1	>XM_025920611.1:1-5520 PREDICTED: Puma concolor NLR family CARD domain containing 5 (NLRC5), mRNA ATGGACCCCGTTAGCCTCCAGCTGGGCACCAAGAACCTGTGGAGCTTGCTCGTGAGGCTGCTCAGCAAAG ACCCACAATGGCTAAATGCCAAGGTGAAGTTCTTCCTCCCCAAGATGGACCTGAGCTCCAGGAACAAGGC CGAGGATGCCACGCAGGGTGTCATGCTACAGCTCAACAGACTGCACACTCAAGGTCAGGCCACTTGGCAG GCGTTCATCCACTGTGTGTGCATGGAACTTGACGTGCCGCTGGACCTGGAGGTGCCGCTGCTGAGCACTT GGGGCCATGGAGACGGG…
Callorhinus ursinus	GCF_003265705.1	XM_025889265.1	>XM_025889265.1:200-5806 PREDICTED: Callorhinus ursinus protein NLRC5-like (LOC112837140), transcript variant X4, mRNA ATGGACCTCGTTAGCCTCCAGCTGGGCACCGAGCACCTGTGGAGCTGGCTCGTGAGGCTGCTCAGTAAAG ACCCAGAATGGCTGAATGCCAAGGTGAAGTTCTTCCTCCCCAAGATGGAGCTGAGCTCCGGGGACAAGGC CCAGGATGCCACACAGGGGGTCATCCTACAACTCAGAAGACTGCACGCTCATGGCTGGGCCACTTGGCAG GCTTTCATCCATTGCGTGTGCATGGAGCTGGACGTACCGCTGGACCTGGAGGTGCCGCTGCTGAGCA…
Zalophus californianus	GCF_900631625.1	XM_027619109.1	>XM_027619109.1:274-5940 PREDICTED: Zalophus californianus NLR family CARD domain containing 5 (NLRC5), transcript variant X1, mRNA ATGGACCTCGTTAGCCTCCAGCTGGGCACCGAGCACCTGTGGAGCTGGCTCGTGAGGCTGCTCAGTAAAG ACCCAGAATGGCTGAATGCCAAGGTGAAGTTCTTCCTCCCCAAGATGGAGCTGAGCTCCGGGGACAAGGC CCAGGATGCCACACAGGGGGTCATCCTACAACTCAGAAGACTGCACGCTCATGGCTGGGCCACTTGGCAG GCTTTCATCCATTGCGTGTGCATGGAGCTGGACGTACCGCTGGACCTGGAGGTG…
Eumetopias jubatus	GCF_004028035.1	XM_028091267.1	>XM_028091267.1:247-5913 PREDICTED: Eumetopias jubatus NLR family CARD domain containing 5 (NLRC5), transcript variant X1, mRNA ATGGACCTCGTTAGCCTCCAGCTGGGCACCGAGCACCTGTGGAGCTGGCTCGTGAGGCTGCTCAGTAAAG ACCCAGAATGGCTGAATGCCAAGGTGAAGTTCTTCCTCCCCAAGATGGAGCTGAGCTCCGGGGACAAGGC CCAGGATGCCACACAGGGGGTCATCCTACAACTCAGAAGACTGCACGCTCATGGCTGGGCCACTTGGCAG GCTTTCATCCATTGCGTGTGCATGGAGCTGGACGTACCGCTGGACCTGGAGGTGCCGC…
Hyaena hyaena	No	18	>EMBOSS_001.[10001:66265].sp ATGGACCCCGACAGCCTCCAGCTGGGCACCAAGAACCTATGGAGCTGGCTCGTGAGCCTG CTCAGCAAAGACCCAGAATGGCTGAATGCCAAGGTGAAGTTCTTCCTCCCCAAGATGGAC CTGAGCTCCAGGAACAAGGCCGAGGATGCCACACAGGGTGTCATGCTACAACTCAGCAGA CTGCACACTCAAGGCCAGGCCACTTGGCAGGCGTTCATCCATTGTGTGTGCATGGAACTT GATGTCCCACTGGACCTGGAGGTGCTGCTGCTGAGCACTTGGGGCCACGGAGATGGGGCT TGGTGCCCCCTCAGCCCAGGCTCCCAAACTTCACCCCTTACTCTTCTTCCATCCTTTCTA GGGC…
Odobenus rosmarus divergens	GCF_000321225.1	XM_004395796.1	>XM_004395796.1 PREDICTED: Odobenus rosmarus divergens NLR family, CARD domain containing 5 (NLRC5), mRNA ATGGACCTCGTTAGCCTCCAGCTGGGCACCGAGCACCTGTGGAGCTGGCTCGTGAGGCTGCTCGGTAAAG ACCCAGAATGGCTGAATGCCAAGGTGAAGTTCTTCCTCCCCAAGATGGAGCTGAGCTCCGGGGACAAGGC CCAGGATGCCACACAGGGGGTCATCCTACAACTCAGAAGACTGCACGCTCATGGCCGGGCCACTTGGCAG GCTTTCATCCATTGCGTGTGCATGGAGCTGGACGTACCACTGGACCTGGAGGTGCCGCTGCTGAGCACCT GGGGCCACA…
Phoca vitulina	No	20	>EMBOSS_001.[10000:63978].sp ATGGACCTCGTTAGCCTCCAGCTGGGCACTGAGCACCTGTGGAGCTGGCTCGTGAGGCTG CTCAGCAAAGACCCAGAATGGCTGAATGCCAAGATGAAGTTCTTCCTCCCCGAGATGGAG CTGAGCTCCGGGGACAAGGCCCAGGATGCCACACAGGGGGTCATCCTACAACTCAGAAGA CTGCACGCTCATGGCCGGGCCACTTGGCAGGCTTTCATCCATTGCGTGTGCATGGAGCTG GACGTACCGCTGGACCTGGAGGTCCCGCTGCTGAGCACCTGGGGCCATGGAGACGGGTTC CCCAGCCAGCTGGAGGCTGGTGAAGAAAGCCAGCCTACCTCTCAGCTCCACCACGGCCTC AAGC…
Leptonychotes weddellii	GCF_000349705.1	XM_006745529.1	>XM_006745529.1 PREDICTED: Leptonychotes weddellii NLR family, CARD domain containing 5 (NLRC5), mRNA ATGGACCTCGTTAGCCTCCAGCTGGGCACTGAGCACCTGTGGAGCTGGCTCGTGAGGCTGCTCAGCAAAG ACCCAGAATGGCTGAATGCCAAGATGAAGTTCTTCCTCACCGAGATGGAGCTGAGCTCCGGGGACAAGGC CCAGGATGCCACACAGGGGGTCATCCTACAACTCAGAAGACTGCACGCTCATGGCCAGGCCACTTGGCAG GCTTTCATCCATTGCGTGTGCATGGAGCTGGACGTACCACTGGACCTGGAGGTGCCGCTGCTGAGCACCT GGGGCCATGGAGA…
Neomonachus schauinslandi	GCF_002201575.1	XM_021704485.1	>XM_021704485.1:1-5631 PREDICTED: Neomonachus schauinslandi NLR family CARD domain containing 5 (NLRC5), transcript variant X1, mRNA ATGGACCTCGTTAGCCTCCAGCTGGGCACTGAGCACCTGTGGAGCTGGCTCGTGAGGCTGCTCAGCAAAG ACCCAGAATGGCTGAATGCCAAGATGAAGTTCTTCCTCACCGAGATGGAGCTGAGCTCCGGGGACAAGGC CCAGGATGCCACACAGGGGGTCATCCTACAACTCAGAAGACTGCACGCTCACGGCCAGGCCACTTGGCAG GCTTTCATCCATTGCGTGTGCATGGAGCTGGACGTACCACTGGACCTGGAGGT…
Cryptoprocta ferox	No	22	>EMBOSS_001.[10000:65340].sp ATGGACCCCGTTAGCCTCCAGCTGGGCACCAAGCACCTGTGGAGCTGGCTTGTAAGCCTG CTCAGCAAAGACCCAGAATGGCTGAATGCCAAGGTGAAGTTCTTCCTCCCCAAAATGGAC CTGAGCTCCAGGAACAAGGCCGAGGATGCCACACAGGGTGTCATGCTACAACTCAGCAGA CTGCACACTCAAGGTCAGGCCACTTGGCAGGCGTTCATCCACTGTGTGTGCATGGAACTT GATGTCCCACTGGACCTGGAGGTGCCACTGCTGAGCACTTGGGGCCACGGAGACGGGTGG CCCAGCCAGCTGGGAGCCGGTGAAGAAAGCCAACCTGAGTCTCAGCTCCACCATGGGCTT AAGC…
Helogale parvula	No	23	>EMBOSS_001.[10000:66244].sp ATGGACCCTGTTAGCTTCCAGCTGGACACCAACCACCTGTGGAGCTGGCTTGTGAGCCTG CTCAGCAAAGACCCAGAATGGCTGAATGCCAAGGTGAAGTTCTTCCTCCCCAGGATGGAC CTGAGCTCCAGGAACAAGGCCGAGGACGCCACACAGGGTGTCATGCTACAACTCAACAGA CTGCACACTCAAAGTCAGGCCATTTGGCAGGCATTCATCCATTGTGTGTGCATGGAACTT GATGTCCCGCTGGACCTGGAGGTGCCGCTGCTGAGCACTTGGGGCCACGGAGCCGGGTGG CCCAGCCAGCTGGGAGCCGGTGAAGAAAGCCAACCTGAATCCCAGCTCCACCATGGGCTC AAGC…
Suricata suricatta	GCF_006229205.1	XM_029924243.1	>XM_029924243.1:808-6246 PREDICTED: Suricata suricatta NLR family CARD domain containing 5 (NLRC5), mRNA ATGGACCCTGTTAGCCTCCAGCTGGGCACCAACCACCTGTGGAGCTGGCTTGTGAGCCTGCTCAGCAAAG ACCCAGAATGGCTGAATGCCAAGGTGAAGTTCTTCCTCCCCAAGATGGACCTGAGCTCCAGGAACAAGGC CGAGGATGCCACACAGGGTATCATGCTACAACTCAGCAGACTGCACACTCAAGATCAGGCCACTTGGCAG GCGTTCATCCATTGTGTGTGCATGGAACTTGATGTCCCACTGGACCTGGAGGTGCCGCTGCTGAGCACTT GGGGCCACGG…
NLRP1
Canis lupus	GCF_003254725.1	XM_025462013.1	>XM_025462013.1:1807-6105 PREDICTED: Canis lupus dingo NLR family pyrin domain containing 1 (NLRP1), mRNA ATGGCCTGCAGAGTCCAGTGGCAGCTGGCCTGGTACCTGGAGATGATGGGGAAAGAGGAGCTAAAGGAGT TCCAGCTTCGGCTGCTGGAACAGCAGTTCTGGGGGGACCCTCCCCACGCCCTGCGGGCCCAGCTGGGGAA GGCACGCGGCTTGGAGGTGGCCTCGCGCCTGGTGGCCCAGTATGGGGAGCAGCAGGCCTGGGTGCTGGCC CTCCGCACTTGGGAGGAAATGGGCCTGAGCCGGCTCTGCGCCCAGTCCCGGGCAGAGGCAGGCTTGATGT CAGCCGCAC…
Canis lupus familiaris	GCF_000002285.3	XM_005619880.3	>XM_005619880.3:1807-6105 PREDICTED: Canis lupus familiaris NLR family pyrin domain containing 1 (NLRP1), transcript variant X1, mRNA ATGGCCTGCAGAGTCCAGTGGCAGCTGGCCTGGTACCTGGAGATGATGGGGAAAGAGGAGCTAAAGGAGT TCCAGCTTCGGCTGCTGGAACAGCAGTTCTGGGGGGACCCTCCCCACGCCCTGCGGGCCCAGCTGGGGAA GGCACGCGGCTTGGAGGTGGCCTCGCGCCTGGTGGCCCAGTATGGGGAGCAGCAGGCCTGGGTGCTGGCC CTCCGCACTTGGGAGGAAATGGGCCTGAGCCGGCTCTGCGCCCAGTCCCGGG…
Vulpes vulpes	GCF_003160815.1	XM_026005670.1	>XM_026005670.1:102-4337 PREDICTED: Vulpes vulpes NLR family pyrin domain containing 1 (NLRP1), mRNA ATGGCCTGCAGAGTCCAGTGGCGGCTGGCCTGGTACCTGGAGATGATGGGGAAGGAGGAGCTAAAGGAGT TCCAGATTCGGCTGCTGGAACAGCAGTTCTGGGGGGACCCCCCCCACGCCCTGCGGGCCCAGCTGGGGAA GGCACGCGGCATGGAGGTGGCCTCGCGCCTGGTGGCCCAGTATGGGGAGCAGCAGGCCTGGGTGTTGGCC CTCCGCACTTGGGAGGAATTGGGCCTGAGCCGGCTCTGTGCCCAGGCCCGGGCAGAGGCAGGCTTGATGT CAGCCACACACCCC…
Enhydra lutris	GCF_002288905.1	XM_022524510.1	>XM_022524510.1:352-4455 PREDICTED: Enhydra lutris kenyoni NLR family pyrin domain containing 1 (LOC111161052), mRNA ATGGCCAGCGGAGTCGAGTGGCGGCTGGCCCGGTACCTGGATGTGTTGGAAAAGGAGGAGCTGAAGGATT TCCAGCTTCGGCTGCCTGAGAAGCCCCTCGGCGGGCCCCCACTCCGCCTCTCCCTGGCTTGTGGGCAGCA GCCAGGGGGCCTGGAGGTGGCCTCGCAGCTGGTGGCTCAGTACGGGGAACAGCAGGCCTGGGACCTGGCC CTCCACACCTGGGAGCAGATGGGCCTGAGCCAGCTCTGCGCCCAGGCCCGGGAAGAGGCGGCCTTGATG…
Mustela putorius furo	GCF_000215625.1	XM_004760473.2	>XM_004760473.2:237-4208 PREDICTED: Mustela putorius furo NLR family, pyrin domain containing 1 (NLRP1), transcript variant X3, mRNA ATGGCCAGCGGAGTCCAGTGGCGGCTGGCCCGGTACCTGGACATGTTGGGGAAGGAGGAGCTGAAGGAGT TCCAGCTTCGGCTGCCTGAGAAGCCCCTCGGCGGGCCCCGGCCCCACCTCACCTCGGCTTGTGGGCAGCA GCCCGGGGCCCTGGAGGCGGCCTCACAGCTGGTGGCTCAGCACGGGGAGCAGCAGGCCTGGGACCTGGCC CTGCACACCTGGGAGCAGATGGGCCTGAGCCAGCTCTGCGCCCAGGCCCGGGC…
Ursus arctos	GCF_003584765.1	XM_026520711.1	>XM_026520711.1:389-4501 PREDICTED: Ursus arctos horribilis NLR family pyrin domain containing 1 (NLRP1), mRNA ATGTGGAACCCTAAGGCTGGCCCTGCCGGCCCCGGCATCCCCCCCGATTTCCACCCAGGAGACCCTTCCT CGCCCTTTTATCAAGCCCTTCCAAGCTCCCCAGACCAAGAGTCACCACTCCAGGAGTCACCCAGTGCTCC CACGCCCACGTTGGTGCTAGAGAATTGGAAGTCCCTGATGCACCCCAGCCCTGAGCCCAGAAAGCAGGAG GCTTCCAGCGCTTGGTGGTCTCTGGCTGAAACATCTGCAAACCAAAGTACAGAAATCGGAGAAAGTTGCC AGCA…
Ursus maritimus	GCF_000687225.1	XM_008688050.1	>XM_008688050.1:466-5055 PREDICTED: Ursus maritimus NLR family, pyrin domain containing 1 (NLRP1), mRNA ATGTCCCGTGCGTGGCCCGTTCACACTGGTCCGTTTACCCGTCACAAGTACTTGGGCCCGTGGCCGTCCC TTCCTTCCCTAGACGTGATGGGGAAGGAGGAACTGAAGGAGTTCCAGCTTCGGCTGTCTGAGAAGCCGCT CTGCGGGCCCTCTCCCGGCCCCACCGTGGCTCAGCTGCAGAAGGCGGGTGGCTTGGAGGTGGCCTCACAC CTGGTGGCTCAGTATGGGGAGCAGCGGGCCTGGGACCTGGCCCTCCACACCTGGGAGCAGATGGGCCTGA GCGGGCTCTGC…
Ailuropoda melanoleuca	GCF_000004335.2	XM_011217108.2	>XM_011217108.2:1-4800 PREDICTED: Ailuropoda melanoleuca NLR family pyrin domain containing 1 (NLRP1), mRNA ATGGCTCAGCAGGATGGACAGTGGGGCTCAGGAAGGCTGGCCACCCAGGAGAAGCTGAGGGCAGGCCCCC TGGCCAGGCTGGAGCGGTCCAGAATTCAGGAATGGACCGGACGAAGACGAAGGATCCCAGTGGGCCTTGC CCTGGGACAGGGGAGGGGCAGAGGCGAAGGGAGACCGTTGTCCTCTGCCCGCCTGACGCCCCTCTGCGCC CGCCACCAGCCCCGGCCCAGTGGACATCCCGAAGGTTCCCTCAGCAAGGCAGAGACGGCCGGCAGGGTCC AGTGGCG…
Callorhinus ursinus	GCF_003265705.1	XM_025863895.1	>XM_025863895.1:1-4023 PREDICTED: Callorhinus ursinus NLR family pyrin domain containing 1 (NLRP1), mRNA ATGACCGGCTCTTCTCCGTGGACGGTGTCCCGCGGCCAAGAGGCGCCTGATGGGGCCTGGGAGCGCTTGG CTCTGAGCTCAGCCCACTTCCCAGCACCATCGAGGCTCAGGCTGTGGGACCCTGAGGAGCAGAGAAGGCC CGGCCCGCCATGCACATCCCCAAGGTCCCTCAGCAGGGCAGGGGTGGCCAACGGAGCCCCGTGGCGGCTG GCCTGGTACCTAGGCGTGATGGGGAAGGATGAACTGAAGGAGTTCCAGCTTCGGCTGCCTGAGAAGCCGC TCTGCAAGCC…
Zalophus californianus	GCF_900631625.1	XM_027624706.1	>XM_027624706.1 PREDICTED: Zalophus californianus NLR family pyrin domain containing 1 (NLRP1), mRNA ATGCCCCTTGGACGGAGCACCTCCTCCGTGCCTGGAACCGTGTGGTCCACCGTGAGCCCTCAGGGGCCAG CGAAGCACGCTCGCCGCCCCCCAGTTCTCGCCTCGAGCCCCCACGAGACACTAGGCTCGCTCCTCCGGGC CGTCTCCACCGCACGCCCTGCACCACAGGGACTGCCGGGACTGGAGGCAGACCTGACCCAGCAGGGTCCC CTGGGGGCCACCAGGGGCACAGTCACGCTGCCAAGAGAGGACATAATTCAGCAAACGCAGCCTGGCAGCG GGTCCTGTGGCAAA…
Eumetopias jubatus	GCF_004028035.1	XM_028124855.1	>XM_028124855.1:1-4413 PREDICTED: Eumetopias jubatus NLR family pyrin domain containing 1 (NLRP1), mRNA ATGAATTACCGTGCGCACCGCGTGGACCCGGCTTGGAGTTCGAGAGCGGGCAAACCCGACCTGCGGAGGA TGCAGGAGGCCTCCTCCAGGCTCACACATCAGCCCCAGACTGACAGCTCCACAAGCAAGGGCCTGCCGGT GCCCGTGACCTCAGCCAGCGCCCGCCCGCTGGATTCCTTCACGGCTCCCGGCAGCCGCTTGGCCGTGTTC CCTCCCCCGGCTGCCGGTGTGACTTCTGGCCCCTGGGACCACGGCACAGGCAAGGCAGGAAGACATTTGG AAAGCGGTGTG…
Odobenus rosmarus divergens	GCF_000321225.1	XM_012561698.1	>XM_012561698.1 PREDICTED: Odobenus rosmarus divergens NLR family, pyrin domain containing 1 (NLRP1), mRNA ATGGCCGTAGGAGCCCAGTGGCGGCTGGCCTGGTACCTAGGCGTGATGGGGAAGGATGAACTGAAGGAGT TCCAGCTTTGGCTGCCTGAGAAGCTGCTCTGCAAGCCCTCTCCCAGCGCCACCCTGGCTCAGCTGCAGAA GGCAGATGGCATGGAGGTGGCCTCAGGCCTGGTGGCTCAGTATGGGGAGCAGCCGGCCTGGGACCTGGCC CTCCGCACCTGGGAGCAGATGGGCCCGAGCGGGCTGTGCGCCCAGGCCGGGGCAGAGGCGGCCTTCATGC CAGGCGCA…
Suricata suricatta	GCF_006229205.1	XM_029927973.1	>XM_029927973.1:229-4557 PREDICTED: Suricata suricatta NLR family pyrin domain containing 1 (NLRP1), transcript variant X1, mRNA ATGGCCCGCCAGGTGGAGCGGCGGCTGGCCTGGTACCTGTCGATGATGAGGACCGAGGAGCTGCAGGAGT TCCAGCTTCGACTCAGGCTCCCGGAGAAACAGCCCTGCGGCCCCTCCCGTGCCGCCCCGGCCCCGCCGGA GGGGGAGGGCCACGTGGAGGTGGCCTCGCGCCTGGTGGCCCAGTATGGGGAGCAGCAGGCCTGGGACCTG GCCCTCCACACCTGGGAGCAGATGGGGCTGAGCCGGCTCTGTGCCGAGGCCCGGGTG…
NLRX1
Canis lupus	GCF_003254725.1	XM_025465257.1	>XM_025465257.1:373-3300 PREDICTED: Canis lupus dingo NLR family member X1 (NLRX1), transcript variant X3, mRNA ATGAGGTGGGGCCGCCGTTTGCCCAGGGTCACTTGGGGCCCTGGTCTGGGAAGAGGACTCCAGTCAGCAG ATGAACGAATCCCCTTCCTGATCCACTGGAGTTGGCCTCTAAAAGGGGGGCTTCCCCGTGGGCTCCCTAG GGCCTTTGTACGTCACCGTGGAAGCTCAGCGGGGAGTGGCCCTCCATCCAGAAGGCATGGATCGTTGTTC CAGGGCCTCTCTGCATCTGAAGCTGTCCAGCACCACCGCCAGAATCTGGCCGAGTGGTTCACCCGGCTGC CCA…
Canis lupus familiaris	GCF_000002285.3	XM_014113370.2	>XM_014113370.2:1450-4377 PREDICTED: Canis lupus familiaris NLR family member X1 (NLRX1), transcript variant X1, mRNA ATGAGGTGGGGCCGCCGTTTGCCCAGGGTCACTTGGGGCCCTGGTCTGGGAAGAGGACTCCAGTCAGCAG ATGAACGAATCCCCTTCCTGATCCACTGGAGTTGGCCTCTAAAAGGGGGGCTTCCCCGTGGGCTCCCTAG GGCCTTTGTACGTCACCGTGGAAGCTCAGCGGGGAGTGGCCCTCCATCCAGAAGGCATGGATCGTTGTTC CAGGGCCTCTCTGCATCTGAAGCTGTCCAGCACCACCGCCAGAATCTGGCCGAGTGGTTCACCCGGCT…
Lycaon pictus	No	1	>EMBOSS_001.[9248:18731].sp ATGAGGTGGGGCCGCTGTTTGCCCAGGGTCACTTGGGGCCCTGGTCTGGGAAGAGGACTC CAGTCAGCAGATGAACGAATCCCCTTCCTGATCCACTGGAGTTGGCCTCTAAAAGGGGGG CTTCCCCGTGGGCTCCCTAGGGCCTTTGTACGTCACCGTGGAAGCTCAGCGGGGAGTGGC CCTCCATCCAGAAGGCATGGATCGTTGTTCCAGGGCCTCTCTGCATCTGAAGCTGTCCAG CACCACCGCCAGAATCTGGCCGAGTGGTTCACCCGGCTGCCCAGAGAAGAGCGCCAGTTT GGCCCCACCTTTGCACTGGACACAGTCCACGTGGACCCTGTGATCCGCGAGAGCACCCCA GATGA…
Vulpes lagopus	No	2	>EMBOSS_001.[9247:18692].sp ATGAGGTGGGGCTGCCGTTTGCCCAGGGTCTCTTGGGGCCCTGGTCTGGGAAGAGGACTC CAGTCAGCAGATGAACGAATCCCCTTCCTGATCCACTGGAGTTGGCCTCTAAAAGGGGAG CTTCCCCGTGGGCTCCCTAGGGCCTTTGTACGTCACCGTGGAAGCTCAGCGGGGAGTGGC CCTCCATCCAGAAGGCATGGATCGTTGTTCCAGGGCACCTCTGCATCTGAAGCTGTCCAG CACCACCGCCAGAATCTGGCCGAGTGGTTCACCCGGCTGCCCAGAGAAGAGCGCCAGTTT GGCCCCACCTTTGCACTGGACACAGTCCACGTGGACCCTGTGATCCGTGAGAGCACCCCG GATGA…
Vulpes vulpes	GCF_003160815.1	XM_025999072.1	>XM_025999072.1:1625-4552 PREDICTED: Vulpes vulpes NLR family member X1 (NLRX1), transcript variant X2, mRNA ATGAGGTGGGGCCGCCGTTTGCCCAGGGTCTCTTGGGGCCCTGGTCTGGGAAGAGGACTCCAGTCAGCAG ATGAACGAATCCCCTTCCTGATCCACTGGAGTTGGCCTCTAAAAGGGGAGCTTCCCCGTGGGCTCCCTAG GGCCTTTGTACGTCACCGTGGAAGCTCAGCGGGGAGTGGCCCTCCATCCAGAAGGCATGGATCGTTGTTC CAGGGCACCTCTGCATCTGAAGCTGTCCAGCACCACCGCCAGAATCTGGCCGAGTGGTTCACCCGGCTGC CCAGAG…
Pteronura brasiliensis	No	3	>EMBOSS_001.[8243:16952].sp ATGAGGTGGGGCCACTATTTGCCCAGGGCCTCATGGGGCTCTGGTCTGGGAGGAGCGCTC CAGTCTGCAGATGAACGAATCCCCTTCCTGATCTACTGGAGTTGGCCCCTTAAAGGGAAG CTGCCCCTTGGGCTCCCTAGGGCCTTTGTACGTCACCGTGGAAGCTCAGCAGGCAGTAGT CCTACGTCCAGAAGCCGTGGAAAGTTGTTCCAGGGCATCTCTGCATCCGGAGCCGTTGAG CGCCACCGCCGGAATCTGGCTGAGTGGTTCAGCCGGCTGCCCAGAGAAGAGCGCCAGTTT GGCCCAACCTTTGCACTGGACACAGTCCACGTAGACCCTGTGATCCGCGAGAGCACCCCG GATGA…
Enhydra lutris	GCF_002288905.1	XM_022513285.1	>XM_022513285.1:205-3132 PREDICTED: Enhydra lutris kenyoni NLR family member X1 (LOC111153942), transcript variant X2, mRNA ATGAGGTGGGGCCGCTATTTGCCCAGGGCCTTGTGGGGCTCTGGTCTGAGAGGAGCGCTCCAGTCTGCAG ATGAACGAATCCCCTTCCTGATCCACTGGAGTTGGCCCCTTAAAGGGAAGCTGCCCCTTGGGCTCCCTAG GGCCTTTGTACGTCACCGTGGAAGCTCAGCAGGCAGTAGTCCTACGTCCAGAAGCCGTGGAAAGTTTTTC CAGGGCATCTCTGCATCGGAAGCCGTTGAGCGCCACCGCCGGAATCTGGCTGAGTGGTTCAG…
Spilogale gracilis	No	4	>EMBOSS_001.[8290:17009].sp ATGAGGTGGGGCTGCCATTTTCCCAGGGCCTATTGGGACTCTGGTCTGGGAGGAGTGCTC CGGTTAGCAGATAAACGAATCCCCTTCCTGATCCACTGGAGTTGGCCCCTTAAAGGGAAG CTGCCTCTTGGGCCCGCTAGGGCCTTTGTACGTCACCGTGGAAGCTCGGCGGCCAGTGGT CCTCCATCCAGAAGCCATGGAAAGTTGCTCCAGGGCATCTCTGCATCGGAAGCTGTCCAG TGCCACCGCCGGAATCTGGCCGAATGGTTCAGCCGGCTGCCCAGAGAGGAGCGCCAGTTT GGCCCGACCTTTGCCCTGGACACGGTCCACGTAGACCCTGTGATCCGCGAGAGCACCCCG GATGA…
Neovison vison	No	5	>EMBOSS_001.[8261:17268].sp ATGAGGTGGGGCCGCTATTTGCCCAGGGCCTCGTGGGGCTCTGGTCTGGGAGGAGCGCAC CAGTCTGCAGATGAACGAATCCCCTTCCTGATCCACTGGAGTTGGCCCCTTAAAGGGAAG CTGCCCCTTGGGCTCCCTAGTGCCTTTGTACATCACCGTGGAAGCTCAACAGGCAGTAGT CCTACGTCCAGAAGCCGTGGAAAGTTGTTCCAGGGCATCTCTGCATCGGAAGCCGTTGAG TGCCACCGCCGGAATCTGGCTGAGTGGTTCAGCCGGCTGCCCAGAGAAGAGCGCCAGTTT GGCCCAACATTTGCACTGGACACAGTCCACGTAGACCCTGTGATCCGTGAGAGCACCCCA GATGA…
Gulo gulo	No	6	>EMBOSS_001.[8257:17146].sp ATGAGGTGGGGCCGCCATTTGCCCAGGGCCTCGTGGGGCTCCGGTCTGGGAGGAGCGCTC CAGTCTGCAGATGAACGAATCCCCTTCCTGATCCACTGGAGTTGGCCCCTTAAAGGGAAG CTGCCCCTTGGGCTCCCTAGGGCCTTTGTACGTCACCGTGGAAGCTCAGCAGGCAGTGGT CCTACATCTGGAAGCCGTGGAAAGTTGTTCCAGGGCATCTCTGCATCGGAAGCCGTCGAG CGCCACCGCCGGAATCTGGCAGAGTGGTTCAGCCGGCTGCCCAGAGAAGAGCGCCAGTTT GGCCCAACCTTTGCGCTGGACACAGTCCATGTAGACCCTCTCTTTGACCCCGATGCCTGT GGGCG…
Lutra lutra	Our study	7	>EMBOSS_001.8259:10080.sp ATGAGGTGGGGCCGCGATTTGCCCAGGGCCTTGTGGGGCTCTGGTCTGAGAGGAGCGCTCCAGTCTGCAGATGAACGAATCCCCTTCCTGATCCACTGGAGTTGGCCCCTTAAAGGGAAGCTGCCCCTTGGGTTCCCTAGGGCCTTTGTACGTCACCGTGGAAGCTCAGCAGGCAGTAGTCCTACGTCCAGAAGCCGTGGAAAGTTTTTCCAGGGCATCTCTGCATCGGAAGCCGTTGAGCGCCACCGCCAGAATCTGGCTGAGTGGTTCAGCCGGCTGCCCAGAGAAGAGCGCCAGTTTTGGCCAACGTTTGCACTGGACACAGTCCACGTAGACCCTGTGATCCGCGAGAGCACCCCAGATGAGCTGCTTC…
Martes zibellina	Our study	8	>EMBOSS_001.[8254:16982].sp ATGAGGTGGGGCCGCCGTTTGCCCAGGGCCTCGTGGGGCTCTGGTCTGGGAGGAGCGCTC CAGTCTGCAGATGAACGAATCCCCTTCCTGATCCACTGGAGTTGGCCCCTTAAAGGGAAG CTGCCCCTTGGGCTCCCTAGGGCCTTTGTACGTCACCGTGGAAGCTCAGCAGGCAGTGGT CCTACATCTGGAAGCCGTGGAAAGTTGTTCCAGGGCATCTCTGCATCGGAAGCCGTCGAG CGCCACCGCCGGAATCTGGCTGAGTGGTTCAGCCGGCTGCCCAGAGAAGAGCGCCAGTTT GGCCCAACCTTTGCACTGGACACGGTCCATGTAGACCCTGTGATCCGCGAGAGCACCCCA GATGA…
Mellivora capensis	No	9	>EMBOSS_001.[8254:17002].sp ATGAGGTGGGGCCGCCATTTGCCCAGGGCCTCGTGGGGCTCTGGTCTGGGAGGAGCGCTC CAGTCTGCAGAAGAACGAATCCCCTTCCTGATCCACTGGAGTTGGCCCCTTAAAAGGAAG ATGCCCCTTGGGCTCCCTAGGGCCTTTGCACGTCACCATGGAAGCTCAGCAGGCAGTGGT CCTACATCCAGAAGCTGTGGAAAGTTGTTCCAGGGCATCTCTGCATCAGAAGCCGTCGAG CGCCACCGCTGGAATCTGGCTGAGTGGTTCAGCCGGCTGCCCAGAGAAGAGCGCCAGTTT GGCCCAACCTTTGCACTGGACACGGTCCACGTAGACCCTGTGATCCGCGAGAGCACCCCA GATGA…
Mustela putorius furo	GCF_000215625.1	XM_004750027.2	>XM_004750027.2:1487-4414 PREDICTED: Mustela putorius furo NLR family member X1 (NLRX1), mRNA ATGAGGTGGGGCCGCTATTTGCCCAGGGCTTCGTGGGGCTCTGGTCTGGGAGGAGCGCTCCAGTCTGCAG ATGAACGAATCCCCTTCCTGATCCACTGGAGTTGGCCCCTTAAAGGGAAGCTGCCCCTTGGGCTCCCTAG GGCCTTTGTACATCACCGTGGAAGCTCAACAGGCAGTAGTCCTACGTCCAGAAGCCATGGAAAGTTGTTC CAGGGCATCTCTGCATCGGAAGCCATTGAGTGCCACCGCCGGAATCTGGCTGAGTGGTTCAGCCGGCTGC CCAGAGAAGAGCGCCAGTTTG…
Taxidea taxus	No	10	>EMBOSS_001.[8269:17175].sp ATGAGGTGGGGCCGCCATTTGCCCAGGGCCTCGTGGGGCTCTGGTCTGGGAGGAGCGTTC CAGTCTGCAGATGAACGAATCCCCTTCTTGATCCGCTGGAGTTGGCCCCTTAAAGGGAAG CTGCCCCTTGGGCTCCCTAGGGCCTTTGTACGTCACCGTGGAAGCTCAGCAGGCAGTGGT CCTACATCCAGAAGTCATGGAAAGTTGTTCCAGGGCATCTCTGCATCGGAAGCCGTTGAG CGCCACCGCCGGAATCTGGCCGAGTGGTTCAGCCGGCTGCCCAGAGAAGAGCGCCAGTTT GGCCCAAGCTTTGCACTGGACACAGTCCATGTAGACCCTGTGATCCGCGAGAGCACCCCA GATGA…
Ursus arctos	GCF_003584765.1	XM_026505578.1	>XM_026505578.1:553-3480 PREDICTED: Ursus arctos horribilis NLR family member X1 (NLRX1), transcript variant X2, mRNA ATGAGGTGGGGCCGCCATTTGCCCAGGACCTCTTGGGGCTCTGGTCTGGGAGCAGCGCTCCAGTCAGCAG ATGAACGAATCCCCTTCCTGATCCACTGGAGTTGGCCCCTTAAAGGGAAACTTCCCCTTGGGCTCCCTAG GGCCTTTATACGTCACCGCGGAAGCTCAGCAGGCAGTCGTCCTCCGTCCAGAAGCCATGGACAGTTGTTC CAGGGCATCTCTGCATGTGAAGCTGTTCAGCGCCACCGCCAGAATCTGGCAGAGTGGTTCAGCCGGCT…
Ursus maritimus	GCF_000687225.1	XM_008689980.1	>XM_008689980.1:911-3838 PREDICTED: Ursus maritimus NLR family member X1 (NLRX1), transcript variant X1, mRNA ATGAGGTGGGGCCGCCATTTGCCCAGGACCTCTTGGGGCTCTGGTCTGGGAGCAGCGCTCCAGTCAGCAG ATGAACGAATCCCCTTCCTGATCCACTGGAGTTGGCCCCTTAAAGGGAAACTTCCCCTTGGGCTCCCTAG GGCCTTTATACGTCACCGCGGAAGCTCAGCAGGCAGTCGTCCTCCGTCCAGAAGCCATGGACAGTTGTTC CAGGGCATCTCTGCATGTGAAGCTGTTCAGCGCCACCGCCAGAATCTGGCAGAGTGGTTCAGCCGGCTGC CCAGA…
Ursus americanus	No	11	>EMBOSS_001.[8207:17006].sp ATGAGGTGGGGCCGCCATTTGCCCAGGACCTCTTGGGGCTCTGGTCTGGGAGCAGCGCTC CAGTCAGCAGATGAACGAATCCCCTTCCTGATCCACTGGAGTTGGCCCCTTAAAGGGAAA CTTCCCCTTGGGCTCCCTAGGGCCTTTATACGTCACCGTGGAAGCTCGGCAGGCAGTGGT CCTCCGTCCAGAAGCCATGGACAGTTGTTCCAGGGCATCTCTGCATGTGAAGCTGTTCAG CGCCACCGCCAGAATCTGGCAGAGTGGTTCAGCCGGCTGCCCAGAGAAGAGCGCCAGTTC GGCCCAACCTTTGCACTGGACACAGTCCATGTAGACCCTGTGATCCGCGAGAGCACCCCT GATGA…
Ailuropoda melanoleuca	GCF_000004335.2	XM_019810286.1	>XM_019810286.1:478-4866 PREDICTED: Ailuropoda melanoleuca NLR family member X1 (NLRX1), transcript variant X2, mRNA ATGAGGTGGGGCCGCCATTTGCCCAGGGCCTCCTGGGGCTCTGGTCTGGGAGCAGCGCTCCAGTCAGCAG ATGAACGAATCCCCTTCCTGATCCACTGGAGTTGGCCCCTTAAAGGGAAACTTCCCCTTGGGCTCCCTAG GGCCTTTATACGTCACCGTGGAAACTCAGCAGGCAGTGGTCCTCCGTCCAGAAGCCATGGACAGTTGTTC CAGGGCATCTCTGCATGTGAAGCTGTTCAGCGCCACCGCCAGAATCTGGCCGAGTGGTTCAGCCGGCTG…
Ailurus fulgens	No	12	>EMBOSS_001.[8268:17374].sp ATGAGGTGGGGCTGCCACTTACCCAGGGCCTCTTGGGGCTCTGGTCTGGGAGGAGCGCTC CAGTCAACAGATGAACGAATCCCCTTCCTGATCCACTGGAGTCGGCCCCTTAAAGGGAAG CTGCCCCTTGGGCTCCCTAGGGCCTTTGTACGTCACCGTGGAAGCTCAGCGGGCAGTGGT CCTCCGTCCAGAAGCCATGGGAAGTTGTTCCAGGGCATCTCTGCATCAGAAGCCGTCCAG TGCCACCGCCGGAATCTGGCCGAGTGGTTCACCCGGCTGCCCAGGGAAGAGCGCCAGTTC GGCCCAACCTTTGCGCTGGACACGGTCCACGTAGACCCTGTGATCCGCGAGAGCACCCCG GATGA…
Panthera onca	No	13	>EMBOSS_001.[8147:17565].sp ATGTGGTGGGTTTGCCACTTGCCCGGGGCCTCTTGGGGCCCTGGTCTGGGAAGAGTACTC CAGTCAGCAGATGGACGGATCCCCTTCCTGATCCACTGGAGTTGGCCCCATAAAGGGGAG CGTCCCCTTGGGCTCTCTAGGGCCTTTATACGTCACCATGGAAGCTCAGCAGGCAGTGGT CCTCCATCCAGAAGGCATGGACAGCTGTTCCAGGGCATCTCTGCATCTGAAGCTGTCCAG CGCTATCGCCGGAATCTGGCCGAGTGGTTCAGCCGACTGCCCAGAGAAGAGCGCCGGTTC GGCCCGACTTTTGCACTAGACACGGTCCATGTAGACCCTGTGATCCGCGAGAGCAGCCCA GATGA…
Acinonyx jubatus	GCF_003709585.1	XM_015082062.2	>XM_015082062.2:459-3386 PREDICTED: Acinonyx jubatus NLR family member X1 (NLRX1), transcript variant X2, mRNA ATGTGGTGGGTTTGCCACTTGCCCAGGGCCTCTTGGGGCCCTGGTCTGGGAAGAGTACTCCAGCCAGCAG ATGGACGAATCCCCTTCCTGATCCACTGGAGTTGGCCCCATAAAGGGGAGCGTCCCCTTGGGCTCTCTAG GGCCTTTATATGTCACCATGGAAGCTCAGCAGGCAGTGGTCCTCCATCCAGAAGGCATGGACAGCTGTTC CAGGACATCTCTGCATCTGAAGCTGTCCAGCACTATCGCCGGAATCTGGCCGAGTGGTTCAGCCGGCTGC CCAG…
Panthera tigris	GCF_000464555.1	XM_007072887.1	>XM_007072887.1:623-3550 PREDICTED: Panthera tigris altaica NLR family member X1 (NLRX1), transcript variant X1, mRNA ATGTGGTGGGTTTGCCACTTGCCCAGGGCCTCTTGGGGCCCTGGTCTGGGAAGAGTACTCCAGTCAGCAG ATGGACGGATCCCCTTCCTGATCCACTGGAGTTGGCCCCATAAAGGGGAGCGTCCCCTTGGGCTCTCTAG GGCCTTTATACGTCACCATGGAAGCTCAGCAGGCAGTGGTCCTCCATCCAGAAGGCATGGACAGCTGTTC CAGGGCATCTCTGCATCTGAAGCTGTCCAGCGCTATCGCCGGAATCTGGCCGAGTGGTTCAGCCGACT…
Panthera pardus	GCF_001857705.1	XM_019468903.1	>XM_019468903.1:465-3392 PREDICTED: Panthera pardus NLR family member X1 (NLRX1), transcript variant X2, mRNA ATGTGGTGGGTTTGCCACTTGCCCAGGGCCTCTTGGGGCCCTGGTCTGGGAAGAGTACTCCAGTCAGCAG ATGGACGGATCCCCTTCCTGATCCACTGGAGTTGGCCCCATAAAGGGGAGCGTCCCCTTGGGCTCTCTAG GGCCTTTATACGTCACCATGGAAGCTCGGCAGGCAGTGGTCCTCCATCCAGAAGGCATGGACAGCTGTTC CAGGGCATCTCTGCATCTGAAGCTGTCCAGCGCTATCGCCGGAATCTGGCCGAGTGGTTCAGCCGACTGC CCAGA…
Felis catus	GCF_000181335.3	XM_006936717.4	>XM_006936717.4:462-3389 PREDICTED: Felis catus NLR family member X1 (NLRX1), transcript variant X2, mRNA ATGTGGTGGGTTTGCCACTTGCCCAGGGCCTCTTGGGGCCCTGGTCTGGGAAGAGTACTCCAGCCAGCAG ATGGACGAATCCCCTTCCTGACCCACTGGAGTTGGCCCCATAAAGGGGAGCGTCCCCTTGGGCTCTCTAG GGCCTTTATACGTCACCATGGAAGCTCAGCAGGCAGTGGTCCTCCATCCAGAAGGCATGGACAGCTGTTC CAGGACATCTCTGCATCTGAAGCTGTCCAGCACTATCGCCGGAATCTGGCCGAGTGGTTCAGCCGGCTGC CCAGAGAAG…
Prionailurus bengalensis euptilurus	No	14	>EMBOSS_001.[8168:9995].sp ATGTGGTGGGTTTGCCACTTGCCCAGGGCCTCTTGGGGCCCTGGTCTGGGAAGAGTACTC CAGTCAGCAGATGGACGAATCCCCTTCCTGATCCAGTGGAGTTGGCCCCATAAAGGGGAG CGTCCCCTTGGGCTCTCTAGCCCTAAGCTCCTGCATCTTCCAGCCCCTTTCCTTCCCATATTCCCCTTGCCTTCCCATCCAGAAGCTGTCCAACACTATCGCCGGAATCTGGCC GAGTGGTTCAGCCGGCTGCCCAGAGAAGAGCGCCAGTTCGGCCCGACTTTTGCACTAGAC ACGGTCCATGTAGACCCTGTGATCCGCGAGAGCAGCCCAGATGAGCTGTTTCGCCCAACG GCAGAGCTGGCCC…
Felis nigripes	No	15	>EMBOSS_001.163:2443.sp ------------------------------------------------------------------------------------------------------------------------------------------AGGGCCTTTATACGTCACCATGGAAGCTCAGCAGGCAGTGGTCCTCCATCCAGAAGGCATGGACAGCTGTTCCAGGACATCTCTGCATCTGAAGCTGTCCAGCACTATCGCCGGAATCTGGCCGAGTGGTTCAGCCGACTGCCCAGAGAAGAGCGCCAGTTCGGCCCGACTTTTGCACTAGACACGGTCCATGTAGACCCTGTGATCCGCGAGAGCAGCCCAGATGAGCTGTTTCGC…
Lynx pardinus	No	16	>EMBOSS_001.[8187:17790].sp ATGTGGTGGGTTTGCCGCTTGCCCAGGGCCTCTTGGGGCCCTGGTCTGGGAAGAGTACTC CAGCCAGCAGATGGACGAATCCCCTTCCTGATCCACTGGAGTTGGCCCCATGAAGGGGAG CGTCCCCTGGGGCTCTCTAGGGCCTTTATACGTCACCATGGAAGCTCAGCAGGCAGTGGT CCTCCATCCAGAAGGCATGGACAGCTGTTCCAGGACATCTCTGCATCTGAAGCTGTCCGG CACTATCGCCGGAATCTGGCCGAGTGGTTCAGCCGGCTGCCCAGAGAAGAGCGCCAGTTC GGCCCGACTTTTGCACTAGACACGGTCCATGTAGACCCTGTGATCCGCGAGAGCAGCCCA GATGA…
Puma concolor	GCF_003327715.1	XM_025929188.1	>XM_025929188.1:43-2970 PREDICTED: Puma concolor NLR family member X1 (NLRX1), transcript variant X1, mRNA ATGTGGTGGGTTTGCCGCTTGCCCAAGGCCTCTTGGGGCCCTGGTCTGGGAAGTGTACTCCAGCCAGCAG ATGGACGAATCCCCTTCCTGATCCACTGGAGTTGGCCCCATAAAGGGGAGCGTCCCCTTGGGCTCTCTAG GGCCTTTATACGTCACCATGGAAGCTCAGCAGGCAGTGGTCCTCCATCCAGAAGGCATGGACAGCTGTTC CAGGACATCTCTGCATCTGAAGCTGTCCAGCACTATCGCCGGAATCTGGCCGAGTGGTTCAGCCGGCTGC CCAGAGAA…
Callorhinus ursinus	GCF_003265705.1	XM_025893695.1	>XM_025893695.1:314-3241 PREDICTED: Callorhinus ursinus NLR family member X1 (NLRX1), transcript variant X2, mRNA ATGAGGTGGGGCCGCCATTTGCCCAGGGCCTCTTGGGGCTCTGGCCTGGGAGGAGCGCTCCAGTCAGCAG ATGAACGAATCCCCTTCCTGATCCACTGGAGTTGGCCCCTTAAAGGGAAGCTTCCCATTGGGCTCTCTAG GGCCTTTGTACGTCACCGTGGAAGCTCAGCGGCCAGTGGTCCTCCATCAAGAAGCCATGGAAAGTTGTTC CAGGGCATCTCTGCATCGGAAGCTGTCCAGTGTCACCGCCGGAATCTGGCCGAGTGGTTCAGCCGGTTGC C…
Zalophus californianus	GCF_900631625.1	XM_027580973.1	>XM_027580973.1:376-3303 PREDICTED: Zalophus californianus NLR family member X1 (NLRX1), transcript variant X2, mRNA ATGAGGTGGGGCCGCCATTTGCCCAGGGCCTCTTGGGGCTCTGGCCTGGGAGGAGCGCTCCAGTCAGCAG ATGAACGAATCCCCTTCCTGATCCACTGGAGTTGGCCCCTTAAAGGGAAGCTTCCCATTGGGCTCTCTAG GGCCTTTGTACGTCACCGTGGAAGCTCAGCGGGCAGTGGTCCTCCATCAAGAAGCCATGGAAAGTTGTTC CAGGGCATCTCTGCATCGGAAGCTGTCCAGTGTCACCGCCGGAATCTGGCCGAGTGGTTCAGCCGGTTG…
Eumetopias jubatus	GCF_004028035.1	XM_028105896.1	>XM_028105896.1:307-3234 PREDICTED: Eumetopias jubatus NLR family member X1 (NLRX1), transcript variant X2, mRNA ATGAGGTGGGGCCGCCATTTGCCCAGGGCCTCTTGGGGCTCTGGCCTGGGAGGAGCGCTCCAGTCAGCAG ATGAACGAATCCCCTTCCTGATCCACTGGAGTTGGCCCCTTAAAGGGAAGCTTCCCATTGGGCTCTCTAG GGCCTTTGTACGTCACCGTGGAAGCTCAGCGGGCAGTGGTCCTCCATCAAGAAGCCATGGAAAGTTGTTC CAGGGCATCTCTGCATCGGAAGCTGTCCAGTGTCACCGCCGGAATCTGGCCGAGTGGTTCAGCCGGTTGC CC…
Hyaena hyaena	No	18	>EMBOSS_001.[8025:17399].sp ATGAGGTGGGTTTGCCATTTCCCCAAGGCCCCTTGGGGCCCTGGTCTGGGAGGAGTCCGC CAGTCAGCAGATGGCCGAATCCCTTTCCTGAGCCACTGGAATTGGCCCCATCGAGGGGTG CGTTCCCTTGGGCTCTCTAGGGTCTTTATACGTCACCATGGAAGCTCAGCAGGCAGTGGT CCTCCACCCAGAAGGCATGGACAGGTGTCCCAAGTCATCTCTACATCTGAAGCTGTCCAG CAGTACCGCCGGAATCTGGCCGAGTGGTTCAGCCGGCTGCCCAGAGAGGAGCGCCGGTTC GGCCCGACCTTTGCACTTGACACGGTCCATGTAGACCCTGTGATCCGCGAGAGCGCCCCA GATGA…
Odobenus rosmarus divergens	GCF_000321225.1	XM_004412593.2	>XM_004412593.2:63-2990 PREDICTED: Odobenus rosmarus divergens NLR family member X1 (NLRX1), mRNA ATGAGGTGGGGCCGCCATTTGCCCAGGGCCTCTTGGGGCTCTGGTCTGGGAGGAGCGCTCCAGTCAGCAG ATGAACGAATCCCCTTCCTGATCCACTGGAGTTGGCCCCTTAAAGGGAAGCTTCCCATTGGGCTCCCTAG GGCCTTTGTACGTCACCGTGGAAGCTCAGCGGGCAGTGGTCCTCCATCAAGAAGCCATGGAAAGTTGTTC CAGGGCATCTCTGCATCGGAAGCTGTCCAGTGTCACCGCCGGAATCTGGCCGAGTGGTTCAGCCGGTTGC CCAGAGAAGAGCGCCAG…
Mirounga angustirostris	No	19	>EMBOSS_001.[8237:17277].sp ATGAGGTGGGGCCGCCATTTGCCCAGGGCCTCTTGGGGCTCTGGTCTGGGAGGAGCGCTC CAGTCAGCAGATGAACGAATCCCCTTCCTGATCCACTGGAGTTGGCCCCTTAAAGGGAAG CTTCCCATTGGGCTCCCTAGGGCCTTTGTACGTCACCGTGGAAGCTCAGCGGGCAGTGGT CCTCCATCAAGAAGCCATGGAAAGTTGTTCCAGGGCATCTCTGCATCGGAAGCTGTCCAG GGCCACCGCCGCAATCTGGCCGAGTGGTTCAGCCGGTTGCCCAGAGAAGAGCGCCAGTTC GGCCCGACCTTTGCACTGGACACGGTCCACGTAGACCCCGTGATCCGCGAGAGCACCCCG GATGA…
Phoca vitulina	No	20	>EMBOSS_001.[8232:16959].sp ATGAGGTGGGGCTGCCATTTGCCCAGGGCCTCTTGGGGCTCTGGTCTGGGAGGAGCGCTC AGGTCAGCAGATGAACGAATTCCCTTCCTGATCCACTGGAGTTGGCCCCTTAAAGGGAAG CTTCCCATTGGGCTCCCTAGGGCCTTTGTACGTCGCCGTGGAAGCTCAGCAGGCAGTGGT CCTCCATCAAGAAGCCATGGAAAGTTGTTCCAGGGCATCTCTGCATCGGAAGCTGTCCAG GGCCACCGCCGGAATCTGGCCGAGTGGTTCAGCCGGTTGCCCAGAGAAGAGCGCCAGTTC GGCCCGACCTTTGCACTGGACACGGTCCACGTAGACCCTGTGATCCGCGAGAGCACCCCG GATGA…
Leptonychotes weddellii	GCF_000349705.1	XM_006739710.1	>XM_006739710.1:1-2928 PREDICTED: Leptonychotes weddellii NLR family member X1 (NLRX1), mRNA ATGAGGTGGGGCCGCCATTTGCCCAGGGCCTCTTGGGGCTCTGGTCTGGGAGGAGCGCTCCAGTCAGCAG ATGAACGAATCCCCTTCCTGATCCACTGGAGTTGGCCCCTTAAAGGGAAGCTTCCCATTGGGCTCCCTAG GGCCTTTGTACGTCACCGTGGAAGCTCAGCGGGCAGTGGTCCTCCATCAAGAAGCCATGGAAAGTTGTTC CAGAGCATCTCTGCATCGGAAGCTGTCCAGGGCCACCGCCGGCATCTGGCCGAGTGGTTCAGCCGGTTGC CCAGAGAAGAGCGCCAGTTCGG…
Neomonachus schauinslandi	GCF_002201575.1	XM_021696281.1	>XM_021696281.1:430-3357 PREDICTED: Neomonachus schauinslandi NLR family member X1 (NLRX1), transcript variant X2, mRNA ATGAGGTGGGGCCGCCATTTGCCCAGGGCCTCTTGGGGCTCTGGTCTGGGAGGAGCGCTCCAGTCAGCAG ATGAACGAATCCCCTTCCTGATCCACTGGAGTTGGCCCCTTAAAGGGAAGCTTCCCATTGGGCTCCCTAG GGCCTTTGTACGTCACCGTGGAAGCTCAGCGGGCAGTGGTTCTCCATCAAGAAGCCATGGAAAGTTGTTC CAGGGCATCTCTGCATCGGAAGCTGTCCAGGGCCACCGCCGGAATCTGGCCGAGTGGTTCAGCCGA…
Paradoxurus hermaphroditus	No	21	>EMBOSS_001.[8201:17674].sp ATGAGGTGGGGTTGCCATTTGCCCAGGGCCTCTTGGGCCCCTGGTCTGGGAAGAGTATTC CAGTCAGCAGATGGCCGAATTCCCTTCCTGGTCCACTGGAGTTGGCCCCATAAAGGGCAG CGTCCCCTTGGGCCCTCTAGGGCCTTGATACGTCACCACGGAAGCTCAGCAGACAGTGGT CCTCCTCCCAGATGGCATGGACAGGTGTCCGGGGGCATCTCGGCATCTGGAGCCGTCCAG CACTATCGCCGGAACCTGGCCGAGTGGTTCAGCCGGCTGCCCAGAGAAGAGCGCCAGTTC GGCCCTACCTTTGCCCTCGACACGGTCCACGTAGACCCTGTGATCCGCGAGAGCACCCCG GATGA…
Cryptoprocta ferox	No	22	>EMBOSS_001.[8203:17405].sp ATGAGGTGGGTTTGCCATTTTCCCAGGGCCCCTTGGGGCCCTGGTCTGGGAAGAGTACTC CAGTCAGCAGTTGGACGAATCCCCTTCCTGAGCCACTGGAGTTGGCCCCATAGAGGGGAG CGTCCCCTTGGGCTCTCTAGGGCCTTTATACGTCACCATGGAAGCTCAGCAGGCAGTGGT CCTCCACCCAGAAGGCACGGACAGGTGTCCCAGGGCATCTCTGCATCTGAAGCTGTCCAG CAGTACCGCCGGAATCTGGCCGAGTGGTTCAGCCGGCTGCCCAGAGAGGAGCGCCAGTTC GGGCCGACCTTTGCACTAGACACGGTCCATGTAGACCCTGTGATCCGCGAGAGCACCCCA GATGA…
Mungos mungo	No	24	>EMBOSS_001.[8152:17511].sp ATGAAGTGGGTTTGCCATTTCCCCAGGGCCCCTTGGGGCCCTGGGCTGGGAAGAGTCTTC CAATCAGCAGTTGGCCGAATCCCCTTCCTGATCCACTGGAGTTGGCCCCATAGAGGGGAG CGTCCCCTTGGGCTCTCTAGGGCTTTTGTACGTCACCGCGGAAGCTCAGCAGGCAGCGGT CCTCCACCCGGAAGGCACGGGCAGGTGTCCCAGGGCATCTCCGCATCTGAAGCTGTCCAG CGGCACCGCCAGAATCTGGCCCAGTGGTTCAGCCGGCTGCCCCAGGAGGAGCGCCAGTTC GGCCCGACCTTTGCACTAGACGCGGTCCACGTAGACCCTGTGATCCGCGAGAGCACCCCG GGTGA…
Suricata suricatta	GCF_006229205.1	XM_029957391.1	>XM_029957391.1:441-3368 PREDICTED: Suricata suricatta NLR family member X1 (NLRX1), transcript variant X1, mRNA ATGAAGTGGGTTTGCCATTTCCCCAGGGCGCCTTGGGGCCCTGGTCTGGGAAGAGTCTTCCAGTCAGCAG TTGGCCGAATCCCCTTCCTGGTCCACTGGAGTTGGCCCCACAGAGGAGAGCGTCCCCTTGGGCTCTCTAG GGCTTTTGTACGTCACCACGGAAGCTCAGCAGGCAGTGGTCCTCTACCCGGAAGGCACGGACAGGTGTCC CAGGGCATCTCTGCATCTGAAGCTGTCCAGCGGCACCGCCAGAATCTGGCCCAGTGGTTCAGCCGGCTGC CC…
TLR1
Canis lupus	GCF_003254725.1	XM_025437683.1	>Canis lupus ATGATGAAAACTAATCCTAGCATCTTCCAATTTGCCATCATCTTCATATTAATACTTGAGATCAGAATAC AATTGTCTGAAGAAATTGATTTTCTAGTTAACAGATCAAAAGCAGGTCTCTTTCACATTCCCAAAGACCT ATCCCTGAAAACAACAATCTTAGATATATCACAAAACTATATATCTGAGCTTCAGACTTCTGACATCCTA TCACTATCAAAGCTGAGGATTTTGATTGTTTCTTATAATAGAATTCAATATCTTGATATCAGTGTTTTCA AATTCAACCAGGAATTGGAATACTTGGATCTGTCCCACAATGAGTTGGGGAGGATTTCTTGCCATCCTAC CGTGAACCTCAAGCACTTAGACCTTTCATTT…
Canis lupus familiaris	GCF_000002285.3	NM_001146143.1	>Canis lupus familiaris ATGAAAACTAATCCTAGCATCTTCCAATTTGCCATCATCTTCATATTAATACTTGAGATCAGAATACAAT TGTCTGAAGAAAGTGATTTTCTAGTTAACAGATCAAAAGCAGGTCTCTTTCACATTCCCAAAGACCTATC CCTGAAAACAACAATCTTAGATATATCACAAAACTATATATCTGAGCTTCAGACTTCTGACATCCTATCA CTATCAAAGCTGAGGATTTTGATTGTTTCTTATAATAGAATTCAATATCTTGATATCAGTGTTTTCAAAT TCAACCAGGAATTGGAATACTTGGATCTGTCCCACAATGAGTTGGGGAGGATTTCTTGCCATCCTACCGT GAACCTCAAGCACTTAGACC…
Lycaon pictus	No	1	>Lycaon pictus ATGATGAAAACTAATTCTAGCATCTTCCAATTTGCCATCATCTTCATATTAATACTTGAG ATCAGAATACAATTGTCTGAAGAAAGTGATTTTCTAGTTAACAGATCAAAAGCAGGTCTC TTTCACATTCCCAAAGACCTATCCCTGAAAACAACAATCTTAGATATATCACAAAACTAT ATATCTGAGCTTCAGACTTCTGACATCCTATCACTATCAAAGCTGAGGATTTTGATTGTT TCTTATAATAGAATTCAATATCTTGATATCAGTGTTTTCAAATTCAACCAGGAATTGGAA TACTTGGATCTGTCCCACAATGAGTTGGGGAGGATTTCTTGCCATCCTACCGTGAACCTC AAGCACTTAGACCTTTCA…
Vulpes lagopus	No	2	>Vulpes lagopus ATGATGAAAACTAATTCTAGCATCTTCCAATTTGCCATCATCTTCATATTAATACTTGAG ATCAGAATACAATTGTCTGAAGAAAGTGATTTTCTAGTTAACAGATCAAAAACAGGTCTC TTTCACATTCCCAAAGACCTATCCCTGAAAACAACAATCTTAGATATATCACAAAACTAT ATATCTGAGCTTCAGACTTCTGATATCCTATCACTATCAAAGCTGAGGATTTTGATTGTT TCTCATAATAGAATTCAGTATCTTGATATCAGTGTTTTCAAATTCAACCAGGAATTGGAA TACTTGGATCTGTCCCACAATGAGTTGGGGAGGATTTTTTGCCATCCTACCGTGAACCTC AAGCACTTAGACCTTTC…
Vulpes vulpes	GCF_003160815.1	XM_025997614.1	>Vulpes vulpes ATGATGAAAACTAATTCTAGCATCTTCCAATTTGCCATCATCTTCATATTAATACTTGAGATCAGAATAC AATTGTCTGAAGAAAGTGATTTTCTAGTTAACAGATCAAAAACAGGTCTCTTTCACATTCCCAAAGACCT ATCCCTGAAAACAACAATCTTAGATATATCACAAAACTATATATCTGAGCTTCAGACTTCTGATATCCTA TCACTATCAAAGCTGAGGATTTTGATTGTTTCTCATAATAGAATTCAGTATCTTGATATCAGTGTTTTCA AATTCAACCAGGAATTGGAATACTTGGATCTGTCCCACAATGAGTTGGGGAGGATTTCTTGCCATCCTAC CGTGAACCTCAAGCACTTAGACCTTTCAT…
Pteronura brasiliensis	No	3	>Pteronura brasiliensis ATGATGAGAACTAATTCTAGCATCTTCCATTTTGCCATAATCTTCATGTTAATATTTGAG ACCAGAACCCAACTGTCTGATGAAAGTGAATTTCTAGTTAACAGATCAAAAACTGGTCTC CTTCATGTTCCCAAAGACCTATCCTTGAAAACAACAATCTTAGATATATCACAAAATTAT ATATCTGAACTTCACACTTCTGACATCCTATCACTATCAAAGCTGAGGATTTTGGTAGTT TCTCATAATAGAATTCAATATCTTGACATCAGTGTTTTCAAATTCAACCAGGAACTGGAA TACTTGGATTTGTCCCACAATAAGTTGGGGAAGATTTCTTGCCATCCTACCGTGAACCTC AAGCACTTA…
Enhydra lutris	GCF_002288905.1	XM_022505615.1	>Enhydra lutris ATGATGAGAACTAATTCTAGCATCTTCCATTTTGCCATAATCTTCATGTTAATATTTGAGTCCAGAACCC AACTGTCTGATGAAAGTGAATTTCTAGTTAACAGATCAAAAACTGGTCTCTTTCATGTTCCCAAAGACCT ATCCTTGAAAACAACAATCTTAGATATATCACAAAATTATATATCTGAGCTTCACACTTCTGACATCCTA TCACTATCAAAGCTGAGGATTTTGGTAGTTTCTCATAATAGAATTCAATATCTTGATATCAGTGTTTTCA AATTCAACCAGGAACTGGAATACTTGGATTTGTCCCACAATGAGTTGGGGAAGATTTCTTGCCATCCTAC CGTGAACCTCAAGCACTTAGACCTCTCG…
Spilogale gracilis	No	4	>Spilogale gracilis ATGATGAAAACTCCTTCTAGCATCTTCCATTTTGCCATAATCTTCATGTTAACATTTGAG ACCAGAATCCAATTGTCTGATGAAAGTGAATTTCCAGTTAACAGATCAAAGACTGGTCTC TTTCATGTTCCCAAAGACCTATCCTTGAAAACAACAATCTTAGATATATCACAAAACTAT ATAGCTGAGCTTCAGATTTCTGACATCCTAACACTATCAAAGCTGAGGATTTTGATAGCT TCTCATAATAGAATTCAGTATCTTGATATCAGTGTTTTCAAATTCAACCAGGAATTGGAA TACTTGGATTTGTCACACAATGAGTTGGGGAAGATATCTTGCCATCCTACTGTGAACCTC AAGCACTTAGACC…
Neovison vison	No	5	>Neovison vison ATGATGAGAACTAATTCTAGCATCTTTCATTTTGCCATAATCTTCATGTTAATATTTGAG ACCAGAACCCAACTATCTGATGAAAGTGAATTTCTAGTTAACAGATCAAAAACTGGTCTC TTTCATGTTCCCAAAGACCTATCCTTGAAAACAACAATCTTAGATATATCACAAAATTAT ATATCTGAGCTTCACACTTCTGACATCCTATCACTATCAAAGCTGAGGATTTTGGTAGTT TCTCATAATAGAATTCAATATCTTGATATCAGTGTTTTCAAATTCAACCAGGAACTGGAA TACTTGGATTTGTCCCACAATGCGTTGGGGAAGATTTCTTGCCATCCTATCATGAACCTC AAGCACTTAGACCTCTC…
Gulo gulo	No	6	>Gulo gulo ATGATGAGAACTAATTCTAGCATCTTCTATTTTGCCATAATCTTCTTGTTAATATTTGAG ACCAGAACCCAACTGTCTGATGAAAGTGAATTTCTAGTTAACAGATCAGAAACTGGTCTC TTTCATGTTCCCAAAGACCTATCCTTGAAAACAACAATCTTAGATATATCACAAAATTAT ATATCTGAGCTTCACACTTCTGACATCCTATCACTATCAAAGCTGAGGATTTTGGTAGTT TCTCATAATAGAATTCAATATCTTGATATCAGTGTTTTCAAATTCAACCAGAAACTGGAA TACTTGGATTTGTCCCACAATGAGTTGGGGAAGATTTCTTGCCATCCTACCGTGAACCTC AAGCACTTAGACCTCTCGTTTA…
Lutra lutra	Our study	7	>Lutra lutra ATGAGAACTAATTCTAGCATCTTCCATTTTGCCATAATCTTCATGTTAATATTTGAGACC AGAACCCAACTGTCTGATGAAAGTGAATTTCTAGTTAACAGATCAAAAACTGGTCTCTTT CATGTTCCCAAAGACCTATCCTTGAAAACAACAATCTTAGATATATCACAAAATTATATA TCTGAGCTTCACACTTCTGACATCCTATCACTATCAAAGCTGAGGATTTTGGTAGTTTCT CATAATAGAATTCAATATCTTGATATCAGTGTTTTCAAATTCAACCAGGAACTGGAATAC TTGGATTTGTCCCACAATGAGTTGGGGAAGATTTCTTGCCATCCTACCGTGAACCTCAAG CACTTAGACCTCTCGTTTAA…
Martes zibellina	Our study	8	>Martes zibellina ATGATGAGAACTAATTCTAGCATCTTCCATTTTGCCATAATCTTCTTGTTAATATTTGAG ACCAGAACCCAACTGTCTGATGAAAGTGAATTTCTAGTTAACAGATCAAAAACTGGTCTC TTTCATGTTCCCAAAGACCTATCCTTGAAAACAACAATCTTAGATTTATCACAAAATTAT ATATCTGAGCTTCACACTTCTGACATCCTATCACTATCAAAGCTGAGGATTTTGGTAGTT TCTCATAATAGAATTCAATATCTTGATATCAGTGTTTTCAAACTCAACCAGAAACTGGAA TACTTGGATTTGTCCCACAATGAGTTGGGGAAGATTTCTTGCCATCCTACCGTGAACCTC AAGCACTTAGACCTC…
Mustela putorius furo	GCF_000215625.1	XM_013062225.1	>Mustela putorius furo ATGATGAGAACTAATTCTAGCATCTTTCATTTTGCCATAATCTTCATGTTAATATTTGAGACCAGAACCC AACTGTCTGATGAAAGTGAATTTCTAGTTAACAGATCAAAAACTGGTCTCTTTCATGTTCCCAAAGACCT ATCCTTGAAAACAACAATCTTAGATATATCACAAAATTATATATCTGAGCTTCACACTTCTGACATCCTA TCACTATCAAAGCTGAGGATTTTGGTAGTTTCTCATAATAGAATTCAATATCTTGATATCAGTGTTTTCA AATTCAACCAGGAACTGGAATACTTGGATTTGTCCCACAATGCGTTGGGGAAGATCTCTTGCCATCCTAC CTTGAACCTCAAGCACTTAGA…
Taxidea taxus	No	10	>Taxidea taxus ATGATGAGAACTAATTGTGGCATCTTCCATTTTGCCACAATCTTCATGTTAATATTTGAG ACCAGAACCCAACTGTCTGATGAAAGTGAATTTCTAGTTAACAGATCAAAAACTGGTCTC TTTCATGTTCCCAAAGACCTAACCTTGAAGACAACAATCTTAGATATATCACAAAACTAT ATATCTGAGCTTCACACTTCTGACATCCTATTACTATCAAAGCTGAGGATTTTGGTAGCT TCTCATAATAGAATTAAATATCTTGATATCAGTGTTTTCAAATTCAACCAGGAACTGGAA TATTTGGATTTGTCCCACAATGAGTTGGGGAAGATTTCTTGCCATCCTACTGTGAACCTC AAGCACTTAGACCTCTCA…
Ursus arctos	GCF_003584765.1	XM_026508733.1	>Ursus arctosATGATGAAAACTAATTCTAGCATCTTCCATTTTGCCATAATCTTCATGTTAATATTTGAGATCAGAATCC AGTTGTCCAATGAAAGTGAATTTCTAGTTAACAGATCAAAAGCAGGTCTCTTTCATGTTCCCAAAGACCT ATCCTTGAAAACAACAATCTTAGATATATCACAAAACTATATATCTGAGCTTCAGACTTCTGACATCCTA TCACTATCAAAGCTGAGGATTTTGATAGTTTCTCATAATAGGATTCAATTTCTTGATACCAGTGTTTTCA AATTCAACCAGGAATTGGAATACTTGGATTTGTCCCACAATGAGTTGGGGAAGATTTCTTGCCATCCTAC TGTGAACCTCAAGCACTTAGACCTCTCGTTT…
Ursus maritimus	GCF_000687225.1	XM_008701395.1	>Ursus maritimus ATGATGAAAACTAATTCTAGCATCTTCCATTTTGCCATAATCTTCATGTTAATATTTGAGATCAGAATCC AGTTGTCCAATGAAAGTGAATTTCTAGTTAACAGATCAAAAGCAGGTCTCTTTCATGTTCCCAAAGACCT ATCCTTGAAAACAACAATCTTAGATATATCACAAAACTATATATCTGAGCTTCAGACTTCTGACATCCTA TCACTATCAAAGCTGAGGATTTTGATAGTTTCTCATAATAGGATTCAATTTCTTGATACCAGTGTTTTCA AATTCAACCAGGAATTGGAATACTTGGATTTGTCCCACAATGAGTTGGGGAAGATTTCTTGCCATCCCAC TGTGAACCTCAAGCACTTAGACCTCTC…
Ursus americanus	No	11	>Ursus americanus ATGATGAAAACTAATTCTAGCATCTTCCATTTTGCCATAATCTTCATGTTAATATTTGAG ATCAGAATCCAGTTGTCCAATGAAAGTGAATTTCTAGTTAACAGATCAAAAGCAGGTCTC TTTCATGTTCCCAAAGACCTATCCTTGAAAACAACAATCTTAGATATATCACAAAACTAT ATATCTGAGCTTCAGACTTCTGACATCCTATCACTATCAAAGCTGAGGATTTTGATAGTT TCTCATAATAGGATTCAATTTCTTGATACCAGTGTTTTCAAATTCAACCAGGAATTGGAA TACTTGGATTTGTCCCACAATGAGTTGGGGAAGATTTCTTGCCATCCTACTGTGAACCTC AAGCACTTAGACCTC…
Ailuropoda melanoleuca	GCF_000004335.2	XM_019808911.1	>Ailuropoda melanoleuca ATGATGAAAACTAATTCTAGCATCTTCCATTTTGCCATAATCTTCATGTTAATATTTGAGATCAGAATCC AATTGTCCAATGAAAGTGAATTTCTAGTTAACAGATCAAAAGCAGGTCTCTTTCATGTTCCCAAAGACCT ATCCTTGAAAACAACAATCTTAGATATATCACAAAACTATATATCTGAGCTTCAGACTTCGGACATCCTA TCACTATCAAAGCTGAGGATTTTGATAGTTTCTCATAATAGAATTCAGTTTCTTGATATCAGTGTTTTCA AATTCAACCAGGAATTGGAATACTTGGATTTGTCCCACAATGAGTTGGGGAAGATTTCTTGCCATCCTAC TGTGAACCTCAAGCACTTAG…
Ailurus fulgens	No	12	>Ailurus fulgens ATGATGAAAACTAATTCTAGCATCTTCCGTTTTGCCATAATCTTCATGTTAATATTTGAG ACCAGAATCCAACTGTCTGATGAAAGTGAATTTCTAGTTAACAGATCAAAAACTGGTCTC TTTCATGTTCCCAAAGACCTATCCTTGAAAACAACAATCTTGGATATATCACAAAACTAT ATATCTGAGCTTCAGACTTCTGACATCCTGTCACTATCAAAGCTGAGGATTTTAGTAGTT TCTCATAATAGAATTCAATATCTTGATATCAGTGTTTTCAAATTCAACCGGGAATTGGAA TACTTGGATTTGTCCCACAATGAGTTGGGGAAGATTTCTTGCCATCCTACTGTGAACCTC AAGCACTTAGACCTCT…
Panthera onca	No	13	>Panthera onca ATGATGAAAACTAATTCTAGCGTCTTCCATTTTGCCATCATCTTCATGTTAATACTTGAG ACCAAAATCCAACTGACTGATGAAAGTGAATTTTTGGTTGACAGATCAGAATCAAGTCTC TTTCATGTTCCCAAAAACCTATCCCTGAAAACAACAATCTTAAATATATCACAAAACTAT ATATCTGAGCTTCGGACTTCTGACATCGTATCACTATCAAAGCTAAGGATTTTGATAGTT TCTCATAACAGAATTCAATATCTTGATATTAGTGTTTTCAAATTCAACCAGGAATTGGAA TATTTGGATTTGTCCCACAATGAATTGTGGAAGATTTCTTGCCATCCTACTGTGAATCTC AAGCATTTAGACCTCTCA…
Acinonyx jubatus	GCF_003709585.1	XM_015080496.2	>XM_015080496.2:166-2535 PREDICTED: Acinonyx jubatus toll like receptor 1 (TLR1), transcript variant X3, mRNA ATGATGAAAACTAATTCTAGCATCTTCCATTTTGCCATCATCTTCATGTTAATACTTGAGACCAAAATCC AACTGACTGATGAAAGTGAATTTTTGGTTGACAGATCAGAATCAAGTCTCTTTCATGTTCCCAAAAACCT ATCCCTGAAAACAACAATCTTAAATATATCACAAAACTATATATCTGAGCTTCGGACTTCTGACATCGTA TCACTATCAAAGCTAAGGATTTTGATAGTTTCTCATAACAGAATTCAATATCTTGATATTAGTGTTTTCA AATTC…
Panthera tigris	GCF_000464555.1	XM_007098862.2	>XM_007098862.2:144-2513 PREDICTED: Panthera tigris altaica toll like receptor 1 (TLR1), transcript variant X2, mRNA ATGATGAAAACTAACTCTAGCATCTTCCATTTTGCCATCATCTTCATGTTAATACTTGAGACCAAAATCC AACTGACTGATGAGAGTGAATTTTTGGTTGACAGATCAGAATCAAGTCTCTTTCATGTTCCCAAAAACCT ATCCCTGAAAACAACAATCTTAAATATATCACAAAACTATATATCTGAGCTTCGGACTTCTGACATCGTA TCACTGTCAAAGCTAAGGATTTTGATAGTTTCTCATAACAGAATTCAATATCTTGATATTAGTGTTTTC…
Panthera pardus	GCF_001857705.1	XM_019414144.1	>XM_019414144.1:173-2542 PREDICTED: Panthera pardus toll like receptor 1 (TLR1), transcript variant X3, mRNA ATGATGAAAACTAACTCTAGCATCTTCCATTTTGCCATCATCTTCATGTTAATACTTGAGACCAAAATCC AACTGACTGATGAAAGTGAATTTTTGGTTGACAGATCAGAATCAAGTCTCTTTCATGTTCCCAAAAACCT ATCCCTGAAAACAACAATCTTAAATATATCACAAAACTATATATCTGAGCTTCGGACTTCTGACATCGTA TCACTGTCAAAGCTAAGGATTTTGATAGCTTCTCATAACAGAATTCAATATCTTGATATTAGTGTTTTCA AATTCA…
Felis catus	GCF_000181335.3	XM_003985440.3	>XM_003985440.3:166-2535 PREDICTED: Felis catus toll like receptor 1 (TLR1), transcript variant X2, mRNA ATGATGAAAACTAATTCTAGCATCTTCCATTTTGCCATCATCTTCATGTTAATACTTGAGACCAAAATCC AACTGACTGATGAAAGTGAATTTTTGGTTGACAGATCAGAATCAAGTCTCTTTCATGTTCCCAAAAACCT ATCCCTGAAAACAACAATCTTAAATATATCACAAAACTATATATCTGAGCTTCGGACTTCTGACATCATA TCACTATCAAAGCTAAGGATTTTGATAGTTTCTCATAACAGAATTCAATATCTTGATATTAGTGTTTTCA AATTCAACCA…
Prionailurus bengalensis euptilurus	No	14	>Prionailurus bengalensis euptilurus ATGATGAAAACTAATTCTAGCATCTTCCATTTTGCCATCATCTTCATGTTAATACTTGAG ACCAAAATCCAACTGACTGATGAAAGTGAATTTTTGGTTGACAGATCAGAATCAAGTCTC TTTCATGTTCCCAAAAACCTATCCCTGAAAACAACAATCTTAAATATATCACAAAACTAT ATATCTGAGCTTCGGACTTCTGACATCGTATCACTATCAAAGCTAAGGATTTTGATAGTT TCTCATAACAGAATTCAATATCTTGATATTAGTGTTTTCCAATTCAACCAGGAATTGGAA TATTTGGATTTGTCCCACAATGAATTGTGGAAGATTTCTTGCCATCATACTGTGAAT…
Felis nigripes	No	15	>Felis nigripes ATGATGAAAACTAATTCTAGCATCTTCCATTTTGCCATCATCTTCATGTTAATACTTGAG ACCAAAATCCAACTGACTGATGAAAGTGAATTTTTGGTTGACAGATCAGAATCAAGTCTC TTTCATGTTCCCAAAAACCTATCCCTGAAAACAACAATCTTAAATATATCACAAAACTAT ATATCTGAGCTTCGGACTTCTGACATCATATCACTATCAAAGCTAAGGATTTTGATAGTT TCTCATAACAGAATTCAATATCTTGATATTAGTGTTTTCAAATTCAACCAGGAATTGGAA TATTTGGATTTGTCCCACAATGAATTGTGGAAGATTTCTTGCCATCCTACTGTGAATCTC AAGCATTTAGACCTCTC…
Lynx pardinus	No	16	>Lynx pardinus ATGATGAAAACTAATTCTAGCATCTTCCATTTTGCCATCATCTTCATGTTAATACTTGAG ACCAAAATCCAACTGACTGATGAAAGTGAATTTTTGGTTGACAGATCAGAATCAAGTCTC TTTCATGTTCCCAAAAACCTATCCCTGAAAACAACAATCTTAAATATATCACAAAACTAT ATATCTGAGCTTCGGACTTCTGACATCGTATCACTATCAAAGCTAAGGATTTTGATAGTT TCTCATAACAGAATTCAATATCTTGATATTAGTGTTTTCAAATTCAACCAGGAATTGGAA TATTTGGATTTGTCCCACAATGAATTGTGGAAGATTTCTTGCCATCCTACTGTGAATCTC AAGCATTTAGACCTCTCA…
Puma concolor	GCF_003327715.1	XM_025921707.1短	>XM_025921707.1 PREDICTED: Puma concolor toll like receptor 1 (TLR1), mRNA ATGATGAAAACTAATTCTAGCATCTTCCATTTTGCCATCATCTTCATGTTAATACTTGAGACCAAAATCC AACTGACTGATGAAAGTGAATTTTTGGTTGACAGATCAGAATCAAGTCTCTTTCATGTTCCCCAAAACCT ATCCCTGAAAACAACAATCTTAAATATATCACAAAACTATATATCTGAGCTTCGGACTTCTGACATCGTA TCACTATCAAAGCTAAGGATTTTGATAGTTTCTCATAACAGAATTCAATATCTTGATATTAGTGTTTTCA AATTCAACCAGGAATTGGAATATTTGGATTTGTCCCACAA…
Callorhinus ursinus	GCF_003265705.1	XM_025887028.1	>XM_025887028.1:156-2540 PREDICTED: Callorhinus ursinus toll like receptor 1 (TLR1), mRNA ATGATGAAAACTAATTCTAGCATCTTCCATTTTGCCATAATCGTCATGTTAATATTTGAGATCAGAATCC AATTGTCAGATGAAAGTGAATTTCTAGTTAACAGATCAAACACAGGTCTCTTTCATGTTCCCAAAGACCT ATCCTTGAAAACAACAATCTTAGATATATCACAAAACTATATATCTGAGCTTCAGACTTCTGACATCCTA TCATTATCAAAGCTGAGGATTTTAATAGTTTCTTATAATAGAATTCAACATCTTGATATCAGTGTTTTCA AATTCAACCAGGAATTGGAATACTT…
Zalophus californianus	GCF_900631625.1	XM_027598651.1	>XM_027598651.1:476-2860 PREDICTED: Zalophus californianus toll like receptor 1 (TLR1), mRNA ATGATGAAAACTAATTCTAGCATCTTCCATTTTGCCATAATCGTCATGTTAATATTTGAGATCAGAATCC AATTGTCAGATGAAAGTGAATTTCTAGTTAACAGATCAAACACAGGTCTCTTTCATGTTCCCAAAGACCT ATCCTTGAAAACAACAATCTTAGATATATCACAAAACTATATATCTGAGCTTCAGACTTCTGACATCCTA TCATTATCAAAGCTGAGGATTTTAATAGTTTCTTATAATAGAATTCAACATCTTGATATCAGTGTTTTCA AATTCAACCAGGAATTGGAATA…
Eumetopias jubatus	GCF_004028035.1	XM_028126680.1	>XM_028126680.1:156-2540 PREDICTED: Eumetopias jubatus toll like receptor 1 (TLR1), mRNA ATGATGAAAACTAATTCTAGCATCTTCCATTTTGCCATAATCGTCATGTTAATATTTGAGATCAGAATCC AATTGTCAGATGAAAGTGAATTTCTAGTTAACAGATCAAACACAGGTCTCTTTCATGTTCCCAAAGACCT ATCCTTGAAAACAACAATCTTAGATATATCACAAAACTATATATCTGAGCTTCAGACTTCTGACATCCTA TCATTATCAAAGCTGAGGATTTTAATAGTTTCTTATAATAGAATTCAACATCTTGATATCAGTGTTTTCA AATTCAACCAGGAATTGGAATACTTG…
Hyaena hyaena	No	18	>Hyaena hyaena ATGATGAAAACTAATTCTAGCATCTTACATTTTACCATCATCTTCATGTTACTACTTGAG ATCAGAATCCAACTGACTGATGAAAGTGAATTTTTAGTTGATAGATCACAATCAAATCTC TTTCATGTTCCCAAAGACCTATCCCTGAAAACAACAGTCTTAAATATATCACAAAACTAT ATATCTGAGCTTCAGACTTCTGACATCATATCACTATCAAATCTGAGGATTTTGATAATG TCTCATAACAGAATTCAGTATCTTGATATTAGTGTTTTCAAATTCAACCAGGAATTGGAA TATTTGGATTTGTCCCACAATGAATTAGGGAAGATTTCTTGCCATCCTACTGTGAACCTC AAGCATTTAGACCTCTCA…
Odobenus rosmarus divergens	GCF_000321225.1	XM_004396165.2	>Odobenus rosmarus divergens ATGATGAAAACTAATTCTAGCATCTTCCATTTTGCCATAATCATCATGTTAATATTTGAGATCAGAATCC AGTTGTCAGATGAAAGTGAATTTCTAGTTAACAGATCAAACACAGGTCTCTTTCATGTTCCCAAAGACCT ATCCTTGAAAACAACAATCTTAGATATATCACAAAACTATATATCTGAGCTTCAGACTTCTGACATCCTA TCATTATCAAAGCTGAGGATTTTGATAGTTTCTCATAATAGAATTCAATATCTTGATATCAGTGTTTTCA AATTCAACCGGGAATTGGAATACTTGGATTTGTCCCACAATGAGTTGGGGAAGATTTCTTGCCATCCTAC TGTGAACCTCAAGCA…
Phoca vitulina	No	20	>Phoca vitulina ATGATGAAAACTAATTCTAGCATCTTCCATTTTGCCATAATCGTCATGTTAATATTTGAG ATCAGAATCCAGTTGTCGGACGAAAGTGAATTTCTAGTTAACAGATCAAACACAGGTCTC TTTCATGTTCCCAAAGACCTATCCTTGAAAACAACAATCTTAGATATATCACAAAACTAT ATATCTGAGCTTCAGACTTCTGACATCCTATCACTATCAAAACTGAGGATTTTGATAGTT TCTCATAATAGAATTCAATACCTTGATATCAGTGTTTTCAAATTCAACCAGGAATTGGAA TACTTGGATTTGTCCCACAATGAGTTGGGGAAGATTTCTTGCCATCCCACTGTGAACCTC AAGCACTTAGACCTCTC…
Leptonychotes weddellii	GCF_000349705.1	XM_006732303.1	>Leptonychotes weddellii ATGATGAAAACTAATTCTAGCATCTTCCATTTTGCCATAATCGTCATGTTAATATTTGACATCAGAATCC AATTGTCGGATGAAAGTGAATTTCTAGTTAACAGATCAAACACAGGTCTCTTTCATGTTCCCAAAGACCT ATCCTTGAAAACAACAATCTTAGATATATCACAAAACTACATATCTGAGCTTCAGACTTCTGACATCCTA TCACTATCAAAGCTGAGGATTTTGATAGTTTCTCATAATAGAATTCAATACCTTGATATCAGTGTTTTCA AATTCAACCAGGAATTGGAATACTTGGATTTGTCCCACAATGAGTTGGGGAAGATTTCTTGCCATCCCAC TGTGGACCTCAAGCACTTA…
Neomonachus schauinslandi	GCF_002201575.1	XM_021701636.1	>Neomonachus schauinslandi ATGAAAACTAATTCTAGCATCTTCCATTTTGCCATAATCGTCATGTTAATATTTGAGATCAGAATCCAAT TGTCGGATGAAAGTGAATTTCTAGTTAACAGATCAAACACAGGTCTCTTTCATGTTCCCAAAGACCTATC CTTGAAAACAACAATCTTAGATATATCACAAAACTATATATCTGAGCTTCAGACTTCTGACATCCTATCA CTATCAAAGCTGAGGATTTTGATAGTTTCTCATAATAGAATTCAATACCTTGATATCAGTGTTTTCAAAT TCAACCAGGAATTGGAATACTTGGATTTGTCCCACAATGAGTTGGGGAAGATTTCTTGCCATCCCACTGT GGACCTCAAGCACTTAG…
Paradoxurus hermaphroditus	No	21	>Paradoxurus hermaphroditus ATGATGAAAACTAATTCTAGCATCTTCCATTTTGCCATCATCTTCATGTTACTACTTGAG ATCAGAATCCAATTGACTGATGAAAGTGAATTTTTAGCTGACAGATCAGAATCAAGTCTC TTTCATGTTCCCAAAGACCTATCACTGAAAACAACAATCTTAAATATATCACGAAACTAC ATATCTGAGCTTCGGACTTCTGACATTGTATCACTGTCAAAGCTGAGGATTTTGATAATT TCTCATAACAGAATTCATTATCTTGATATTAGTGTTTTCAAATTCAACCATGAATTGGAA TATTTGGATTTGTCCCACAATGAATTGGGGAAGATTTCTTGCCATCCTACTGTGAACCTC AAGCA…
Cryptoprocta ferox	No	22	>Cryptoprocta ferox ATGATGAAAACTAATTCTAGAATCTTCCATTTCACCATCATCTTCATGTTACTACTTGAG ATTAGAATCCAATTGACTGATGAAAGTGAATTTTTAGTTGACAGATCAGAATCAAGTCTC TTTCATGTTCCCGAAGACCTATCCCTGAAGACAACAATCTTAAATATATCACAAAACTAT ATATCTGAGCTTCGGACTTCTGACATCATATCACTATCAAAGCTGAGGATTTTGATAGTG TCTCATAACAGAATTCAATATCTTGATATTAGTGTTTTCAAATTCAACCAGGAATTGGAA TATTTGGATTTGTCCCACAATGAATTAGGGAAGATTTCTTGCCATCCTACTGTGAACCTC AAACATTTAGACC…
Helogale parvula	No	23	>Helogale parvula ATGATGAAAACTAATTCTAGCATCTTCCATCTTACCATCATCTTCATGTTACTACTTGAG ATAAGAACCCAATTGACTGATGAAAGTGAATTTTTAGTTGACAGATCAGAATCAAGTCTC TTTCATGTTCCCAAAGACCTATCCCTGAAAACAACAATCTTAAATATATCACAAAACTAT ATATCTGAGCTTTGGACTTCTGACATCAAATCATTATCAAACCTGAGGATTTTGATAATG TCTCATAACAGAATTCAATATCTTGATATTAGTGTTTTCAAATTCAACCAGGAATTGGAA TATTTGGATTTGTCCCACAATGAATTAGGGAAGATTTCTTGCCATCCTACTGTGAACCTC AAGCATTTAGACCTC…
Mungos mungo	No	24	>Mungos mungo ATGGTGAAAACTAATTCTAGCATCTTCCATCTTACCATCATCTTCATGTTACTACTTGAG ATAAGAACCCAATTGACTGATGAAAGTGAATTTTTAGTTGACAGATCAGAATCAAGTCTC TTTCATGTTCCCAAAGACCTATCCCTGAAAACAACAATCTTAAATATATCACAAAACTAT ATATCTGAGCTTCGGACTTCTGACATCGAATCATTATCAAAGCTGAGGATTTTGATAATG TCTCATAACAGAATTCAATATCTTGATATTAGTGTTTTCAAATTCAACCAGGAATTGGAA TATTTGGATTTGTCCCACAATGAATTAGGGAAGATTTCTTGCCATCCTACTGTGAACCTC AAGCATTTAGACCTCTCAT…
NOD1
Canis lupus	GCF_003254725.1	XM_025464515.1	>XM_025464515.1:497-3391 PREDICTED: Canis lupus dingo nucleotide binding oligomerization domain containing 1 (NOD1), transcript variant X2, mRNA ATGTGGGCAAAGCAGTCCCTCGTTCCTTTAGCCATGGAAAAGCAGAGTCACGGTGAGATGGGGATAATCC CATCAGAGTCTCACTCCCACATTAAATTGCTGAAAATCAACCGGGAACTTCTGGTCACTCACATCCGCAA CACCCAGTGTCTGGTGGACAACTTGCTGGAGAATGACTACTTCTCTTCCGAAGATGCGGAGATCGTGGGT GCCTGCCCCACGCAGCCCGACAAGGTTCGCAAAATTCTGGA…
Canis lupus familiaris	GCF_000002285.3	XM_014119091.2	>XM_014119091.2:494-3388 PREDICTED: Canis lupus familiaris nucleotide binding oligomerization domain containing 1 (NOD1), transcript variant X2, mRNA ATGTGGGCAAAGCAGTCCCTCGTTCCTTTAGCCATGGAAAAGCAGAGTCACGGTGAGATGGGGATAATCC CATCAGAGTCTCACTCCCACATTAAATTGCTGAAAATCAACCGGGAACTTCTGGTCACTCACATCCGCAA CACCCAGTGTCTGGTGGACAACTTGCTGGAGAATGACTACTTCTCTTCCGAAGATGCGGAGATCGTGGGT GCCTGCCCCACGCAGCCCGACAAGGTTCGCAAAATT…
Lycaon pictus	No	1	#EMBOSS_001.10001:27138.sp 1 ATGTGGGCAAAGCAGTCCCTCGTTCCTTTAGCCATGGAAAAGCAGAGTCACGGTGAGATGGGGATAATCCCATCAGATTCTCACTCCCACATTAAATTGCTGAAAATCAACCGGGAACTTCTGGTCACTCACATCCGCAACACCCAGTGTCTGGTGGACAACTTGCTGGAGAATGACTACTTCTCTTCCGAAGATGCAGAGATCGTGGGTGCCTGCCCCACGCAGCCCGACAAGGTCCGCAAAATTCTGGACCTGGTACAGAGCAAGGGTGAAGAAGCATCTGAGTTCCTCCTCTACGTGCTCCAACAACTCGAAGACGCTTATGTGGATCTCAGGCCTTGGCTGTCGGAGATTGGCTTCTCCCCGTCAG…
Vulpes lagopus	No	2	#EMBOSS_001.8200:25584.sp.34:2568.sp 1 ATGGAAAAACAGAGTCACGGTGAGATGGGGATAATCCCATCAGAGTCTCACTCCCACATTAAATTGCTGAAAATCAACCGGGAACTTCTGGTCACTCACATCCGCAACACCCAGTGTCTGGTGGACAACTTGCTGGAGAATGACTACTTCTCTTCCGAAGATGCGGAGATCGTGGGTGCCTGCCCCACGCAGCCCGACAAGGTCCGCAAAATTCTGGACCTGGTACAGAGCAAGGGTGAAGAAGCATCCGAGTTCCTCCTCTACGTGCTCCAACAACTCGAAGATGCTTATGTGGATCTCAGGCCTTGGCTGTCAGAGATTGGCTTCTCCCCGTCAGAGCTTATTCAGAGCAAAGTTGTC…
Vulpes vulpes	GCF_003160815.1	XM_026019103.1	>XM_026019103.1:765-3626 PREDICTED: Vulpes vulpes nucleotide binding oligomerization domain containing 1 (NOD1), transcript variant X1, mRNA ATGGAAAAACAGAGTCACGGTGAGATGGGGATAATCCCATCAGAGTCTCACTCCCACATTAAATTGCTGA AAATCAACCGGGAACTTCTGGTCACTCACATCCGCAACACCCAGTGTCTGGTGGACAACTTGCTGGAGAA TGACTACTTCTCTTCCGAAGATGCGGAGATCGTGGGTGCCTGCCCCACGCAGCCCGACAAGGTCCGCAAA ATTCTGGACCTGGTACAGAGCAAGGGTGAAGAAGCATCTGAGTTC…
Pteronura brasiliensis	No	3	#EMBOSS_001.1034:6831.sp 1 ATGGAAAAGCAGGACCACAGTGAGGCGGGAGTAATCTCATCTGAGTCTCACTCCCATGTTAAATTGTTGAAAATCCACCGGGAACTTCTGGTCACCAACATCCGCAACACCCAGTGTCTGGTGGACAACTTGCTGAAGAATGACTACTTCTCTTCTGAAGATGCGGAGATCGTGGGTGCCTGCCCCACGCAGCCCGACAAGGTCCGCAAAATTCTGGACCTGGCACAGAGCAAGGGCGAGGAGGTATCTGAGTTCCTCCTCTACGTGCTCCAGCAACTCGCAGATGCTTATGTGGATCTCAGGCCTTGGCTGTCGGAGACTGGCTTTTCCCCCTCGGAGCTTATTCAGAGCAAAGTTGTCGTCAACACCGAC…
Enhydra lutris	GCF_002288905.1	XM_022503450.1	>XM_022503450.1:165-3026 PREDICTED: Enhydra lutris kenyoni nucleotide binding oligomerization domain containing 1 (LOC111147440), mRNA ATGGAAAAGCAGGGCCACAGTGAGGCGGGAATAATCTCATCTGAGTCTCACTCCCATGTTAAATTGTTGA AAATCCATCGGGAACTTCTGGTCACCCACATCCGCAACACCCAGTGTCTGGTGGACAACTTGCTGAAGAA TGACTACTTCTCTTCTGAAGATGCAGAGATCGTGGGTGCCTGCCCCACGCAGCCCGACAAGGTCCGCAAA ATTCTGGACCTGGCACAGAGCAAGGGCGAAGAGGTGTCTGAGTTCCTCCTC…
Spilogale gracilis	No	4	#EMBOSS_001.10033:22137.sp 1 ATGGAAAAACAGGGCCACAGTGAGATGGGAATAATCCCATCAGAGTCTCACTCCCACATTAAACTGTTGAAAATCCACCGGGAACTTCTGGTCACCCACATCCGCAACACCCAGTGTCTGGTGGACAACTTGCTGAAGAACGACTACTTCTCTTCTGAAGATGCGGAGATTGTGTGTGCCTGCCCCACGCAGCCCGACAAGGTCCGCAAAATTCTGGACCTGGTGCAGAGCAAGGGCGAGGAGGTGTCCGAGTTCTTCCTCTACGTGCTTGAGCGACTCGCAGATGCTTATGTGGATCTCAGGCCTTGGCTGTCAGAGACTGGCTTCTCCCCCTCAGAACTCATTCAGAGCAAAGCTGTCGTCAACACCG…
Neovison vison	No	5	#EMBOSS_001.10033:20942.sp 1 ATGGAAAAGCAGGGCCACAGTGAGGCGGGAATAATCTCATCTGAGTCTCACTCCCATGTTAAATTATTGAAAATCCACCGGGAACTTCTGGTCACCCACATCCGCAACACCCAGTGTCTGGTGGACAACTTGCTGAAGAATGACTACTTCTCTTCTGAAGATGCAGAGATCGTGGGTGCCTGCCCCACGCAGCCCGACAAGGTCCGCAAAATTCTGGACCTGGCACAGAGCAAGGGCGAGGAGGTGTCTGAGTTCCTCCTCTATGTGCTCCAGCAACTCACAGATGCTTACGTGGATCTCAGGCCTTGGCTGTCGGAGACTGGCTTTTCCCCCTCGGAGCTCATTCAGAGCAAAGTTGTCATCAACACCG…
Gulo gulo	No	6	>EMBOSS_001.[7034:11098].sp ATGGAAAAGCAGGGCCACAGTGAGGTGGAAATAATCTCATCTGAGCCTCACTCCCACGTT AAATTGTTGAAAATCCATCGGGAACTTCTGGTCACCCACATCCGCAACACCCAGTGTCTG GTGGACAACTTGCTGAAGAATGACTACTTCTCTTCTGAAGATGCGGAGATCGTGGGTGCC TGCCCCACGCAGCCTGACAAGGTCCGCAAAATTCTGGACCTGGCACAGAGCAAGGGCGAG GAGGTGTCTGAGTTCCTCTTCTACGTGCTCCAGCAACTCGCAGATGCTTACGTGGATCTC AGGCCTTGGCTCTTGGAGACTGGCTTTTCCCCCTCAGAGCTCATTCAGAGCAAAGTTGTC GTCAA…
Martes zibellina	Our study	8	>EMBOSS_001.[10033:20870].sp ATGGAAAAGCAAGGCCACAGTGAGGCGGAAATAATCTCATCTGAGTCTCACTCCCACGTT AAATTGTTGAAAATCCATCGGGAACTTCTGGTTACCCACATCCGCAACACCCAGTGTCTG GTGGACAACTTGCTGAAGAATGACTACTTCTCTTCTGAAGATGCGGAGATCGTGGGTGCC TGCCCCACGCAGCCTGACAAGGTCCGCAAAATTCTGGACCTGGCACAGAGCAAGGGCGAG GAGGTGTCTGAGTTCCTCCTCTACGTGCTCCAGCAACTCGCAGATGCNTACGTGGATCTC AGGCCTTGGCTGTCGGAGACTGGCTTTTCCCCCTCAGAGCTCATTCAGAGCAAAGTTGTC GTCA…
Mellivora capensis	No	9	>EMBOSS_001.1027:1230.sp ATGGAAAAGCAGGGCCACAGTGAGGCGAGAATAATCTCATCTGAGTCTCACTCCCATGTTAAATTGTTGAAAATCCACCGGGAACTTCTGGTCACCCACATCCGCAACACCCAGTGTCTGGTGGACAACTTGCTGAAGAATGACTACTTCTCTTCTGAAGATGCGGAGATCGTGGGTGCCTGCCCCACGCAGCCCGACAAGGTCCGCAAAATTCTGGACCTGGCACAGAGCAAGGGCGAGGAGGTGTCTGAGTTCCTCCTCTATGTGCTCCAGCAACTCGCAGATGCTTACGTGGATCTCAGGCCTTGGCTGTCGGAGACTGGCTTTTCCCCCTCGGAGCTCATTCAGAGCAAAGTTGTCATCAACACTGACCC…
Mustela putorius furo	GCF_000215625.1	XM_013061490.1	>XM_013061490.1:324-3110 PREDICTED: Mustela putorius furo nucleotide-binding oligomerization domain containing 1 (NOD1), transcript variant X3, mRNA ATGGAAAAGCAGGGCCACAGTGAGGTGGGAATAATCTCATCTGAGTCTCACTCCCATGTTAAATTATTGA AAATCCACCGGGAACTTCTGGTCACCCACATCCGCAACACCCAGTGTCTGGTGGACAACTTGCTGAAGAA TGACTACTTCTCTTCTGAAGATGCAGAGATCGTGGGTGCCTGCCCCACGCAGCCCGACAAGGTCCGCAAA ATTCTGGACCTGGCACAGAGCAAGGGCGAGGAGGTGT…
Taxidea taxus	No	10	>EMBOSS_001.[10033:20284].sp ATGGAAAAGCAGGGCCACAGTGAGGCAGGAATAATTTCACCTGAGTCTCACTCCTATGTT AAATTATTGAAAATCCACCGGGAACTTCTGGTCACCCACATCCGCAACACTCAGTGTCTG GTGGACAACTTGCTGAAGAATGACTACTTCTCTTCTGAAGATGCGGAGATCGTGGGTGCC TGCCCCACGCAGCCCGACAAGGTCCGCAAAATTCTGGACCTGGCACAGAGCAAGGGCGAG GAGGTGTCTGAGTTCTTCCTCTACGTGCTCCAGCAACTCGCAGATGCTTACGTGGATCTC AGGCCTTGGCTGTCGGAGACTGGCTTCTTCCCCTCAGAGCTCATTCAGAGCAAAGTTGTT GTCA…
Ursus arctos	GCF_003584765.1	XM_026508661.1	>XM_026508661.1:263-3124 PREDICTED: Ursus arctos horribilis nucleotide binding oligomerization domain containing 1 (NOD1), transcript variant X1, mRNA ATGGAAAAGCAGGGCCACCGTGAGATGGGAATGATCCCATCAGAGCCTCACTCCCACGTTAAATTGTTGA AAATCAACCGGGAACTTCTGGTCACTCACATCCGCAACACTCAGTGTCTGGTGGACAACTTGCTGAAGAA CGACTACTTCACTTCTGAAGATGCAGAGATCGTGTGTGCCTGCCCCACGCAGCCCGATAAGGTCCGCAAA ATTCTGGACCTGGTACAGAGCAAGGGCGAGGAGGT…
Ursus maritimus	GCF_000687225.1	XM_008686553.1	>XM_008686553.1:287-3019 PREDICTED: Ursus maritimus nucleotide-binding oligomerization domain containing 1 (NOD1), mRNA ATGGAAAAGCAGGGCCACCGTGAGATGGGAATGATCCCATCAGAGCCTCACTCCCACGTTAAATTGTTGA AAATCAACCGGGAACTTCTGGTCACTCACATCCGCAACACTCAGTGTCTGGTGGACAACTTGCTGAAGAA CGACTACTTCACTTCTGAGGATGCAGAGATCGTGTGTGCCTGCCCCACGCAGCCCGATAAGGTCCGCAAA ATTCTGGACCTGGTACAGAGCAAGGGCGAGGAGGTGGCCGAGTTCCTCCTCTACGTTCTCCAGCAG…
Ursus americanus	No	11	>EMBOSS_001.334:537.sp ATGGAAAAGCAGGGCCACCGTGAGATGGGAATGATCCCATCAGAGCCTCACTCCCACGTTAAATTGTTGAAAATCAACCGGGAACTTCTGGTCACTCACATCCGCAACACTCAGTGTCTGGTGGACAACTTGCTGAAGAACGACTACTTCACTTCTGAAGATGCAGAGATCGTGTGTGCCTGCCCCACGCAGCCCGATAAGGTCCGCAAAATTCTGGACCTGGTACAGAGCAAGGGCGAGGAGGTGGCCGAGTTCCTCCTCTACGTTCTCCAGCAGCTCGCAGATGCTTATGTGGATCTCAGGCCTTGGCTGTCGGAGACTGGCTTCTTGCCGTCAGAGCTCATTCAAAGCAGAGTTGTCGTCAACACCGACCCA-…
Ailuropoda melanoleuca	GCF_000004335.2	XM_019799681.1	>XM_019799681.1:698-3586 PREDICTED: Ailuropoda melanoleuca nucleotide binding oligomerization domain containing 1 (NOD1), mRNA ATGGAAAAGCAGGGCCACCGTGAGATGGGAATGATCCCATCAGAGCCTCACTCCCACGTTAAATTGTTGA AAATCAACCGGGAACTTCTGGTCACTCACATCCGCAACACTCAGTGTCTGGTGGACAACTTGCTGAGGAA CGACTACTTCACTTCTGAAGATGCGGAGATCGTGTGTGCCTGCCCCACGCAGCCCGACAAGGTCCGCAAA ATTCTGGACCTGGTACAGAGCAAGGGCGAGGAGGTGTCCGAGTTCCTCCTCTACGTTCT…
Ailurus fulgens	No	12	>EMBOSS_001.[10033:25247].sp ATGGAAAAGCAGGGCCACAGCGAGATGGGAATAACCCCATCCGAGTCTCATTCCCATGTT AAGTTGTTGAAAATCCACCGGGAACTTCTGGTCACCCACATCCGCAACACCCAGTGTCTG GTGGACAACTTGCTGGAGAACGACTACTTCTCTTCTGAAGATGCGGAGATCGTGTGTGCC TGCCCCACGCAGCCCGACAAGGTCCGCAAAATTCTGGACCTGGTACAGAGCAAGGGTGAG GAGGTGTCTGAGTTCTTCCTCTTCGTGCTCCAGCAACTCGCAGATGCTTACGTGGATCTC AGGCCTTGGCTGTCGGCGACTGGCTTCTCCCCCTCGGAGCTCATTCAGAGCAAAGTTGTC ATCA…
Panthera onca	No	13	>EMBOSS_001.[10034:26388].sp ATGGAAAAGCAGGGCCACGGTGAGATGGGAATCATTCCATCAGAGTCTCGCTCCCACATT AAGTTGTTGAAAATCAGCCGGGAACTTCTGGTCACTCACATCCGCAACACCCAGTGTCTG GTGGACAACTTGCTGAAGAATGACTACTTCTCCTCTGAAGATGCGGAGATCGTGTGCGCC TGCCCCACACAGCCTGACAAGGTTCGCAAAATTCTGGACCTGGTACAGAGCAAGGGCGAG GAAGTGTCCGAGTTCTTCCTCTACGTGCTCCAGCAACTTGCAGATGCTTACGTGGATCTC AGGCCTTGGCTGTTGGAGACTGGCTTCTCCCCCTCCGAGCTCATTCGGAGCAGAGTTGTC GTCA…
Acinonyx jubatus	GCF_003709585.1	XM_027075198.1	>XM_027075198.1:1584-4445 PREDICTED: Acinonyx jubatus nucleotide binding oligomerization domain containing 1 (NOD1), transcript variant X3, mRNA ATGGAAAAGCAGGGCCACGGTGAGATGGGAATCATTCCATCAGAGTCTCACTCCCATGTTAAGTTGTTGA AAATCAACCGGGAACTTCTGGTCACTCACATCCGCAACACCCAGTGTCTGGTGGACAACTTGCTGAAGAA TGACTACTTCTCCTCTGAAGATGCGGAGATCGTGTGTGCCTGCCCCACACAGCCTGACAAGGTTCGCAAA ATTCTGGACCTGGTACAGAGCAAGGGCGAGGAAGTGTCCGA…
Panthera tigris	GCF_000464555.1	XM_007090550.1	>XM_007090550.1:314-2890 PREDICTED: Panthera tigris altaica nucleotide binding oligomerization domain containing 1 (NOD1), mRNA ATGGAAAAGCAGGGCCACGGTGAGATGGGAATCATTCCATCAGAGTCTCACTCCCACGTTAAGTTGTTGA AAATCAACCGGGAACTTCTGGTCACTCACATCCGCAACACCCAGTGTCTGGTGGACAACTTGCTGAAGAA TGACTACTTCTCCTCTGAAGATGCGGAGATCGTGTGTGCCTGCCCCACACAGCCTGACAAGGTTCGCAAA ATTCTGGACCTGGTACAGAGCAAGGGCGAGGAAGTGTCCGAGTTCTTCCTCTACGTGC…
Panthera pardus	GCF_001857705.1	XM_019443714.1	>XM_019443714.1:685-3546 PREDICTED: Panthera pardus nucleotide binding oligomerization domain containing 1 (NOD1), transcript variant X2, mRNA ATGGAAAAGCAGGGCCACGGTGAGATGGGAATCATTCCATCAGAGTCTCACTCCCACGTTAAGTTGTTGA AAATCAACCGGGAATTTCTGGTCACTCACATCCGCAACACCCAGTGTCTGGTGGACAACTTGCTGAAGAA TGACTACTTCTCCTCTGAAGATGCGGAGATCGTGTGTGCCTGCCCCACACAGCCTGACAAGGTTCGCAAA ATTCTGGACCTGGTACAGAGCAAGGGCGAGGAAGTGTCCGAGT…
Felis catus	GCF_000181335.3	XM_023250468.1	>XM_023250468.1:2152-5013 PREDICTED: Felis catus nucleotide binding oligomerization domain containing 1 (NOD1), transcript variant X4, mRNA ATGGAAAAGCAGGGCCACGGTGAGATGGGAATCGTTCCGTCAGAGTCTCACTCCCACGTTAAGTTGTTGA AAATCAACCGGGAACTTCTGGTCACTCACATCCGCAACACCCAGTGTCTGGTGGACAACTTGCTGAAGAA TGACTACTTCTCCTCTGAAGATGCGGAGATCGTGTGTGCCTGCCCCACACAGCCTGACAAGGTTCGCAAA ATTCTGGACCTGGTACAGAGCAAGGGCGAGGAAGTGTCCGAGTTCT…
Prionailurus bengalensis euptilurus	No	14	>EMBOSS_001.[1272:17818].sp ATGGAAAAGCAGGGCCACGGTGAGATGGGAGTCATTCCATCAGAGTCTTACTCCCACGTT AAGTTGTTGAAAATCAACCGGGAACTTCTGGTCACTCACATCCGCAACACCCAGTGTCTG GTGGACAACTTGCTGAAGAATGACTACTTCTCCTCTGAAGATGCGGAGATCGTGTGTGCC TGCCCCACACAGCCTGACAAGGTTCGCAAAATTCTGGATCTGGTACAGAGCAAGGGCGAG GAAGTGTCCGAGTTCTTCCTCTACGTGCTCCAGCAACTTGCAGATGCTTACGTGGATCTC AGGCCTTGGCTGTTGGAGACTGGCTTCTCCCCCTCCGAGCTCATTCGGAGCAGAGTTGTT GTCAA…
Felis nigripes	No	15	>EMBOSS_001.[10033:20789].sp ATGGAAAAGCAGGGCCGCGGTGAGATGGGAATCGTTCCGTCAGAGTCTCACTCCCACGTT AAGTTGTTGCAAATCAACCGGGAACTTCTGGTCACTCACATCCGCAACACCCAGTGTCTG GTGGACAACTTGCTGAGGAATGACTACTTCTCCTCTGAAGATGCGGAGATCGTGTGTGCC TGCCCCACACAGCCTGACAAGGTTCGCAAAATTCTGGACCTGGTACAGAGCAAGGGCGAG GAAGTGTCCGAGTTCTTCCTCTACGTGCTCCAGCAACTTGCAGATGCTTACGTGGATCTC AGGCCTTGGCTGTTGGAGACTGGCTTCTCCCCCTCCGAGTTCATTCGGAGCAGAGTTGTC GTCA…
Lynx pardinus	No	16	>EMBOSS_001.[3033:12488].sp ATGGAAAAGCAGGGCCACGGTGAGATGGGAATCATTCCATCGGAGTCTCACTCCCACGTT AAGTTGTTGAAAATCAACCGGGAACTTCTGGTCACTCACATCCGCAACACCCAGTGTCTG GTGGACAACTTGCTGAAGAATGACTACTTCTCCTCTGAAGATGCGGAGATCGTGTGTGCC TGCCCCACACAGCCTGACAAGGTTCGCAAAATTCTGGATCTGGTACAGAGCAAGGGCGAG GAAGTGTCCGAGTTCTTCCTCTACGTGCTCCAGCAACTTGCAGATGCTTACGTGGATCTC AGGCCTTGGCTGTTGGAGACTGGCTTCTCCCCCTCCGAGCTCATTCGGAGCAGAGTTGTC GTCAA…
Puma concolor	GCF_003327715.1	XM_025929302.1	>XM_025929302.1 PREDICTED: Puma concolor nucleotide binding oligomerization domain containing 1 (NOD1), mRNA ATGGTGATAAGGACAAGAGCAGTTCAAGCTGCAGTGAGCCCACATAATCGGGGCCATGTGAGCAGGTACA CCCAGAAGCTGCGACAGCAACTGGGCCTCGACTCCAAGTTCATCCTGTGCTACGCCCAGAAGGAGGAGCT GTTGCTGGAGGAGATGTACACGGACACCATCGTGGAGCTGGTGGGCTTCAGGAACGAGAGCCTGGGCCTG CTGGGCAGCCTGGCCTGCCTGCTGGATCACTCCACTGGCGTCCTCAGCGAGCAGGGCGAGACCATCTTCA TCTTCG…
Callorhinus ursinus	GCF_003265705.1	XM_025873095.1	>XM_025873095.1:411-3272 PREDICTED: Callorhinus ursinus nucleotide binding oligomerization domain containing 1 (NOD1), transcript variant X1, mRNA ATGGAAAAGCAGGGACAGAGTGAGATGGGGATAATCCCATCAGAGTCTCACTCCCATATTAAATTGTTGA AAATCAACCGGGAACTTCTGGTCACTCACATCCGCAACACTCAGTGTCTGGTGGACAACTTGCTGAAGAA CGAATACTTCTCTTCTGAAGATGCGGAGATCGTGTGTGCCTGCCCCACGCAGCCCGACAAGGTCCGCAAA ATTCTGGACCTGGTACAGAGCAAGGGCGAGGAGGTGTCC…
Zalophus californianus	GCF_900631625.1	XM_027574366.1	>XM_027574366.1:1046-3739 PREDICTED: Zalophus californianus nucleotide binding oligomerization domain containing 1 (NOD1), transcript variant X5, mRNA ATGGAAAAGCAGGGACAGAGTGAGATGGGGATAATCCCATCAGAGTCTCACTCCCATATTAAATTGTTGA AAATCAACCGGGAACTTCTGGTCACTCACATCCGCAACACTCAGTGTCTGGTGGACAACTTGCTGAAGAA CGAATACTTCTCTTCTGAAGATGTGGAGATCGTGTGTGCCTGCCCCACGCAGCCCGACAAGGTCCGCAAA ATTCTGGACCTGGTACAGAGCAAGGGCGAGGAGGT…
Eumetopias jubatus	GCF_004028035.1	XM_028119357.1	>XM_028119357.1:395-3256 PREDICTED: Eumetopias jubatus nucleotide binding oligomerization domain containing 1 (NOD1), mRNA ATGGAAAAGCAGGGACAGAGTGAGATGGGGATAATCCCATCAGAGTCTCACTCCCATATTAAATTGTTGA AAATCAACCGGGAACTTCTGGTCACTCACATCCGCAACACTCAGTGTCTGGTGGACAACTTGCTGAAGAA CGAATACTTCTCTTCTGAAGATGCGGAGATCGTGTGTGCCTGCCCCACGCAGCCCGACAAGGTCCGCAAA ATTCTGGACCTGGTACAGAGCAAGGGCGAGGAGGTGTCCGAGTTCTTCCTCTACGTGCTCCAG…
Hyaena hyaena	No	18	>EMBOSS_001.[10034:26198].sp ATGGACAAGCAGGGCCACGGTGAGATGGGAATCATTCCGTCAGACTCTCACTCCCATGTT AAATTGTTGAAAATCAACCGGGAGCTTCTGGTCACTCATATCCGCAACACCCAGTGTCTG GTGGACAACTTGCTGAAGAATGACTACTTCTCGTCTGAAGATGCGGAGATCGTGTGCGCT TGCCCCACGCAGCCTGACAAGGTCCGCAAAATTCTGGACCTGGTACAGAGCAAGGGTGAG GAGGTGTCCGAGTTCTTCCTCTACGTGCTCCAGCAGCTCGCAGATGCTTACGTGGATCTC AGGCCTTGGCTGTCAGAGATTGGCTTCTGCCCCTCCGAGCTCATTCAGAGCAAAGCTGTT GTCA…
Odobenus rosmarus divergens	GCF_000321225.1	XM_004413952.1	>XM_004413952.1:211-3072 PREDICTED: Odobenus rosmarus divergens nucleotide-binding oligomerization domain containing 1 (NOD1), mRNA ATGGAAAAGCAGGGACAGAGTGAGATGGGGATAATCCCATCAGAGTCTCACTCCCATATTAAATTGTTGA AAATCAACCGGGAACTTCTGGTCACTCACATCCGCAACACTCAGTGTCTGGTGGACAACTTGCTGAAGAA CGACTACTTCTCTTCTGAAGATGCGGAGATCGTGTGTGCCTGCCCCACGCAGCCCGACAAGGTCCGCAAA ATTCTGGACCTGGTACAGAGCAAGGGCGAGGAGGTGTCCGAGTTCTTCCTCTAC…
Mirounga angustirostris	No	19	>EMBOSS_001.[10034:24909].sp ATGGAAAAGCAGGGACACAGTGAGATGGGGATAATCCCATCAGAGTCTCACTCCCATGTT AAATTGTTGAAAATCAACCGGGAACTTCTGGTCACTCACATCCGCAACACTCAGTGTCTG GTGGACAACTTGCTGAAGAACGACTACTTCTCTTCTGAAGATGCGGAGATCGTGTGTGCC TGCCCCACGCAGCCTGACAAGGTCCGCAAAATTCTGGACCTGGTACAGAGCAAGGGCGAG GAGGTGTCCGAGTTCTTCCTCTACGTGCTCCAGCGACTCGCAGATGCTTATGTGGATCTC AGGCCTTGGCTGTCGGAGACGGGCTTCTCCCCCTCAGAGCTCATTCAGAGCAAAGTTGTC GTCA…
Phoca vitulina	No	20	>EMBOSS_001.[493:8597].sp ATGGAAAAGCAGGGACACAGTGAGATGGGGATAATCCCATCAGAGTCTCACTCCCATGTT AAATTGTTGAAAATCAACCGGGAACTTCTGGTCACTCACATCCGCAACACTCAGTGTCTG GTGGACAACTTGCTGAAGAACGACTACTTCTCTTCTGAAGATGCGGAGATCGTGTGTGCC TGCCCCACGCAGCCCGACAAGGTCCGCAAAATTCTGGACCTGGTACAGAGCAAGGGCGAG GAGGTGTCCGAGTTCTTCCTCTACGTGCTCCAGCGACTCGCAGATGCTTATGTGGATCTC AGGCCTTGGCTGTCGGAGACTGGCTTCTCCCCCTCACAGCTCATTCAGAGCAAAGTTGTC GTCAACA…
Leptonychotes weddellii	GCF_000349705.1	XM_006736840.1	>XM_006736840.1:1-2862 PREDICTED: Leptonychotes weddellii nucleotide-binding oligomerization domain containing 1 (NOD1), mRNA ATGGAAAAGCAGGGACACAGTGAGATGGGGATAATCCCATCAGAGTCTCACTCCCATGTTAAATTGTTGA AAATCAACCGGGAACTTCTGGTCACTCACATCCGCAACACTCAGTGTCTGGTGGACAACTTGCTGAAGAA CGACTACTTCTCTTCTGAAGATGCGGAGATCGTGTGTGCCTGCCCCACGCAGCCCGACAAGGTCCGCAAA ATTCTGGACCTGGTACAGAGCAAGGGCGAGGAGGTGTCCGAGTTCTTCCTCTACGTGCTC…
Neomonachus schauinslandi	GCF_002201575.1	XM_021689692.1	>XM_021689692.1:151-3012 PREDICTED: Neomonachus schauinslandi nucleotide binding oligomerization domain containing 1 (NOD1), transcript variant X2, mRNA ATGGAAAAGCAGGGACACGGTGAGATGGGGATAATCCCATCAGAGTCTCACTCCCATGTTAAATTGTTGA AAATCAACCGGGAACTTCTGGTCACTCACATCCGCAACACTCAGTGTCTGGTGGACAACTTGCTGAAGAA CGACTACTTCTCTTCTGAAGATGCGGAGATCGTGTGTGCCTGCCCCACGCAGCCCGACAAGGTCCGCAAA ATTCTGGACCTGGTACAGAGCAAGGGCGAGGAG…
Paradoxurus hermaphroditus	No	21	>EMBOSS_001.[10033:26035].sp ATGGACAAGCAGGGCCACGGTGAGACGGGGGTCACTCCATCAGAGACTCGCTCGCACGTT AAATTGTTGAAAGTCAACCGGGAGCTCCTGGTGACCCACATCCGCAACACCCAGTGTCTG GTGGACAACTTGCTGAAGAATGACTACTTCTCCTCTGAAGATGCCGAGATCGTGTGTGCC TGCCCCACGCAGCCTGACAAGGTGCGCAAGCTTCTGGACCTGGTTCAGAGCAAGGGCGAG GAGGTGTCCGAGTTCTTCCTGTACGTGCTGCAGCAGCTGGCGGACGCTTATGTGGATCTC AGGCCCTGGCTGTCGGAGACCGGCTTCTCCCCCTCCGAGCTCATTCAGAGCAAAGTGGTC GTCA…
Cryptoprocta ferox	No	22	>EMBOSS_001.[10033:25942].sp ATGGACACGCAGGGTCACGGTGAGATGGGAATCATTCCATCAGACTCTCACTCCCACGTT AAGTTGTTAAAAATCAACCGGGAGCTTCTGGTCACTCACATCCACAACACCCAGTGTCTG GTGGACAACTTGCTGAAGAATGACTACTTCTCCTCTGAAGATGCGGAGATCGTGTGCGCC TGCCCCACGCAGCCTGACAAGGTCCGCAAAATTCTGGACCTGGTACAGAGCAAGGGCGAG GAAGTGTCTGAGTTCTTCCTCTACGTGCTCCAGCAACTCGCGGATGCTTACGTGGATCTC AGGCCTTGGCTGTCGGAGACTGGCTTCTCCCCCTCTGAGCTCATTCAGAGCAAAGTTGTC GTCA…
Helogale parvula	No	23	>EMBOSS_001.[10033:21459].sp ATGGACTCGCACGGCCACGGTGAGATGGGAATCATTCCATCGGACTCTCACTCCCACGTT AAACTGTTGAAAATCAACCGGGAGCTTCTGGTCACTCACATCCGCAACACCCAGTGTCTG GTGGACAACTTGCTGAAGAATGACTACTTCTCCCCCGAAGATGTGGAGATCGTGTGCGCC TGCCCCACGCAGCCCGACAAGGTCCGCAAAATTCTGGACCTGGTACAGAGCAAGGGCGAG GAAGTGTCCGAGTTCTTCCTCTACGTGCTCCAGCAACTCACAGATGCTTACGTGGATCTC AGGCCTTGGCTGTCGGAGACTGGCTTCTCCCCCTCCGAGCTCATTCAGAGCAAAGTTGTC GTCA…
Mungos mungo	No	24	>EMBOSS_001.[3034:14487].sp ATGGACACACAGAGCCACGGTGAGATGGGAATCATTCCATCGGACTCTCACTCCCACGTT AAACTGTTGAAAATCAACCGGGAGCTTCTGGTCACTCACATCCGCAACACCCAGTGTCTG GTGGACAACTTGCTGAAGAATGACTACTTCTCCTCCGAAGATGCGGAGATCGTGTGCGCC TGCCCTACGCAGCCCGACAAGGTCCGCAAAATTCTGGACCTGGTACAGAGCAAGGGCGAG GAAGTGTCCGAGTTCTTCCTCCACGTGCTCCAGCAACTCGCAGATGCTTACGTGGATCTC AGGCCTTGGCTGTCGGAGACTGGTTTCTCCCCCTCCGAGCTCATTCAGAGCAAAGTTGTC GTCAA…
Suricata suricatta	GCF_006229205.1	XM_029925618.1	>XM_029925618.1:108-2969 PREDICTED: Suricata suricatta nucleotide binding oligomerization domain containing 1 (NOD1), mRNA ATGGACACGCACGGCCACGGTGAGATGGGAATCATTCCATCGGACTCTCACTCCCACGTTAAACTGTTGA AAATCAACCGGGAGCTTCTGGTCACTCACATCCGCAACACCCAGTGTCTGGTGGACAACTTGCTGAAGAA TGACTACTTCTCCTCCGAAGATGCGGAGATCGTGTGTGCCTGCCCCACGCAGCCCGACAAGGTCCGCAAA ATTCTGGACCTGGTGCAGAGCAAGGGCGAGGAAGTGTCCGAGTTCTTCCTCTACGTGCTCCAG…
NOD2
Canis lupus	GCF_003254725.1	XM_025447548.1	>XM_025447548.1:118-2574 PREDICTED: Canis lupus dingo nucleotide binding oligomerization domain containing 2 (NOD2), transcript variant X3, mRNA ATGTCCAAGCTGAGGACCACGATATCTTCTCAGTCTCGCTTTCTGAGCACCTATGATGGGGCAGAGAATC TTTGCCTGGAGGAAATATATACAGAGAATGTTCTGGAGATCCGAACAGAAATGGGTCTGGCCAGGTCCCC GCAGAAGAGCCCTGCTACCCTAAGCCTGGAGGAACTCTTCAGTACCTGTGGCCACCTCAATGAAGATGCA GACACTGTGCTGGTGGTGGGTGAGGCGGGCAGTGGTAAGAG…
Canis lupus familiaris	GCF_000002285.3	NM_001287039.1	>NM_001287039.1:9-3050 Canis lupus familiaris nucleotide binding oligomerization domain containing 2 (NOD2), mRNA ATGTGCACACAGGAGGCTTTCCAAACTCAGAGGAGCCAGCTGGTGGGGCTCCTGGTCTCGGGGTCCCTGG AGGGCTTCGAGAGCATCCTGGACTGGCTGCTTTCCTGGGAAGTCCTCTCCTGGGAAGACTACGAGGGCCT CAGCCTCCTGGGGCAGCCCCTCTCCTACTTGGCCAGGCGCCTCCTGGACACCGTCTGGAATAAGGGCACT TGGGGCTGTGAACAGCTGGTCGCAGCTGTCCGGGAGGCCCAGACTGACTGCCAGGCTCTAGAGCTTTCCA G…
Lycaon pictus	No	1	>EMBOSS_001.[2007:14387].sp ATGTGCACACAGGAGGCTTTCCAAACTCAGAGGAGCCAGCTGGTGGGGCTCCTGGTCTCG GGGTCCCTGGAGGGCTTCGAGAGCATCCTGGACTGGCTGCTTTCCTGGGAAGTCCTCTCC TGGGAAGACTACGAGGGCCTCAGCCTCCTGGGGCAGCCCCTCTCCTACTTGGCCAGGCGC CTCCTGGACACTGTCTGGAATAAGGGCACTTGGGGCTGTGAACAGCTGGTCGCAGCTGTC CGGGAGGCCCAGACTGACTGCCAGGCTCTAGAGCTTTCCAGCTGCTGGGACCCCCACTCG CCCCACCCAGCCCGTGACCTGCAGAGTCACCGGCCAGCCATCGTCAGGAGACTCTACAGC CACGT…
Vulpes lagopus	No	2	>EMBOSS_001.10007:21916.sp ATGTGCACACAGGAGGCTTTCCAAACTCAGAGAAGCCAGCTGGTGGGGCTCCTGGTTTCGGGGTCCCTGGAGGGCTTCGAGAGCATCCTGGACTGGCTGCTTTCCTGGGAAGTCCTCTCCTGGGAAGACTACGAGGGCCTCAGCCTCCTGGGGCAGCCCCTCTCCTACTTGGCCAGGCGCCTCCTGGACACTGTCTGGAATAAGGGCACTTGGGGCTGTGAACAGCTGGTCGCAGCTGTCCGGGAGGCCCAGACTGACTGCCACGCTCTAGAGCTTTCCAGCTGCTGGGACCCCCACTCACCCCACCCAGCCCGTGACCTGCAGAGTCACCGGCCAGCCATCGTCAGGAGACTCTACAGCCACGTGGAGGAC…
Vulpes vulpes	GCF_003160815.1	XM_026011731.1	>XM_026011731.1:10-3051 PREDICTED: Vulpes vulpes nucleotide binding oligomerization domain containing 2 (NOD2), mRNA ATGTGCACACAGGAGGCTTTCCAAACTCAGAGAAGCCAGCTGGTGGGGCTCCTGGTTTCGGGGTCCCTGG AGGGCTTCGAGAGCATCCTGGACTGGCTGCTTTCCTGGGAAGTCCTCTCCTGGGAAGACTACGAGGGCCT CAGCCTCCTGGGGCAGCCCCTCTCCTACTTGGCCAGGCGCCTCCTGGACACTGTCTGGAATAAGGGCACT TGGGGCTGTGAACAGCTGGTCGCAGCTGTCCGGGAGGCCCAGACTGACTGCCAGGCTCTAGAGCTTTCC…
Pteronura brasiliensis	No	3	>EMBOSS_001.[5308:25953].sp ATGTGTACCCAGGAGGCTTTCCAGGCTCAGAGGAGCCAGCTGGTGGGGCTGCTTGTCTCG GGGTCCCTGGAGGGCTTCGAGAGCATCCTGGACTGGCTGCTTTCCTGGGAAGTCCTCTCC TGGGAAGACTACGAAGGCCTCAGCCTCCTGGGCCAGCCGCTCTCACACTTGGCCAGGCGC CTCCTGGACACTGTCTGGAACAAGGGCACTTGGGGCTGTGAACAGCTCATCGCGGCCGTC CGGGAGGCCCAGACCGACTACCAGGCTCAGGAGCTGTCCAGCTGCTGGGACCCCCACTCG CCCCACCCAGCCCGGGACCTGCAGAGTCACCGGCCGGCCATCATCAGGAGACTCCACAGC CACGT…
Enhydra lutris	GCF_002288905.1	XM_022518664.1	>XM_022518664.1:1254-4295 PREDICTED: Enhydra lutris kenyoni nucleotide binding oligomerization domain containing 2 (LOC111157341), transcript variant X2, mRNA ATGTGTACCCAGGAGGCTTTCCAGGCTCAGAGGAGCCAGCTGGTGGGGTTAATTGTCTCGGGGTCCCTGG AGGGCTTCGAGAGCATCCTGGACTGGCTGCTTTCCTGGGAAGTCCTCTCCTGGGAAGACTACGAGGGCCT CAGCCTCCTGGGCCAGCCGCTTTCACACTTGGCCAGGCGCCTCCTGGACACTGTCTGGAACAAGGGCACT TGGGGCTGTGAACAGCTCATCGCGGCC…
Spilogale gracilis	No	4	>EMBOSS_001.[10006:25737].sp ATGTGCACACAAGAGGCTTTCCAGGCTCAGAGGAGCCAGCTGGTGGGGCTGCTGGTCTCA GGGTCCCTGGAGGGCTTCGAGAGCATCCTAGACTGGCTGCTTTCCTGGGGAGTCCTGTCC TGGGAAGACTACGAGGGCCTCAACCTCCTGGGCCAGCCACTGTCGCACTTGGCCAGGCGC CTCCTGGACACAATCTGGAGTAAGGGTGCTTGGGGCTGTGAACAGCTCTTCACGGCCATC CGGGAGGCCCAGACTGACTGCCAGGCTCCAGAGATTTCCAGCTGCTGGGACCCCCACTCG CCCCACCCAGCCCGGGACCTGCAGAGTCACCGACCAGCCATCGTCAGGAGACTCCATGGC CACA…
Neovison vison	No	5	>EMBOSS_001.[10007:30662].sp ATGTGTACCCAGGAGGCTTTCCAGGCTCAGAGGAGCCAGCTGGTGGGGCTGCTCGTCTCG GGGTCCCTGGAGGGCTTCGAGAGCATCCTGGACTGGCTACTTTCCTGGGAAATCCTCTCC TGGGAAGACTACGAGGGCCTCAGCCTCCTGGGCCAGCCACTCTCACACTTGGCCAGGCGC CTCCTGGACACTGTCTGGAACAAGGGCACTTGGGGCTGTGAACAGCTCATTGCAGCCATC CAGGAGGCCCAGACCGACTACCAGGCTCGGGAGCTGTCCAGCTGCTGGGACCCCCACTCG CCCCACCCAGCCCGGGACCTGCAGAGTCACCGGCCAGCCATCGTCAGGAGACTCCACAGC CACG…
Gulo gulo	No	6	>EMBOSS_001.[10007:31403].sp ATGTGTACCCAGGAGGCTTTCCAGGCTCAGAGGAGCCAGCTGGTGGGGCTGCTCGTCTCG GGGTCCCTGGAAGGCTTCGAGAGCATCCTGGACTGGCTGCTTTCCTGGGAAGTCCTCTCC TGGGAAGACTATGAGGGCCTCAGCCTCCTGGGCCAGCCGCTCTCACACTTGGCCAGGCGC CTCCTGGACACTGTCTGGCACAAGGGCGCTTGGGGCTGTGAACAGCTCATCGCAGCCGTC CGGGAGGCCCAGACCGACTACCAGGCTTGGGAGCTGTCCAGCTGCTGGGACCCCCACTCG CCCCACCCAGCCCGGGACCTGCAGAGTCACCGGCCAGCCATCGTCAGGAGACTCCACAGC CACG…
Martes zibellina	Our study	8	#EMBOSS_001.406:876.sp 1 ATGTGTACCCAGGAGGCTTTCCAGGCTCAGAGGAGCCAGCTGGTGGGGCTGCTCGTCTCGGGGTCCCTGGAGGGCTTTGAGAGCATCCTGGACTGGCTGCTTTCCTGGGAAGTCCTCTCCTGGGAAGACTATGAGGGCCTCAGCCTCCTGGGCCAGCCGCTCTCACACTTGGCCAGGCGCCTCCTGGACACTGTCTGGAACAAGGGCGCTTGGGGCTGTGAACAGCTCATCGCAGCCGTCCNGGAGGCCCAGACCGACTACCAGGCTCGGGAGCTGTCCAGCTGCTGGGACCCCCACTCACCCCACCCAGCCCNGGACCTGCAGAGTCACCGGCCAGCCATCGTCAGGAGACTCCACAGCCACGTGGAGGGCGT…
Mellivora capensis	No	9	>EMBOSS_001.[1006:13009].sp ATGTGTACCCAGGAGGCTTTCCAGGCTCAGAGGAGCCAGCTGGTGGGGCTGCTCGTCTCG GGGTCCCTGGAGGGCTTCGAGAGTATCCTGGACTGGCTGCTTTCCTGGGAAGTCCTCTCC TGGGAAGACTACGAGGGCCTCAGCCTCCTGGGCCAGCCGCTCTCACACTTGGCCAGGCGC CTCCTGGACACTGTCTGGAACAAGGGCACTTGGGGCTGTGAACAGCTCATCGCAGCCGTC CGGGAGGCCCAGACTGACTATCAGGCTCGGGAGCTGTCCAGCTCCTGGGACCCCCACTCG CCCCAACCAGCCCGGGACCTGCAGAGGCACCGGCCAGCCATCGTCAGGAGACTCCACAGC CACGT…
Mustela putorius furo	GCF_000215625.1	XM_004744159.2	>XM_004744159.2:97-3138 PREDICTED: Mustela putorius furo nucleotide-binding oligomerization domain containing 2 (NOD2), transcript variant X1, mRNA ATGTGTACCCAGGAGGCTTTCCAGGCTCAGAGGGGCCAGCTGGTGGGGCTGCTCGTCTCGGGGTCCTTGG AGGGCTTCGAGAGCATCCTGGACTGGCTGCTTTCCTGGGAAGTCCTCTCCTGGGAAGACTATGAGGGCCT CAGCCTCCTGGGCCAGCCACTCTCACACTTGGCCAGGCGCCTCCTGGACACTGTCTGGAACAAGGGCACT TGGGGCTGTGAACAGCTCATCGCAGCCATCCAGGAGGC…
Ursus arctos	GCF_003584765.1	XM_026494730.1	>XM_026494730.1:91-3132 PREDICTED: Ursus arctos horribilis nucleotide binding oligomerization domain containing 2 (NOD2), transcript variant X1, mRNA ATGTGCACACAGGACGCTTTCCAGGCTCAGAGGAGCCAGCTGGTGGGGCTGCTGGTCTCAGGGTCCCTGG AGGGCTTCGAGAGCGTCCTGGACTGGCTGCTTTCCTGGGAAGTCCTCTCCTGGGAAGACTACGAGGGCCT CAGCCTCCCGGGCCAGCCCCTCTCACGCTTGGCCAGGCGCCTCCTGGACACTGTCTGGAATAAGGGCACT TGGGGCTGTGAACAGCTCGTCGCAGCTGTCCGGGAG…
Ursus maritimus	GCF_000687225.1	XM_008702765.1	>XM_008702765.1:81-2507 PREDICTED: Ursus maritimus nucleotide-binding oligomerization domain containing 2 (NOD2), mRNA ATGTGCACACAGGACGCTTTCCAGGCTCAGAGGAGCCAGCTGGTGGGGCTGCTGGTCTCAGGGTCCCTGG AGGGCTTCGAGAGCGTCCTGGACTGGCTGCTTTCCTGGGAAGTCCTCTCCTGGGAAGACTACGAGGGCCT CAGCCTCCCGGGCCAGCCCCTCTCACGCTTGGCCAGGCGCCTCCTGGACACTGTCTGGAATAAGGGCACT TGGGGCTGTGAACAGCTCGTCGCAGCTGTCCGGGAGGCCCAGACCGACTGCCAGGCTCCAGAGCTTT…
Ursus americanus	No	11	>EMBOSS_001.1007:1474.sp ATGTGCACACAGGACGCTTTCCAGGCTCAGAGGAGCCAGCTGGTGGGGCTGCTGGTCTCAGGGTCCCTGGAGGGCTTCGAGAGCGTCCTGGACTGGCTGCTTTCCTGGGAAGTCCTCTCCTGGGAAGACTACGAGGGCCTCAGCCTCCCGGGCCAGCCCCTCTCACGCTTGGCCAGGCGCCTCCTGGACACTGTCTGGAATAAGGGCACTTGGGGCTGTGAACAGCTCGTCGCAGCTGTCCGGGAGGCCCAGACCGACTGCCAGGCTCCAGAGCTTTCCAGCTGCTGGGACCCGCACTCGCCCCACCCAGCCCGTGACCTGCAGAGTCACCGGCCGGCCATCGTCAGGAGACTCTACAGCCATGTGGAGGGCGT…
Ailuropoda melanoleuca	GCF_000004335.2	XM_019794108.1	>XM_019794108.1:115-3144 PREDICTED: Ailuropoda melanoleuca nucleotide binding oligomerization domain containing 2 (NOD2), mRNA ATGTGCACACAGGATGCTTTCCAGGCTCAGAGGAGCCAGCTGGTGGGGCTGCTGGTCTCAGGGTCCCTGG AGGGCTTCGAGAGCGTCCTGGACTGGCTGCTTTCCTGGGAAGTCCTCTCCTGGGAAGACTACGAGGGCCT CAGCCTCCCGGGCCAGCCCCTCTCACGCTTGGCCAGGCGCCTCCTGGATACCGTCTGGAATAAGGGTGCT TGGGGCTGTGAACAGCTCGTCGCAGCTGTCCGGGAGGCCCAGACCGACTGCCAGGCTCC…
Ailurus fulgens	No	12	>EMBOSS_001.[10006:30471].sp ATGTGCACACAGGAGGCTTTCCAGGCTCAGAGGAGCCAGCTGGTGGGGCTGCTGGTCTCG GGGTCCCTGGAGGGCTTCGAGAGCATCCTGGACTGGCTGCTTTCCTGGGAAGTCCTCTCC TGGGAAGACCACGAGGGGCTCAGCCTCCTGGGCCAGCCGCTCTCGCACTTGGCCAGGCGC CTCCTGGACACCGTCTGGAATAAGGGCGCTTGGGGCTGTGAGCAGTTCGTCGCGGCCGTC CGGGAGGCCCAGACCGACTGCCGGGCTCCGGAGCTTTCCAGCTGCTGGGACCCCCACTCG CCCCACCCAGCCCGGGACCTGCAGAGGCACCGGCCAGCCATCGTCAGGAGACTCCGCAGT CACG…
Panthera onca	No	13	>EMBOSS_001.1007:1471.sp ATGTGCACACAGGAGGCTCTCCAGGCGCAGAGGAGCCAGCTGGTGGAGCTGCTCGTCTCGGGGTCCCTGGAGGGCTTCGAGAGCATCCTGGACTGGCTGCTTTCCTGGGAAGTCCTCTCCTGGGAAGACTACGAGGGCCTCAGCCTCCTGGGCCAACCCCTCTCCCAGTTGGCCAGGCGCCTCCTGGACACTGTCTGGAATAAGGGTGCTTGGGGCTGTGAACAGCTCATTGCAGCTGTCCGGGAGGCCCAGACCGGCTGTCAGGCTCCGGAGCTTTCCTGCCGCTGGGATCCCCACTCACCCCACCCAGCGCATGACCTGCAGAGTCACCGGCCCGCCATCGTCAGGAGACTCTACAGCCACGTGGAGGGCGT…
Acinonyx jubatus	GCF_003709585.1	XM_027044426.1	>XM_027044426.1:190-3234 PREDICTED: Acinonyx jubatus nucleotide binding oligomerization domain containing 2 (NOD2), transcript variant X2, mRNA ATGTGCACACAGGAGGCTCTCCAGGCGCAGAGAAGCCAGCTGGTGGGGCTGCTGGTCTCGGGGTCCCTGG AGGGCTTCGAGAGCATCCTGGACTGGCTGCTTTCCTGGGAAGTCCTCTCCTGGGAAGACTACGAGGGCCT CAGCCTCCTGGGCCAGCCCCTCTCCCAGTTGGCCAGGCGCCTCCTGGACACTGTCTGGAAGAAGGGTGCT TGGGGCTGTGAACAGCTCATTGCAGCTGTCCGGGAGGCCCAG…
Panthera tigris	GCF_000464555.1	XM_015544043.1	>XM_015544043.1:135-2564 PREDICTED: Panthera tigris altaica nucleotide binding oligomerization domain containing 2 (NOD2), mRNA ATGACAGCATGTTATGAGATGTGCACACAGGAGGCTCTCCAGGCGCAGAGGAGCCAGCTGGTGGAGCTGC TGGTCTCGGGGTCCCTGGAGGGCTTCGAGAGCATCCTGGACTGGCTGCTTTCCTGGGAAGTCCTCTCCTG GGAAGACTACGAGGGCCTCAGCCTCCTGGGCCAACCCCTCTCCCAGTTGGCCAGGCGCCTCCTGGACACT GTCTGGAATAAGGGTGCTTGGGGCTGTGAACAGCTCATTGCAGCTGTCCGGGAGGCCC…
Panthera pardus	GCF_001857705.1	XM_019455970.1	>XM_019455970.1:1057-4119 PREDICTED: Panthera pardus nucleotide binding oligomerization domain containing 2 (NOD2), transcript variant X1, mRNA ATGACAGCATGTTATGAGATGTGCACACAGGAGGCTCTCCAGGCGCAGAGGAGCCAGCTGGTGGAGCTGC TGGTCTCGGGGTCCCTGGAGGGCTTCGAGAGCATCCTGGACTGGCTGCTTTCCTGGGAAGTCCTCTCCTG GGAAGACTACGAGGGCCTCAGCCTCCTGGGCCAACCCCTCTCCCAGTTGGCCAGGCGCCTCCTGGACACT GTCTGGAATAAGGGTGCTTGGGGCTGTGAACAGCTCATTGCA…
Felis catus	GCF_000181335.3	XM_019819738.2	>XM_019819738.2:173-3235 PREDICTED: Felis catus nucleotide binding oligomerization domain containing 2 (NOD2), transcript variant X1, mRNA ATGACAGCATGTTATGAGATGTGCACACAGGAGGCTCTCCAGGCGCAGAGGAGCCAGCTGGTGGGGCTGC TGGTCTCGGGGTCCCTGGAGGGCTTCGAGAGCATCCTGGACTGGCTGCTTTCCTGGGAAGTCCTCTCCTG GGAAGACTACGAGGGCCTCAGCCTCCTGGGCCAGCCCCTCTCCCAGTTGGCCAGGTGCCTCCTGGACACT GTCTGGAAGAAGGGTGCTTGGGGCTGTGAACAGCTCATCGCAGCTGT…
Prionailurus bengalensis euptilurus	No	14	>EMBOSS_001.[10007:30405].sp ATGTGCACACAGGAGGCTCTCCAGGCGCAGAGGAGCCAGCTGGTGGGGCTGCTGGTCTCG GGGTCCCTGGAGGGCTTCGAGAGCATCCTGGACTGGCTGCTTTCCTGGGAAGTCCTCTCC TGGGAAGACTACGAGGGCCTCAGCCTCCTGGGCCAGCCCCTCTCCCAGTTGGCCAGGCGC CTCCTGGACACTGTCTGGAAGAAGGGTGCTTGGGGCTGTGAACAGCTCATTGCAGCTGTC CGGGAGGCCCAGACCGGCTGTCAGCCTCCGGAGCTTTCCTGCCGCTGGGATCCCCACTCA ACCCACCCAGCGCATGACCTGCAGAGTCACCGGCCCGCCATCGTCAGGAGACTCTACAGC CACG…
Felis nigripes	No	15	>EMBOSS_001.506:643.sp ATGTGCACACAGGAGGCTCTCCAGGCGCAGAGGAGCCAGCTGGTGGGGCTGCTGGTCTCAGGGTCCCTGGAGGGCTTCGAGAGCATCCTGGACTGGCTGCTTTCCTGGGAAGTCCTCTCCTGGGAAGACTACGAGGGC------------------------------------------------------------------------------TGCCGC---------------------------------------------------------------TGGGATCCCCACTCACCCCACCCAGCGCATGACCTGCAGAGTCACCGGCCCGCCATCGTCAGGAGACTCTACAGCCACGTGGAGGGCGTGC…
Lynx pardinus	No	16	>EMBOSS_001.[10006:30901].sp ATGTGCACACAGGAGGCTCTCCAGGCGCAGAGGAGCCAGCTGGTGGGGCTGCTGGTCTCG GGGTCCCTGGAGGGCTTCGAGAGCATCCTGGACTGGCTGCTTTCCTGGGAAGTCCTCTCC TGGGAAGACTACGAGGGCCTCAGCCTCCTGGGCCAACCCCTCTCCCAGTTGGCCAGGCGC CTCCTGGACACTGTCTGGAAGAAGGGTGCTTGGGGCTGTGAACAGCTCATCGCAGCTGTC CGGGAGGCCCAGACCAGCTGTCAGGCTCCGGAGCTTTCCTGCCGCTGGGATCCCCACTCA CCCCACCCAGCGCATGACCTGCAGAGTCACCGGCCCGCCATCGTCCGGAGACTCTACAGC CACG…
Puma concolor	GCF_003327715.1	XM_025920596.1	>XM_025920596.1:1-2604 PREDICTED: Puma concolor nucleotide binding oligomerization domain containing 2 (NOD2), mRNA ATGACAGCATGTTATGAGATGTGCACACAGGAGGCTCTCCAGGCGCAGAGAAGCCAGCTGGTGGGGCTGC TGGCCTCGGGGTCCCTGGAGGGCTTCGAGAGCATCCTGGACTGGCTGCTTTCCTGGGAAGTCCTCTCCTG GGAAGACTACGAGGGCCTCAGCCTCCTGGGCCAGCCCCTCTCCCAGTTGGCCAGGCGCCTCCTGGACACT GTCTGGAAGAAGGGTGCTTGGGGCTGTGAACAGCTCATTGCAGCTGTCCGGGAGGCCCAGACCGGCTGTC…
Callorhinus ursinus	GCF_003265705.1	XM_025852331.1	>XM_025852331.1:140-3181 PREDICTED: Callorhinus ursinus nucleotide binding oligomerization domain containing 2 (NOD2), transcript variant X2, mRNA ATGTGCACGCAGGAGGCCTTCCAGGCTCAGAGGAGTCAGCTGGTGGGGCTGTTGGTCTCAGGGTCCCTGG AGGGCTTCGAGAGCATCCTGGACTGGCTCCTTTCCTGGGAAGTCCTCTCCTGGGAAGACTACGAGGGACT CAGCCTCCTGGGCCAGCCCCTCTCGCACTTGGCCAGGCGCCTCCTGGACACTGTCCGAAATAAGGGCGCA TGGGGCTGTGAACAGCTCGTCGCGGCCATCCGCGAGGCC…
Zalophus californianus	GCF_900631625.1	XM_027619426.1	>XM_027619426.1:432-2888 PREDICTED: Zalophus californianus nucleotide binding oligomerization domain containing 2 (NOD2), transcript variant X6, mRNA ATGTCCAAGCTGAGGACCACGATATCTGCTCAGTCTCGCTTCCTGAGCACCTATGATGGGGCAGAGAATC TTTGCCTGGAGGAAATATACACAGAGAATGTTCTGGAGATCCGGACAGAGGTGGGCCTGGCTGGACCCCC GCAGAAGAGCCCTGTGACCCTGGGCCTGGAGGATCTCTTCAGCACCCATGGCCACCTCAATGAAGATGCA GACGCTGTGCTGGTGGTGGGCGAGGCGGGCAGTGGC…
Eumetopias jubatus	GCF_004028035.1	XM_028091817.1	>XM_028091817.1:111-3152 PREDICTED: Eumetopias jubatus nucleotide binding oligomerization domain containing 2 (NOD2), mRNA ATGTGCACGCAGGAGGCCTTCCAGGCTCAGAGGAGTCAGCTGGTGGGGCTGTTGGTCTCAGGGTCCCTGG AGGGCTTCGAGAGCATCCTGGACTGGCTCCTTTCCTGGGAAGTCCTCTCCTGGGAAGACTACGAGGGACT CAGCCTCCTGGGCCAGCCCCTCTCGCACTTGGCCAGGCGCCTCCTGGACACTGTCCGAAATAAGGGCGCA TGGGGCTGTGAACAGCTCGTCGCGGCCATCCGCGAGGCCCAGACCGACTGCCAGGCCCCAGAG…
Hyaena hyaena	No	18	>EMBOSS_001.[10007:30783].sp ATGTGCACGCAGGAAGGTTTCCAGGCACAGAGGAGCCAGCTGGTGGGGCTGCTGGTCTCG GGGTCCCTGGAGGGCTTCGAGAGCATCCTGGACTGGCTGCTCTCCTGGGAAGTCCTCTCC TGGGAAGAGTATGAGGGCCTCAGCGTCCTGGGCCAGCCCCTCTCCCACCTGGCCAGGCGC CTCCTGGACACTGTCTGGAATAAGGGTGCTTGGGGCTGTGAACAGCTCATTGCAGCTGTC CGGGAGGCCCAGGCAGACTGTCGGGGTCCAGAGATCTCCTGCCGCTGGGATCCCCAGTCT CCCCACCCGGCCCGGGACCTGCAGAGTCACCGGCCAGCCATCGTCAGGAGACTCTACAGC CACG…
Odobenus rosmarus divergens	GCF_000321225.1	XM_004408514.2	>XM_004408514.2:7-3048 PREDICTED: Odobenus rosmarus divergens nucleotide-binding oligomerization domain containing 2 (NOD2), mRNA ATGTGCACGCAGGAGGCCTTCCAGGCTCAGAGGAGTCAGCTGGTGGGGCTGTTGGTCTCAGGGTCCCTGG AGGGCTTTGAGAGCATCCTGGACTGGCTCCTTTCCTGGGAAGTCCTCTCCTGGGAAGACTACGAGGGACT CAGCCTCCTGGGCCAGCCCCTCTCGCACTTGGCCAGGCGCCTCCTGGACACTGTCCGAAATAAGGGCGCA TGGGGCTGTGAACAGCTCGTCGCGGCCATCCGGGAGGCCCAGACCGACTGCCAGGC…
Mirounga angustirostris	No	19	>EMBOSS_001.[8007:19686].sp ATGTGCACGCAGGAGGACTTCCAGGCTCAGAGGAGTCAGCTGGTGGGGCTGTTGGTCTCA GGGTCCCTGGAGGGCTTCGAGAGCATCCTGGACTGGCTCCTTTCCTGGGAAGTCCTTTCC TGGGAAGACTACGAGGGACTCAGCCTCCTGGGCCAGCCCCTCTCGCACTTGGCCAGGCGC CTCCTGGACACTGTCCGGAATAAGGGCGCTTGGGGCTGTGAACAGCTTGTCGCGGCCATC CGGGAGGCCCAGACCGACTGCCAGGCCCCAGAGCTTTCTGGCTGCTGGGATCCCCACTCG CCCCACCCAGCCCGTGACCTGCAAAGTCACCGGCCAGCCATCGTCAGGAGACTCTACAAC CATGT…
Phoca vitulina	No	20	>EMBOSS_001.[4006:15661].sp ATGTGCACGCAGGAGGCCTTCCAGGCTCAGAGGAGTCAGCTGGTGGGGCTGTTGGTCTCA GGGTCCCTGGAGGGCTTCGAGAGCATCTTGGACTGGCTCCTTTCCTGGGAAGTCCTTTCC TGGGAAGACTACGAGGGACTCAGCCTCCTGGGCCAGCCCCTCTCGCACTTGGCCAGGCGC CTCCTGGACACTGTCCGGAATAAGGGCGCTTGGGGCTGTGAACAGCTTGTCGCGGCCATC CGGGAGGCCCAGACCGACTGCCAGGCCCCAGAGCTTTCTGGCTGCTGGGATCCTCACTCG CCCCACCCAGCCCGTGACCTGCAAAGTCACCGGCCAGCCATCGTCAGGAGACTCTACAGC CATGT…
Leptonychotes weddellii	GCF_000349705.1	XM_006742274.1	>XM_006742274.1:10-3051 PREDICTED: Leptonychotes weddellii nucleotide-binding oligomerization domain containing 2 (NOD2), mRNA ATGTGCACGCAGGAGGCCTTCCAGGCTCAGAGGAGTCAGCTGGTGGGGCTGTTGGTCTCAGGGTCCCTGG AGGGCTTCGAGAGCATCCTGGACTGGCTCCTTTCCTGGGAAGTCCTTTCCTGGGAAGACTACGAGGGACT CAGCCTCCTGGGCCAGCCCCTCTCGCACTTGGCCAGGCGCCTCCTGGACACTGTCCGGAATAAGGGTGCT TGGGGCTGTGAACAGCTTGTCGCAGCCATCCGGGAGGCCCAGACCGACTGCCAGGCCCC…
Neomonachus schauinslandi	GCF_002201575.1	XM_021704747.1	>XM_021704747.1:10-3051 PREDICTED: Neomonachus schauinslandi nucleotide binding oligomerization domain containing 2 (NOD2), mRNA ATGTGCACGCAGGAGGCCTTCCAGGCTCAGAGGAGTCAGCTGGTGGGGCTGTTGGTCTCAGGGTCCCTGG AGGGCTTCGAGAGCATCCTGGACTGGCTCCTTTCCTGGGAAGTCCTTTCCTGGGAAGACTACGAGGGACT CAGCCTCCTGGGCCAGCCCCTCTCGCACTTGGCCAGGCGCCTCCTGGACACTGTCCGGAATAAGGGCGCC TGGGGCTGTGAACAGCTTGTCGCGGCCATCCGGGAGGCCCAGACCGACTGCCAGGCC…
Paradoxurus hermaphroditus	No	21	>EMBOSS_001.[3007:16361].sp ATGTGCACGCAGGAAGCTTTCCAGGCGCAGAGGAGCCAGCTGGTGGGGCTGCTGGTCTCG GGGTCCCTGGAGGGCTTCGAGAGCATCCTGGACTGGCTGCTTTCCTGGGAGGTCCTCTCC TGGGAGGACTACGAGGGCCTCAGCCTCCCGGGCCAGCCCCTCTCCCACTTGGCCAGGCGC CTCCTGGACACTGTCTGGAATAAGGGCGCCTGGGGCTGCGAGCAGCTCATCGCGGCCGTC CGGGAGGCCCAGACCGACCGTCAGGCGCCGGAGCTTTCCTGCCGCTGGGATCCCCGCTCG CCCCACCCGGCCCGTGACCTGCGGAGTCACCGGCCGGCCATCGTCAGGAGACTCTACAGC CACGT…
Cryptoprocta ferox	No	22	>EMBOSS_001.[10006:31999].sp ATGTGCACGCAGGAAGGGTTCCAGACGCAAAGGAGCCAGCTGGTGGGGCTGCTGGTCTCG GGGTCCCTGGAGGGCTTTGAGAGCATCCTGGACTGGCTGCTTTCCTGGGAGGTCCTCTCC TGGGAGGACTACGAGGGCCTCAGCGTCCTGGGCCAGCCCCTCTCCCACTTGGCCAGGCGC CTCCTGGACACTGTCTGGAATAAGGGTGCTTGGGGCTGTGAACAGCTCATTGCAGCTGTC CGGGAGGCCCAGGCCGACTGTCAGGGTCCAGAGCTCTCCTGCCGCTGGGATCCCCACTCA CCCCACCCAGCCCGCGACCTGCGGAGTCACCGGCCAGCCATCGTCAGGAGACTGTACAGC CACG…
Helogale parvula	No	23	>EMBOSS_001.2006:2470.sp ATGTGCACGCAGGAAGGGTTCCAGGCGCGGAGGAGCCAGCTGGTGGGGCTGCTGGTCTCGGGGTCCCTGGAGGGCTTCGAGAGCATCTTGGACTGGCTGCTGTCCTGGGAGGTCCTCTCCTGGGAGGACTACGAGGGCCTCAGCGTCCTAGGCCAGCCCCTCTCCCACTTGGCCAGGCGCCTCCTGGACACTGTCTGGAATAAGGGTGCTTGGGGCTGTGAACAGCTCATTGCAGCTGTCCGGGAGGCCCAGGCCGACAGTCAGGGTCCGGAGCTCTCCTGCCACTGGGATCCCCACTCGCCCCACCCAGCCCGCGACCTGCGGAGTCACCGGCCAGCCATCGTCAGGAGACTGTACAGCCACGTGGAAGGCGT…
Mungos mungo	No	24	>EMBOSS_001.[10007:32430].sp ATGTGCACGCAGGAGGGGTTCCAGGCGCGGAGGAGCCAGCTGGTGGGGCTGCTGGTCTCG GGGTCCCTGGAGGGCTTCGAGAGCATCCTGGACTGGCTGCTGTCCTGGGAGGTCCTCTCC TGGGAGGACTACGAGGGCCTCAGTGTTCTGGGCCAGCCCCTCTCCCACTTGGCCAGGCGC CTCCTGGACACTGTCTGGAATAAGGGTGCTTGGGGCTGTGAACAGCTCATTGCAGCTGTC CGGGAGGCCCAGGCCGACCGTCAGGGTCTGGAGCTCTCCTGCCAGTGGGATCCCCACTCG CCCCACCCAGCCCGCGACCTGCGGAGTCACCGGCCAGCCATCGTCAGGAGACTGTACAGC CACG…
Suricata suricatta	GCF_006229205.1	XM_029924163.1	>XM_029924163.1:91-3438 PREDICTED: Suricata suricatta nucleotide binding oligomerization domain containing 2 (NOD2), transcript variant X5, mRNA ATGTGCACGCAGGAAGGGTTCCAGGCCCGGAGGAGCCAGCTGGTGGGGCTGCTGGTCTCGGGGTCCCTGG AGGGCTTCGAGAGCATCCTGGACTGGCTGCTGTCCTGGGAGGTCCTCTCCTGGGAGGACTACGAGGGCCT CAGCCTCCTGGGCCAGCCCCTCTCCCACTTGGCCAGGCGCCTCCTGGACACTGTCTGGAATAAGGGTGCT TGGGGCTGTGAACAGCTCATTGCAGCTGTCCGGGAGGCCCA…
RIG-I-DDX58
Canis lupus	GCF_003254725.1	XM_025432323.1	>XM_025432323.1:181-2958 PREDICTED: Canis lupus dingo DExD/H-box helicase 58 (DDX58), mRNA ATGACGGCCGAGGAGCGGCGAAACCTGCACGCCTTCCGGGACTATGTCATCAAGACTCTGGACCCTGCCT ACATCCTGAGCTACATGGCCCCCTGGTTTAAGGATGATGAGGTGCAGTATATTCAGGCTGAGAAGAACAA TAAAGGCACGATGGAGGCTGCCTCACTTTTTCTTAAGTGCCTATTGGAGCTCCAAGAAGAAGGCTGGTTC CGTGGCTTTTTGGATGCCCTTGGTCATGCAGGTTATTCTGGACTTTATGAAGCAATTGAAAGTTGGAATT TCCAAAAAATGGAAAGTCTAGAGG…
Canis lupus familiaris	GCF_000002285.3	XM_005626701.3	>XM_005626701.3:182-2959 PREDICTED: Canis lupus familiaris DExD/H-box helicase 58 (DDX58), mRNA ATGACGGCCGAGGAGCGGCGAAACCTGCACGCCTTCCGGGACTATGTCATCAAGACTCTGGACCCTGCCT ACATCCTGAGCTACATGGCCCCCTGGTTTAAGGATGATGAGGTGCAGTATATTCAGGCTGAGAAGAACAA TAAAGGCACGATGGAGGCTGCCTCACTTTTTCTTAAGTGCCTATTGGAGCTCCAAGAAGAAGGCTGGTTC CGTGGCTTTTTGGATGCCCTTGGTCATGCAGGTTATTCTGGACTTTATGAAGCAATTGAAAGTTGGAATT TCCAAAAAATTGAAAGTCT…
Lycaon pictus	No	1	>EMBOSS_001.[593:35441].sp ATGACGGCCGAGGAGCGGCGAAACCTGCACGCCTTCCGGGACTATGTCATCAAGACTCTG GACCCTGCCTACATCCTGAGCTACATGGCCCCCTGGTTTAAGGATGATGAGGTGCAGTAT ATTCAGGCTGAGAAGAACAATAAAGGCACGATGGAGGCTGCCTCACTTTTTCTTAAGTGC CTATTGGAGCTCCAAGAAGAAGGCTGGTTCCGTGGCTTTTTGGATGCCCTTGGTCATGCA GGTTATTCTGGACTTTATGAAGCAATTGAAAGTTGGAATTTCCAAAAAATTGAAAGTCTA GAGGAGTATAGATTGCTTTTAAAGCGTTTACAACCAGAATTTAAAACTACAGTTAATCCA AATGAT…
Vulpes lagopus	No	2	>EMBOSS_001.[3488:38736].sp ATGACGGCCGAGGAGCGGCGAAACCTGCACGCCTTCCGGGACTATGTCATCAAGACTCTG GACCCTGCCTACATCCTGAGCTACATGGCCCCCTGGTTTAAGGATGATGAGGTGCAGTAT ATTCAGGCTGAGAAGAACAATAAAGGCACGATGGAGGCTGCCTCACTTTTTCTTAAGTAC CTATTGGAGCTCCAAGAGGAAGGCTGGTTCCGTGGCTTTTTGGATGCCCTTGGTCATGCA GGTTATTCTGGACTTTATGAAGCAATTGAAAGTTGGAATTTCCAAAAAATTGAAAGTCTA GAGGAGTATAGATTGCTTTTAAAGCGTTTACAACCAGAATTTAAAACTACAGTTAATCCA AATGA…
Vulpes vulpes	GCF_003160815.1	XM_026008995.1	>XM_026008995.1:1728-4505 PREDICTED: Vulpes vulpes DExD/H-box helicase 58 (DDX58), mRNA ATGACGGCCGAGGAGCGGCGAAACCTGCACGCCTTCCGGGACTATGTCATCAAGACTCTGGACCCTGCCT ACATCCTGAGCTACATGGCCCCCTGGTTTAAGGATGATGAGGTGCAGTATATTCAGGCTGAGAAGAACAA TAAAGGCACGATGGAGGCTGCCTCACTTTTTCTTAAGTACCTATTGGAGCTCCAAGAGGAAGGCTGGTTC CGTGGCTTTTTGGATGCCCTTGGTCATGCAGGTTATTCTGGACTTTATGAAGCAATTGAAAGTTGGAATT TCCAAAAAATTGAAAGTCTAGAGGAGT…
Pteronura brasiliensis	No	3	>EMBOSS_001.[5080:37101].sp GATGAAGTGCAGCATATTCAGGCTGAGAAAAACAATAAGGGCACGATGGAGGCTGCCTCA CTTTTTCTTAAGTTTCTATTGGAGCTCCAGGAAGAAGGCTGGTTCCGTGGCTTTTTGGAC GCCCTTGGTCATGCAGGTTATTCTGGACTTTATGAAGCCATTGAAACTTGGGATTTCCAA AAAATTGAAAGTCTAGAGGAGTACAGATCGCTTCTAAAGCGTTTACAACCAGAATTTAAA ACCACAGTTAATCCAAAAGATATCCTTCCTAAAATATCCCAATGTTTAATTAGTCAGGAG TGCGAAGAAATTATACAGGTGTGTTCCAACAAGGGGCTGATGGCAGGTGCAGAGAAAATG GTTGA…
Enhydra lutris	GCF_002288905.1	XM_022501640.1	>XM_022501640.1:94-2874 PREDICTED: Enhydra lutris kenyoni DExD/H-box helicase 58 (LOC111146203), mRNA ATGTCGGCCGAGGATCGGCGGAATCTGCACGCCTTCCGGGATTATGTTATGAAGACTCTGGACCCTACCT ATATCCTAAGCTACATGGCCCCCTGGTTTAAGGACGATGAAGTGCAGCGTATTCAGGCTGAGAAAAACAA TAAGGGCACAATGGAGGCTGCCTCACTTTTTCTTAAGTTTCTATTGGAGCTCCAGGAAGAAGGCTGGTTC CGTGGCTTTTTGGATGCCCTCGGTCATGCAGGTTATTCTGGACTTTATGAAGCCATTGAAACTTGGGATT TCCAAAAAATTGA…
Spilogale gracilis	No	4	>EMBOSS_001.2767:23789.sp ATGTCGGCCGAGGATCGGCGGAATCTGCACGCCTTCCGGCACTATGTCATGAAGACTCTGGACCCTACCTACATCCTGAGCTACATGGCCCCCTGGTTTAAGGATGGTGAGGTGCAGCATATTCATGCTGAGAAAAACAATAAGGGCACAACGGAGGCTGCCTCACTTTTTCTTAAATTCCTATTGGAGCTCCAAGAAGAAGGCTGGTTCCGTGGCTTTTTGGATGCCCTTGGTCACGCAGGTTATTCTGGACTTTATGAAGCCATTGAAACTTGGGATTTCCAAAAAATTGAAAGTCTAGAGGAGTATAGATTGCTTTTAAAGCGTTTACAACCAGAATTTAAAACCACAGTTAATCCAAAAGATATCCTTC…
Neovison vison	No	5	>EMBOSS_001.[4996:37503].sp GATGAGGTGCAGCATATTCAGGCTGAGAAAAACAATAAGGGCATGATGGAGGCTGCCTCA CTTTTTCTTAAGTTTCTGTTGGAGCGCCAGGAAGAAGGCTGGTTCCGTGGCTTTTTGGAC GCCCTTGGTCATGCAGGTTATTCTGGACTTTATGAAGCCATTGAAACTTGGGATTTCCAA AAAATTGAAAGTCTAGAGGAGTACAGATCGCTTCTAAAGCGTTTACAACCAGAATTTAAA ACCACAGTTAATCCAAAAGATATCCTTCCTGAAATGTCCCAATGTTTAATTAGTCAGGAG TGTGAAGAAATTATACAGGTGTGTTCCAACAAGGGGCTGATGGCAGGTGCAGAGAAAATG GTTGA…
Gulo gulo	No	6	>EMBOSS_001.[4776:35375].sp GATGAGGTGCAGCATATTCAGGCTGAGAAAAACAATAAGGGCACGATGGAGGCTGCCTCA CTTTTTCTTAAGTTTCTATTGGAGCTCCAGGAAGAAGGCTGGTTCCGTGGCTTTTTGGAC GCCCTTGGTCATGCAGGTTATTCTGGACTTTATGAAGCCATTGAAACTTGGGATTTCCAG AAAATTGAAAGTCTAGAGGAGTATAGATCGCTTCTAAAGCGTTTACAACCAGAATTTAAA ACCACAGTTAATCCAAAAGATATCCTTCCTAAAATATCCCAATGTTTAATTAGTCAGGAG TGCGAAGAAATTATACAGGTGTGTTCCAACAAGGGGCTGATGGCAGGTGCAGAGAAAATG GTTGA…
Martes zibellina	Our study	8	>EMBOSS_001.[5288:36604].sp GATGAGGTGCAGCATATTCAGGCTGAGAAAAACAATAAGGGCACGATGGAGGCTGCCTCA CTTTTTCTTAAGTTTCTATTGGAGCTCCAGGAAGAAGGCTGGTTCCGTGGCTTTTTGGAC GCCCTTGGTCATGCAGGTTATTCNGGACTTTATGAAGCCATTGAAACTTGGGATTTCCAG AAAATTGAAAGTCTAGAGGAGTACAGATCACTTCTAAAGCGTTTACAACCAGAATTTAAA ACCACAGTTAATCCAAAAGATATCCTTCCGAAAATATCCCAATGTTTAATTAGTCAGGAG TGCGAAGAAATTATACAGGTGTGTTCCAACAAGGGGCTGATGGCAGGTGCAGAGAAAATG GTTGA…
Mellivora capensis	No	9	>EMBOSS_001.[5134:37833].sp GATGAGGTGCAGCATATTCAGGCTGAGAAAAACAATAAGGGCACGATGGAGGCTGCCTCA CTTTTTCTTAAGTTTCTATTGGAGCTCCAAGAAGAAGGCTGGTTCCGTGGCTTTTTGGAC GCCCTTGGTCATGCAGGTTATTCTGGACTTTATGAAGCCATTGAAACTTGGGATTTCCAA AAAATTGAAAGTCTAGAGGAGTACAGATCGCTTCTAAAGCGTTTACAACCAGAATTTAAA ACTACAGTTAATCCAAAAGATATCCTTCCTAAAATATCCCAATGTTTAATTAGTCAGGAG TGCGAAGAAATTATACAGGTGTGTTCCAACAAGGGGCTGATGGCAGGTGCAGAGAAAATG GTTGA…
Mustela putorius furo	GCF_000215625.1	XM_004765361.2	>XM_004765361.2:157-2943 PREDICTED: Mustela putorius furo DEAD (Asp-Glu-Ala-Asp) box polypeptide 58 (DDX58), transcript variant X2, mRNA ATGTCGGCCGAGGATCGGCGGAGTCTGCACGCCTTCCGGGATTATGTCGTGAAGACTCTGGACCCTACCT ATATCCTAAGCCACATGGCCCCCTGGTTTAAGGACGATGAGGTGCAGCATATTCAGGCTGAGAAAAACAA TAAGGGCACGATGGAGGCTGCCTCACTTTTTCTTAAGTTTCTATTGGAGCGCCAGGAAGAAGGCTGGTTC CGTGGCTTTTTGGACGCCCTTGGGCATGCAGGTTATTCTGGACTTTATG…
Taxidea taxus	No	10	>EMBOSS_001.[189:36520].sp ATGTCGGCCGAGGATCGGCGGAATCTGCACGCCTTCCGGGATTATGTCATGAAGACTCTG GACCCTACCTACATCCTAAGCTACATGGCCCCATGGTTTAAGGACGATGAGGTGCAGCAT ATTCAGGCTGAGAAAAACAATAAGGGCACGATGGAGGCTGCCTCACTTTTTCTTAAGTTT CTATTGGAGCTCCAGGAAGAAGGCTGGTTCCGTGGCTTTTTGGATGCCCTTGGTCATGCA GGTTATTCTGGACTTTATGAAGCCATTGAAACTTGGGATTTCCAAAAAATTGAAAGTTTA GAGGAGTACAGATCTCTTCTAAAGCGTTTACAACCAGAATTTAAAACCACAGTTAATCCA GAAGAT…
Ursus arctos	GCF_003584765.1	M_026506406.1	>XM_026506406.1:149-2935 PREDICTED: Ursus arctos horribilis DExD/H-box helicase 58 (DDX58), transcript variant X1, mRNA ATGTCGGCTGAGGATCGGCAGAATCTGCACGCCTTCCGGGACTATGTCGTGAAGACTCTGGACCCTACCT ACATCCTGAGCTACATGGCCCCCTGGTTTAAGGACGATGAGGTGCAGCATATCCAGGCTGAGAAAAACAA TAAGGGCACGACGGAGGCCGCCTCACTTTTTCTTAAGTTCCTATTGGAGCTCCAGGAAGAAGGCTGGTTC CGTGGCTTTTTGGATGCCCTTGGTCACGCAGGTTATTCTGGACTTTATGAAGCCATTGAAACTTGG…
Ursus maritimus	GCF_000687225.1	XM_008695096.1	>XM_008695096.1:123-2909 PREDICTED: Ursus maritimus DEAD (Asp-Glu-Ala-Asp) box polypeptide 58 (DDX58), transcript variant X1, mRNA ATGTCGGCTGAGGATCGGCAGAATCTGCACGCCTTCCGGGACTATGTCGTGAAGACTCTGGACCCTACCT ACATCCTGAGCTACATGGCCCCCTGGTTTAAGGACGATGAGGTGCAGCATATCCAGGCTGAGAAAAACAA TAAGGGCACGACGGAGGCCGCCTCACTTTTTCTTAAGTTCCTATTGGAGCTCCAGGAAGAAGGCTGGTTC CGTGGCTTTTTGGATGCCCTTGGTCACGCAGGTTATTCTGGACTTTATGAAGCCA…
Ursus americanus	No	11	>EMBOSS_001.[708:38834].sp ATGTCGGCTGAGGATCGGCAGAATCTGCACGCCTTCCGGGACTATGTCGTGAAGACTCTG GACCCTACCTACATCCTGAGCTACATGGCCCCCTGGTTTAAGGACGATGAGGTGCAGCAT ATCCAGGCTGAGAAAAACAATAAGGGCACGACGGAGGCCGCCTCACTTTTTCTTAAGTTC CTATTGGAGCTCCAGGAAGAAGGCTGGTTCCGTGGCTTTTTGGATGCCCTTGGTCACGCA GGTTATTCTGGACTTTATGAAGCCATTGAAACTTGGGATTTCCGAAAAATTGAAAGTCTA GAGGAGTACAGATTGCTTTTAAAGCGTTTACAGCCAGAATTTAAAACCACAGTTAATCCA AAAGAT…
Ailuropoda melanoleuca	GCF_000004335.2	XM_002928266.3	>XM_002928266.3:558-3344 PREDICTED: Ailuropoda melanoleuca DExD/H-box helicase 58 (DDX58), mRNA ATGTCGGCTGAGGATCGGCAGAATCTGCACGCCTTCCGGGACTATGTCGTGAAGACTCTGGACCCTACGT ACATCCTGAGCTACATGGCCCCCTGGTTTAAGGACGACAAGGTGCAGCATATCCAGGCTGAGAAAAACAA TAAGGGCACGACAGAGGCCGCCTCACTTTTTCTTAAGTTCCTATTGGAGCTCCAGGAAGAAGGCTGGTTC CGTGGCTTTTTGGATGCCCTTGGTCATGCAGGTTATTCTGGACTTTATGAAGCCATTGAAACTTGGGATT TCCGAAAAATTGAAAGTCT…
Ailurus fulgens	No	12	>EMBOSS_001.[690:35288].sp ATGTCGGCCGAGGATCGGCGGAATCTGCACGCCTTCCGGGGCTATGTCCTGAAGACTCTG GACCCTACCTACATCCTGAGCTACATGGCCCCCTGGTTTAAGGACGATGAGGTCCAGCAT ATTCAGGCTGAGAAAAACAATAAGGGCACGATGGAAGCTGCCTCAGTTTTTCTTAAGTTC CTATTGGAGCTCCAAGAAGAAGGCTGGTTCCGTGGCTTTTTGGATGCCCTTGGTCATGCA GGTTATTCTGGACTTTATGAAGCCATTGAAACTTGGGATTTCCAAAAAATTGAAAGTCTA GAGGAGTATAGATCGCTTCTAAAGCGTTTACAACCAGAATTTAAAACCACAGTTAATCCA AAAGAT…
Panthera onca	No	13	>EMBOSS_001.1000:1110.sp ATGACGGCGGAGGAGAGGAGGAATCTGCGCGCCTTCCAGGACTATGTCATCAAGATTCTGGACCCTACCTATATCCTGAGCTACATGTCGCCCTGGTTTAAGGACGATGAGGTGCAGTATATTCGGGCTGAGAAAAACAATAAGGGCACGATGGAGGCTGCCTCACTGTTTCTTAAGTTCCTATTGGAGCTCCAGGAAGAAGGCTGGTTCCGTGGCTTTTTGGATGCCCTTGCTCATGCAGGTTATTCTGGACTTTATGAAGCCATTGAAAGTTGGGATTTCCAAACCATTGAAAGGTTGGAGGAGTATAGGTCACTGTTAAAGCGTTTACAACCAGAATTTAAAACTACAGTTAATCCAAAAGATATCCTTCC…
Acinonyx jubatus	GCF_003709585.1	XM_015073469.2	>XM_015073469.2:138-2927 PREDICTED: Acinonyx jubatus DExD/H-box helicase 58 (DDX58), transcript variant X1, mRNA ATGACGGCGGAGGAGAGGAGGAATCTGCGCGCCTTCCAGGACTATGTCATCAAGATTCTGGACCCTACCT ATATCCTGAGCTACATGTCGCCCTGGTTTAAGGACGATGAGGTGCAGTATATTCGGGCTGAGAAAAACAA TAAGGGCACGATGGAGGCTGCCTCACTTTTTCTTAAGTTCCTATTGGAGCTCCAGGAAGAAGGCTGGTTC CGTGGCTTTTTGGATGCCCTTGCTCATGCAGGTTATTCTGGACTTTATGAAGCCATTGAAAGTTGGGATT TC…
Panthera tigris	GCF_000464555.1	XM_007076591.2	>XM_007076591.2:172-2961 PREDICTED: Panthera tigris altaica DEXD/H-box helicase 58 (DDX58), transcript variant X1, mRNA ATGACGGCGGAGGAGAGGAGGAATCTGCGCGCTTTCCAGGACTATGTCATCAAGATTCTGGACCCTACCT ATATCCTGAGCTACATGTCGCCCTGGTTTAAGGACGATGAGGTGCAGTATATTCGGGCTGAGAAAAACAA TAAGGGCACGATGGAGGCTGCCTCACTTTTTCTTAAGTTCCTATTGGAGCTCCAGGAAGAAGGCTGGTTC CGTGGCTTTTTGGATGCCCTTGCTCATGCAGGTTATTCTGGACTTTATGAAGCCATTGAAAGTTGG…
Panthera pardus	GCF_001857705.1	XM_019424181.1	>XM_019424181.1:131-2920 PREDICTED: Panthera pardus DExD/H-box helicase 58 (DDX58), transcript variant X1, mRNA ATGACGGCGGAGGAGAGGAGGAATCTGCGCGCCTTCCAGGACTATGTCATCAAGATTCTGGACCCTACCT ATATCCTGAGCTACATGTCGCCCTGGTTTAAGGACGATGAGGTGCAGTATATTCGGGCTGAGAAAAACAA TAAGGGCACGATGGAGGCTGCCTCACTTTTTCTTAAGTTCCTATTGGAGCTCCAGGAAGAAGGCTGGTTC CGTGGCTTTTTGGATGCCCTTGCTCATGCAGGTTATTCTGGACTTTATGAAGCCATTGAAAGTTGGGATT TCC…
Felis catus	GCF_000181335.3	XM_006939199.4	>XM_006939199.4:136-2925 PREDICTED: Felis catus DExD/H-box helicase 58 (DDX58), transcript variant X1, mRNA ATGACGGCGGAGGAGAGGAGGAATCTGCGCGCCTTCCAGGACTATGTCATCAAGATTCTGGACCCTACCT ATATCCTGAGCTACATGTCGCCCTGGTTTAAGGACGATGAGGTGCAGTATATTTGGGCTGAGAAAAACAA TAAGGGCACGATGGAGGCTGCCTCACTTTTTCTTAAGTTCCTATTGGAGCTCCAGGAAGAAGGCTGGTTC CGTGGCTTTTTGGATGCCCTTGCTCATGCAGGTTATTCTGGACTTTATGAAGCCATTGAAAGCTGGGATT TCCAAAC…
Prionailurus bengalensis euptilurus	No	14	>EMBOSS_001.[10000:47312].sp ATGACGGCGGAGGAGAGGAGGAATCTGCGCGCCTTCCAGGACTATGTCATCAAGATTCTG GACCCTACCTATATCCTGAGCTACATGTCGCCCTGGTTTAAGGACGATGAGGTGCAGTAT ATTCAGGCTGAGAAAAACAATAAGGGCACGATGGAGGCTGCCTCACTTTTTCTTAAGTTC CTATTGGAGCTCCAGGAAGAAGGCTGGTTCCGTGGCTTTTTGGATGCCCTTGCTCATGCA GGTTATTCTGGACTTTATGAAGCCATTGAAAGTTGGGATTTCCAAACCATTGAAAGGTTG GAGGAATATAGGTCACTGTTAAAGCGTTTACAACCAGAATTTAAAACTACAGTTAATCCA AAAG…
Felis nigripes	No	15	>EMBOSS_001.482:592.sp ATGACGGCGGAGGAGAGGAGGAATCTGCGCGCCTTCCAGGACTATGTCATCAAGATTCTGGACCCTACCTATATCCTGAGCTACATGTCGCCCTGGTTTAAGGACGGTGAGGTGCAGTATATTTGGGCTGAGAAAAACAATAAGGGCACGATGGAGGCTGCCTCACTTTTTCTTAAGTTCCTATTGGAGCTCCAGGAAGAAGGCTGGTTCCGTGGCTTTTTGGATGCCCTTGCTCATGCAGGTTATTCTGGACTTTATGAAGCCATTGAAAGCTGGGATTTCCAAACCATTGAAAGGTTGGAGGAGTATAGGTCACTGTTGAAGCGTTTACAACCAGAATTTAAAACTACAGTTAATCCAAAAGATATCCTTCCTG…
Lynx pardinus	No	16	>EMBOSS_001.[10001:47480].sp ATGACGGCGGAGGAGAGGAGGAATCTGCGCGCCTTCCAGGACTATGTCATCAAGATTCTG GACCCTACCTATATCCTGAGCTACATGTCGCCCTGGTTTAAGGACGATGAGGTGCAGTAT ATTCGGGCTGAGAAAAACAATAAGGGCACGATGGAGGCTGCCTCACTTTTTCTTAAGTTC CTATTGGAGCTCGAGGAAGAAGGCTGGTTCCGTGGCTTTTTGGATGCCCTTGCTCATGCA GGTTATTCTGGACTTTATGAAGCCATTGAAAGTTGGGATTTCCAAACCATTGAAAGGTTG GAGGAATATAGGTCACTGTTAAAGCGTTTACAACCAGAATTTAAAACTACAGTTAATCCA AAAG…
Puma concolor	GCF_003327715.1	XM_025927295.1	>XM_025927295.1 PREDICTED: Puma concolor DExD/H-box helicase 58 (DDX58), mRNA ATGACGGCGGAGGAGAGGAGGAATCTGCGCGCCTTCCAGGACTATGTCATCAAGATTCTGGACCCTACCT ATATCCTGAGCTACATGTCGCCCTGGTTTAAGGACGATGAGGTGCAGTATATTCGGGCTGAGAAAAACAA TAAGGGCACGATGGAGGCTGCCTCACTTTTTCTTAAGTTCCTATTGGAGCTCCAGGAAGAAGGCTGGTTC CGTGGCTTTTTGGATGCCCTTGCTCATGCAGGTTATTCTGGACTTTATGAAGCCATTGAAAGTTGGGATT TCCAAACCATTGAAAGGTTGGAGGAATATAGGTCACT…
Callorhinus ursinus	GCF_003265705.1	XM_025852900.1	>XM_025852900.1:621-3617 PREDICTED: Callorhinus ursinus DExD/H-box helicase 58 (DDX58), mRNA ATGCCCCGGCAGGCTGCTAGTTGCAGTTTCGATTTCCTGTCTGCTCTTGAGGTTCCCGGGCGGCTCCGCC CCTCAGCACTGGATCTGGGTCCTCTTGTCAGAAGATCCGTGGAAGCCCGCCGCCGCCAGGCTTTCAAGGG AGTGGGACGCGGGCGAGGCGGGGACCTCACCCGGAGCCAAGCCGCCAGCATGTCGGCCGAGGATCGGCGG AATCTGCACGCTTTCCGGGACTATGTCACGAAGACTCTGGACCCTACCTACATCCTGAGCTACATGGCCC CCTGGTTTAAGGACGATGAGGT…
Zalophus californianus	GCF_900631625.1	XM_027614407.1	>XM_027614407.1:1128-4124 PREDICTED: Zalophus californianus DExD/H-box helicase 58 (DDX58), transcript variant X1, mRNA ATGCCCCGGCAGGATGCTAGTTGCAGTTTCGATTTCCTGTCTGCTCTTGAGGTTCCCGGGCGGCTCCGCC CCTCAGCACTGGATCTGGGTCCTCTTGTCAGAAGATCCGTGGAAGCCCGCCGCCGCCAGGCTTTCAAGGG AGTGGGACGCGGGCGAGGCGGGGACCTCACCCGGAGCCAAGCCGCCAGCATGTCGGCCGAGGATCGGCGG AATCTGCACGCCTTCCGGGACTATGTCACGAAGACTCTGGACCCTACCTACATCCTGAGCTACATG…
Eumetopias jubatus	GCF_004028035.1	XM_028115147.1	>XM_028115147.1:732-3728 PREDICTED: Eumetopias jubatus DExD/H-box helicase 58 (DDX58), mRNA ATGCCCCGGCAGGATGCTAGTTGCAGTTTCGATTTCCTGTCTGCTCTTGAGGTTCCCGGGCGGCTCCGCC CCTCAGCACTGGATCTGGGTCCTCTTGTCGGAAGATCCGTGGAAGCCCGCCGCCGCCAGGCTTTCAAGGG AGTGGGACGCGGGCGAGGCGGGGACCTCACCCGGAGCCAAGCCGCCAGCATGTCGGCCGAGGATCGGCGG AATCTGCACGCCTTCCGGGACTATGTCACGAAGACTCTGGACCCTACCTACATCCTGAGCTACATGGCCC CCTGGTTTAAGGACGATGAGGTA…
Hyaena hyaena	No	18	>EMBOSS_001.[10000:44104].sp ATGACGGCGGAGGAGAGGAGGAATCTGCACGCCTTCCAGGACTATGTCATCAAGATTCTG GACCCTACCTATATCCTGAGCTACCTGTCCCCCTGGTTTAAGGACGATGAGGTGCAGTAT ATTCAGGCTGAGAAAAACAATAAAGGCACGATGGAGGCTGCCTCACTTTTTCTTAAGCTC CTATTGGAGTTGCAGGAAGAAGGCTGGTTCCGTGGCTTTTTGGATGCCCTTGCTCACACA GGTTATTCTGGACTTCATGAAGCCATTGAAAGTTGGGATTTCCAAAAAATTGAAAGGTTG GAGGAGTATAGATCACTTTTAAAGCGTTTACAACCAGAATTTAAAACTACAGTTAATCCA AAAG…
Odobenus rosmarus divergens	GCF_000321225.1	XM_004392173.1	>XM_004392173.1:162-2945 PREDICTED: Odobenus rosmarus divergens DEAD (Asp-Glu-Ala-Asp) box polypeptide 58 (DDX58), mRNA ATGTCGGCCGAGGATCGGCGGAATTTGCACGCCTTCCGGGACTATGTCACGAAGACTCTGGACCCTACCT ACATCCTGAGCTACATGGCCCCCTGGTTTAAGGACGATGAGGTACAGCATATTCAGGCTGAGAAAAACAA CAAGGGCACAATGGAGGCTGCCTCACTTTTTCTTAAGTTCCTATTGGAGCTCCAGGAAGAAGGCTGGTTC CGTGGCTTTTTGGATGCCCTTGTTCATGCAGGTTATTCTGGACTTTACGAAGCCATTGAAACTTGG…
Mirounga angustirostris	No	19	>EMBOSS_001.228:23395.sp ATGTCGGCCGAGGATCGGCGGAATCTGCACGCCTTCCGGGACTATGTCACGAAGACTCTGGACCCTACCTGCATCCTGAGCTACATGGCCCCCTGGTTTAAGGACGATGAGGTACAGCATATTCAGGCTGAGAAAAACAATAAGGGCACGATGGAGGCTGCCTCACTTTTTCTTAAGTTCCTATTGGAGCTCCAGGAAGAAGGCTGGTTCCGTGGCTTTTTGGATGCCCTTGTTCATGCAGGTTATTCTGGACTTCATGAAGCCATTGAAACTTGGGATTTCCAAAAAATTGAAAGTCTAGAGGAGTATAGAATACTTTTAAAGCGTTTACAACCAGAATTTAAAACCACAGTTAATCCAAAAGATATCCTTCC…
Phoca vitulina	No	20	>EMBOSS_001.[365:36029].sp ATGTCGGCCGAGGATCGGCGGAATCTGCACGCCTTCCGGGATTATGTCACGAAGACTCTG GACCCTACCTACATCCTGAGCTACATGGCCCCCTGGTTTAAGGACGATGAGGTACAGCAT ATTCAGGCTGAGAAAAACAATAAGGGCACGATGGAGGCTGCCTCACTTTTTCTTAAGTTC CTATTGGAGCTCCAGGAAGAAGGCTGGTTCCGTGGCTTTTTGGATGCCCTTGTTCATGCA GGTTATTCTGGACTTCATGAAGCCATTGAAACTTGGGATTTCCAAAAAATTGAAAGTCTA GAGGAGTATAGAATACTTTTAAAGCGTTTACAACCAGAATTTAAAACCACAGTTAATCCA AAAGAA…
Leptonychotes weddellii	GCF_000349705.1	XM_006727340.1	>XM_006727340.1:1-2121 PREDICTED: Leptonychotes weddellii DEAD (Asp-Glu-Ala-Asp) box polypeptide 58 (DDX58), mRNA ATGGATGCAGCAGAGTTCCTGAATGGCAAAGCACAGAACACAGCCTCTCCTACTTGCACCCCACTGAAGC CAAGAAATTACCAACTAGAGCTCGCTTTGCCTGCTAAGGAAGGAAAAAACACAATAATATGTGCTCCTAC TGGTTGTGGAAAAACGTTTATTTCCCTTCTTATATGTGAACATCATCTTAAAAAATTTCCACAAGGACAA AAGGGGAAGGTTGTCTTTTTTGCTATTCAACTCCCAGTGTATGAACAGCAGAAATCCGTGTTCTCCAAAT A…
Neomonachus schauinslandi	GCF_002201575.1	XM_021691214.1	>XM_021691214.1:114-3101 PREDICTED: Neomonachus schauinslandi DExD/H-box helicase 58 (DDX58), mRNA ATGCCCCAGCAGGCTGCTAGTTGCAGTTTCGATTTCCTGTCAGCTCTTGAGGTTCCCAAGCGGCTCCACC CCTCAGCACTGGGTCTGAGTTCTCTTGTCAGAAGATCTGTGTCAGCCCGCCGCCACCAGGCTTTCAAGAG AGTGGGACGCGGGCGAAGCAGGGACCTCACCGGGAGCCAAGCTGCTAGCATGTCGGCCGAGGATCGGCGG AATCTGCACGCCTTCCGGGACTATGTCACGAAGACTCTGGACCCTACCTGCATCCTGAGCTACATGGCCC CCTGGTTTAAGGACGA…
Paradoxurus hermaphroditus	No	21	>EMBOSS_001.10001:34413.sp ATGACAGCGGAGGAGAGGAGGAATCTGCTCGCCTTCCAGGACTATGTCATCAAGACTCTGGACCCTACCTATATCCTGAGCTACCTGTCCCCCTGGTTCAAGGACGATGAGGTGCAGTATATTCGGGCTGAGAAAAACAATAAGGGCACAATGGAGGCTGCCTCACTTTTTCTTAAGTTCCTATTGGAACTCCAGGAAGAAGGCTGGTTCCGCGGCTTTTTGGATGCCCTTGCTCACGCAGGTTATTCTGGACTTTATGAAGCCATTGAAAGTTGGGATTTCCAAAAAATTGAAAAGTTGGAGGAGTATAGATCACTTTTAAAGCGTTTACAACCAGAATTTAAAACTACAGTTAATCCAAAAGATATCCTT…
Cryptoprocta ferox	No	22	>EMBOSS_001.[10001:44291].sp ATGACGGCGGAGGAGAGGAGGAATCTGCACGCGTTCCAGGACTATGTCATCAAGACTCTG GACCCTACCTATATCCTGAGCTACCTGTCCCCCTGGTTTAAGGACGATGTGGTGCAGTAT ATTCAGGCTGAGAAAAACAATAAAGGCACGATGGAGGCTGCCTCGCTTTTTCTTAAGCTC CTATTGGAGCTGCAGGAAGAAGGCTGGTTCCGTGGCTTTTTGGATGCCCTTACTCACGCA GGTTATTCTGGACTTTATGAAGCCATTGAAAGTTGGGATTTCCAAAAAATTGAAAGGTTG GAGGAGTATAGATCACTTTTAAAGCGTTTACAACCAGAATTTAAAACTACAGTTAATCCA AAAG…
Helogale parvula	No	23	>EMBOSS_001.[4000:38703].sp ATGACGGCGGAGGAGAGGAAGAATCTGCACGCCTTCCAGCACTATGTCATCAAGACTCTG GACCCTACCTATATCCTGAGCTACATGTCGCCCTGGTTTAAGGACGAGGTGGTGCAGCAT ATTCAGGCTGAGAAAAACAATAAAGGCCCGATAGAGGCTGCCTCACTTTTCCTTAAGCTC CTGTTGGAGCTGCAGGAAGAAGGCTGGTTCCGTGGCTTTCTGGACGCCCTTACGCACGCA GGTTATTCTGGACTTTATGAAGCCATTGAAAGTTGGGATTTCCAAAAACTTGAAAGATTG GAGGAGTATAGGTCACTTTTAAAGCGTTTGCAACCAGAATTTAAAACTACAGTTAATCCA AAAGA…
Mungos mungo	No	24	>EMBOSS_001.[713:35562].sp ATGACGGCGAACGAGAGGAAGAATCTGCACGCCTTCCAGCACTATGTCATCAAGACTCTG GACCCTACCTATATCCTGAGCTACATGTCGCCCTGGTTTAAGGACGAGGTGGTGCAGCAT ATTCAGGCTGAGAAAAACAATAAAGGCCCGATGGAGGCTGCCTCACTTTTCCTTAAGCTC CTGTTGGAGCTGCAGGAAGAAGGCTGGTTCCGTGGCTTTCTGGACGCCCTTACGCACGCA GGTTATTCTGGACTTTATGAAGCCATTGAAAGTTGGGATTTCCAAAAACTTGAAAGATTG GAGGAGTATAGGTCACTTTTAAAGCGTTTGCAACCAGAATTTAAAACTACAGTTAATCCA AAAGAT…
Suricata suricatta	GCF_006229205.1	XM_029921070.1	>XM_029921070.1:131-2920 PREDICTED: Suricata suricatta DExD/H-box helicase 58 (DDX58), transcript variant X1, mRNA ATGACGGCGGAGGAGAGGAAGAATCTGCACGCCTTCCAGCACTATGTCATCAAGACTCTGGACCCTACCT ATATCCTGAGCTACATGTCGCCCTGGTTTAAAGACGATGTGGTGCAGCATATTCAGGCTGAGAAAAACAA TAAAGGCCCGATGGAGGCTGCCTCACTTTTCCTTAAGCTCCTGTTAGAGCTGCAGGAAGAAGGCTGGTTC CGTGGCTTTCTGGACGCCCTTACGCACGCAGGTTATTCTGGACTTTATGAAGCCATTGAAAGTTGGGATT …
TLR2
Canis lupus	GCF_003254725.1	XM_025439170.1	>XM_025439170.1:78-2435 PREDICTED: Canis lupus dingo toll like receptor 2 (TLR2), transcript variant X4, mRNA ATGTCACGTGTTTTGTGGACATTGTGGGTTTTGGGGGCTGTAACCAACCTCTCCAAGGAAGAGGCCCCTG ACCAGTCTTCTTCTCTGTCCTGTGACCCCACTGGTGTCTGCGATGGCCGCTCCAGATCTTTGAACTCCAT GCCCTCAGGGCTCACAGCAGCTGTGAGAAGCCTTGACCTCTCCAACAATGAGATCACCTACATTGGCAAC AGTGACCTTCGGGATTGTGTGAACCTCAAGGCTCTGAGGCTGGAGTCTAATGGAATTAACACAATAGAGG AAGAA…
Canis lupus familiaris	GCF_000002285.3	NM_001005264.3	>NM_001005264.3:6-2363 Canis lupus familiaris toll like receptor 2 (TLR2), mRNA ATGTCACGTGTTTTGTGGACATTGTGGGTTTTGGGGGCTGTAACCAACCTCTCCAAGGAAGAGGCCCCTG ACCAGTCTTCTTCTCTGTCCTGTGACCCCACTGGTGTCTGCGATGGCCGCTCCAGATCTTTGAACTCCAT GCCCTCAGGGCTCACAGCAGCTGTGAGAAGCCTTGACCTCTCCAACAATGAGATCACCTACATTGGCAAC AGTGACCTTCGGGATTGTGTGAACCTCAAGGCTCTGAGGCTGGAGTCTAATGGAATTAACACAATAGAGG AAGAATCTTTTTTTTCCCTGTGGAGTCTTGAACAT…
Lycaon pictus	No	1	>EMBOSS_001.[2300:4654].sp ATGTCACGTGTTTTGTGGACATTGTGGGTTTTGGGGGCTGTAACCAACCTCTCCAAGGAA GAGGCCCCTGACCAGTCTTCTTCTCTGTCCTGTGACCCCACTGGTGTCTGCGATGGCCGC TCCAGATCTTTGAACTCCATGCCCTCAGGGCTCACAGCAGCTGTGAGAAGCCTTGACCTC TCCAACAATGAGATCACCTACATTGGCAACAGTGACCTTCGGGATTGTGTGAACCTCAAG GCTCTGAGGCTGGAGTCTAATGGAATTAACACAATAGAGGAAGATTCTTTTTTTTCCCTG TGGAGTCTTGAACATTTGGACTTATCTTATAACCTCTTATCTAACTTATCATCCTCCTGG TTCAGG…
Vulpes lagopus	No	2	>EMBOSS_001.[1000:3354].sp ATGTCACGCATTTTGTGGACAGTGTGGGTTTTGGGGGCTGTAACCAACCTCTCCAAGGAA GAGGCCCCTGACCAGTCTTCTTCTCTGTCCTGTGACCCCACTGGTGTCTGTGATGGCCGC TCCAGATCTTTGAACTCCATGCCCTCAGGGCTCACGGCAGCTGTGAGAAGCCTTGACCTC TCCAACAATGAGATCACCTACATTGGCAACAGTGACCTTCGGGGCTGTGTGAACCTCAAG GCTCTGAGGCTGGAGTCTAATAGAATTAACACAATAGAGGAAGATTCTTTTTTTTCCCTG TGGAGTCTTGAACATTTGGACTTATCTTATAACCTCTTATCTAACTTATCATCCTCCTGG TTCAGG…
Vulpes vulpes	GCF_003160815.1	XM_026016594.1	>XM_026016594.1:63-2420 PREDICTED: Vulpes vulpes toll like receptor 2 (TLR2), mRNA ATGTCACGCGTTTTGTGGACAGTGTGGGTTTTGGGGGCTGTAACCAACCTCTCCAAGGAAGAGGCCCCTG ACCAGTCTTCTTCTCTGTCCTGTGACCCCACTGGTGTCTGCGATGGCCGCTCCAGATCTTTGAACTCCAT GCCCTCAGGGCTCACGGCAGCTGTGAGAAGCCTTGACCTCTCCAACAATGAGATCACCTACATTGGCAAC AGTGACCTTCGGGGCTGTGTGAACCTCAAGGCTCTGAGGCTGGAGTCTAATAGAATTAACACAATAGAGG AAGATTCTTTTTTTTCCCTGTGGAGTCTTGAA…
Pteronura brasiliensis	No	3	>EMBOSS_001.[5001:7355].sp ATGTCACGTGTTTTGTGGACAGTATGGGTGTTGGGGGCTGTAACCAAACTCTCCAAGGAA GAGGGCCCTGATCAGGCTTCTTCTCCATCCTGTGACCCCATGGGTGTCTGTGATGGCCGC TTCAGATCTTTAAAGTCCATCCCGTCAGGGCTCACGGCTGCTGTGAGAAGCCTTGACCTC TCCAACAATGAGATCACCTACATCCGCAACAGGGACCTGCGGGGCTGCGTAAACCTCGAG GCTCTGAAGCTGGCGTCGAATGGAATTCATGCCATAGAGAAAGATTCTTTTAATTCCCTG CGGAGTCTCGAACATTTGGACTTATCCTATAATCTCTTATCGAACTTATCATCCTCCTGG TTCAGG…
Enhydra lutris	GCF_002288905.1	XM_022514615.1	>XM_022514615.1:197-2554 PREDICTED: Enhydra lutris kenyoni toll like receptor 2 (LOC111154734), mRNA ATGTCACGTGTTTTGTGGACAGTATGGGTGTTGGGGGCTGTAACCAAACTCTCCAAGGAAGAGGGCCTTG ATCAGGCTTCTTCTCCATCCTGTGACCCCATGGGTGTCTGTGATGGCCGTTTCAGATCTTTAAAGTCCAT CCCGTCAGGGCTCACGGCCGCTGTGAGAGGCCTTGACCTCTCCAACAATGAGATCACCTACATCCGCAAC AGGGACCTGCAGGGCTGCGTGAACCTCGAGGCTCTGAAGCTGGCGTTGAATGGAATTAATGCCATAGAGA AAGATTCTTTTAAT…
Spilogale gracilis	No	4	>EMBOSS_001.[579:2933].sp ATGTCACGTGTTGTGTGGACAGTGTGGGTGTTGGGGGCTATAACCAACCTCTCCAAGGAA GAGGCCCCTGACCGGCCTTCTTCACTGTCCTGTGACCCCACTGGGGTCTGCGATGGCCGC TTCAGATCTTTAAACTCCATCCCATCAGGGCTCACGGCAGCTGTGAGAAGCCTTGACCTC TCCAACAACGAAATCACCTACATCGGCGACGGTGACCTGCGCGACTGTGTGGACCTTGAG GCCTTGAAGCTGGCATATAATGGAATTAACACCATAGAGAAAGATTCTTTTTTTTCCCTG CAGAGTCTGGAGCATTTGGACCTATCCTATAATCTCTTATCTAACTTATCATCCTCCTGG TTCAGGC…
Neovison vison	No	5	>EMBOSS_001.[301:2655].sp ATGTCACGTGTTTTGTGGACAGTATGGGTGTTGGGGGCTGTAACCAAACTCTCCAAGGAA GAGGGCCCTGATCAGGCTTCTTCTCCATCCTGTGACCCCATGGGTGTCTGTGATGGCCGC TTCAGATCTTTAAAGTCCATCCCGTCAGGGCTCACGGCTGCTGTGAGAAGCCTTGACCTC TCCAACAATGAGATTACCTACATCCGCAACAGGGACCTGCAGGGCTGTGTGAACCTCAAG GCTCTGAAGCTGGCGTCTAATGGAATTAATGCCATAGAGAAAGATTCTTTTATTTCCCTG CGGAGTCTCGAACATTTGGACTTATCCTATAATCTCTTGTCAAACTTATCATCCTCCTGG TTCAGGC…
Gulo gulo	No	6	>EMBOSS_001.[3001:5355].sp ATGTCACGTGTTTTGTGGACAGTATGGGTGTTGGGGGCTGTAACCAAACTCTCCAAGGAA GAGGGCCCTGATCAGGCTTCTTCTCCATCCTGTGACCCCATGGGCGTCTGTGATGGCCGC TTCAGATCTTTAAAGTCCATCCCGTCAGGGCTCACGGCCGCTGTGAGAAGCCTTGACCTC TCCAACAATGAGATCACCTACATCCGCAACAGGGACCTGTGGGGCTGCGTGAACCTCAAG GCTCTGAAGCTGGTGTCTAATGGAATTAATGCCATAGAGGAAGATTCTTTTATTTCCCTG CGGAGTCTCGAACATTTGGACTTATCCTATAATCTCTTATTGAACTTATCATCCTCCTGG TTCAGG…
Martes zibellina	Our study	8	>EMBOSS_001.[1001:3355].sp ATGTCACGTGTTTTGTGGACAGTATGGGTGTTGGGGGCTGTAACCAAACTCTCCAAGGAA GAGGGCCCTGATCAGGCTTCTTCTCCATCCTGTGACCCCATGGGCATCTGTGATGGCCGC TTCAGATCTTTAAAGTCCATCCCGTCAGGGCTCACGGCCNCTGTGAGAAGCCTTGACCTC TCCAACAATGAGATCACCTACATCCACAACAGGGACCTGTGGGGCTGCGTGAACCTCAAG GCTCTGAAGCTGGCGTCTAACAGAATTAACGCCATAGAGGAAGATTCTTTTATTTCCCTG CGGAGTCTCGAACATTTGGACTTATCCTATAATCTCTTATTGAACTTATCATCCTCCTGG TTCAGG…
Mellivora capensis	No	9	>EMBOSS_001.[4000:6354].sp ATGTCACGTGTTTTGTGGACAGTATGGGTGTTGGGGGCTGTAACCAACCTCTCCAAGGAA GAGGGCCCTGATCAGGCTTCTTCTCTGTCCTGTGACCCCATGGGTGTCTGTGATGGCCGC TTCAGATCTTTAAAGTCCATCCCGTCAGGGCTCACAGCCGCTGTGAGAAGCCTTGACCTC TCCAACAATGAGATCACCTACATCCGCAACAGGGACCTGCGGGGCTGCGTGAACCTCAAG GCTCTGAAGCTGGCGTCTAATGGAATTAACGCCATAGAGGAAGATTCTTTTATTTCCCTG CGGAGTCTCGAACATTTGGACTTATCCTATAATTTCTTATTGAACTTATCATCCTCCTGG TTCAGG…
Mustela putorius furo	GCF_000215625.1	XM_004771998.2	>XM_004771998.2:957-3314 PREDICTED: Mustela putorius furo toll-like receptor 2 (TLR2), transcript variant X1, mRNA ATGTCACGTGTTTTGTGGACAGTATGGGTGTTGGGGGCTATAACCAAACTCTCCAAGGAAGAGGGCCCCG ATCAGGCTTCTTCTCCATCCTGTGACCCCATGGGTGTCTGTGATGGCCGCTTCAGATCTTTAAAGTCCAT CCCGTCAGGGCTCACGGCTGCTGTGAGAAGCCTTGACCTCTCCAACAATGAGATTACCTACATCCGCAAC AGGGACCTGCGGGGCTGCGTGAACCTCAAGGCTCTGAAGCTGGTGTCTAATGGAATTAATGCCATAGAGA …
Taxidea taxus	No	10	>EMBOSS_001.[1001:3355].sp ATGTCACGTGTTTTGTGGACAGTATGGGTGTTGGGGGCTGTAACCAACCTCTCCAAGGAA GAGGGCCCTGATCAGGCTTCTTCTCCATCCTGTGACCCCACGGGTGTCTGTGATGGCCAC TTCAGATCTTTAAAGTCCATCCCATCAGGGCTCACGGCTGCTGTGAGAAGCCTTGACCTC TCCAACAATGAGATCACCTACATCCGCAACAGGGACCTGCGGGGCTGCATGAACCTCAAG GCTCTGAAGCTGGCATCTAATGCAATTAACACCATAGAGGAAGATTCTTTTATTTCCCTG CAGAGTCTTGAACATTTGGACTTATCCTATAATCTCTTATCGAACTTATCATCCTCTTGG TTCTGG…
Ursus arctos	GCF_003584765.1	XM_026499502.1	>XM_026499502.1:122-2479 PREDICTED: Ursus arctos horribilis toll like receptor 2 (TLR2), mRNA ATGTCACGTGTTTTGTGGACAGTATGGGTGTTGGGGGCTGTAACCAACCTCTCCAAAGAAGAGGCCTCTG ATCAGGCTGCTTCTCTGTCCTGTGACCCCACTGGTGTCTGCGATGGCCGCTCCAGATCTTTAAACTCCAT GCCCTCAGGGCTCACGGCAGCTGTGAGGAGCCTTGACCTCTCCAACAACGAGATCACCTACCTTGGCAAC GGTGACCTGCGGGGCTGTGTGAACCTCGAGGCTTTGAACCTGGGGTCTAATGGAATTAACACAATAGAGG AAGATTCTTTTTTTTCCCTGC…
Ursus maritimus	GCF_000687225.1	XM_008685500.1	>XM_008685500.1:40-2325 PREDICTED: Ursus maritimus toll-like receptor 2 (LOC103658031), mRNA ATGTCACGTGTTTTGTGGACAGTATGGGTGTTGGGGGCTGTAACCAACCTCTCCAAAGAAGAGGCCTCTG ATCAGGCTGCTTCTCTGTCCTGTGACCCCACTGGTGTCTGCGATGGCCGCTCCAGATCTTTAAACTCCAT GCCCTCAGGGCTCACGGCAGCTGTGAGGAGCCTTGACCTCTCCAACAACGAGATCACCTACCTTGGCAAC GGTGACCTGCGGGGCTGTGTGAACCTCGAGGCTTTGAACCTGGGGTCTAATGGAATTAACACAATAGAGG AAGATTCTTTTTTTTCCCTGCG…
Ursus americanus	No	11	>EMBOSS_001.[5000:7979].sp ATGTCACGTGTTTTGTGGACAGTATGGGTGTTGGGGGCTGTAACCAACCTCTCCAAAGAA GAGGCCTCTGATCAGGCTGCTTCTCTGTCCTGTGACCCCACTGGTGTCTGCGATGGCCGC TCCAGATCTTTAAACTCCATGCCCTCAGGGCTCACGGCAGCTGTGAGGAGCCTTGACCTC TCCAACAACGAGATCACCTACCTTGGCAACGGTGACCTGCGGGGCTGTGTGAACCTCGAG GCTTTGAACCTGGGGTCTAATGGAATTAACACAATAGAGGAAGATTCTTTTTTTTCCCTG CGGCGTCTTGAACATTTGGACTTATCCTATAATCTCTTATCTAACTTATCATCCTCCTGG TTCAGG…
Ailuropoda melanoleuca	GCF_000004335.2	XM_002913846.3	>XM_002913846.3:481-2838 PREDICTED: Ailuropoda melanoleuca toll like receptor 2 (TLR2), mRNA ATGTCACGTGTTCTGTGGACAGTATGGGTGTTGGGGGCTGTAACCAACCTCTCCAAAGAAGAGGCCTCTG ATCAGGCTTCTTCTCTGTCCTGTGACCCCACTGGTGTCTGCGATGGCCGCTCCAGATCTTTAAACTCCAT GCCCTCCGGGCTCACGGCAGCTGTGAGAAGCCTTGACCTCTCCAACAACGAGATCACCTACATTGGCAAC AGTGACCTGCGGGGCTGTGTGAACCTCGAGGCTTTGAAGCTGGGGTCTAATGGAATTAACACAATAGAGG AAGATTCTTTTTTTTCCCTGCG…
Ailurus fulgens	No	12	>EMBOSS_001.[3000:5354].sp ATGTCACGTGTCTTGTGGGCAGTGTGGGTGTTGGGAGCTGTAACCAACCTCTCCAAGGAA GAGGCCCCTGGTCAGGCTGCTTCTCTGTCCTGTGACCCCACGGGTGTCTGCGATGGACGC TTCAGATCCTTAAAGTCCATCCCATCAGGGCTCACAGCAGCTGTGAGAAGCCTTGACCTC TCCAACAACGAGATCACCTACATCGGCAACAGTGACCTGTGGGGTTGTGTGAACCTCAGG GCTCTGAAGCTGGCGTCTAATAGAATTAACACCATAGAGGAAGACTTTTTTCTTTCCCTG CGGAGTCTTGAACATTTGGACTTATCCAATAATCTCTTATCTAACTTATCATCCTCCTGG TTCAGG…
Panthera onca	No	13	>EMBOSS_001.1001:2725.sp ATGTCACGTGTTTTGTGGACAGTATGGGTCTTGGGGGCTGTAACCAGCCTCTCCAAGGAAGTGGCCCCTCATCAG---ACTTCTCTGTCCTGTGACTCCACGGGCGTCTGCGAGGGCCACTCCAGATCTTTAAACTCCATCCCCTCAGGACTCACGGCAACTGTTAGAAGCCTTGACCTCTCCAACAACGAGATCACCTACATTGGCAACAGTGACCTGCAGGGCTGTGTGAACCTCAGGGCTCTGAGGCTGGAGTCTAATGAAATTAACACGATAGAGGAAGATTCTTTTTTTTCCCTGAGGAGTCTCGAACATTTGGACTTATCCTATAATCACATATCTAATTTATCATCCTCGTGGTTCAGGCCCCTTTC…
Acinonyx jubatus	GCF_003709585.1	XM_015080653.2	>XM_015080653.2:1066-3420 PREDICTED: Acinonyx jubatus toll-like receptor 2 (LOC106982476), mRNA ATGTCACATGTTTTGTGGACAGTATGGGTCTTGGGGGCTGTAACCAGCCTCTCCAAGGAAGTGGCCCCTC ATCAGACTTCTCTGTCCTGTGACTCCACGGGCATCTGCGAGGGCCACTCCAGATCTTTAAACTCCATCCC TTCAGGACTCACGGCGGCTGTGAGAAGCCTTGACCTCTCCAACAATGAGATCACCTACATTGGCAACAGT GACCTGCAGGGCTGTGTGAACCTCAGGGCTCTGAGGCTGGAGTCTAATGAAATTAACACGATAGAGGAAG ATTCTTTTTTTTCCCTGGG…
Panthera tigris	GCF_000464555.1	XM_007084187.2	>XM_007084187.2:217-2535 PREDICTED: Panthera tigris altaica toll-like receptor 2 (LOC102964242), mRNA ATGTCACGTGTTTTGTGGACAGTATGGGTCTTGGGGGCTGTAACCAGCCTCTCCAAGGAAGTGGCCCCTC ATCAGACTTCTCTGTCCTGTGACTCCACGGGCGTCTGCGAGGGCCACTCCAGATCTTTAAACTCCATCCC CTCAGGACTCACGGCAACTGTTAGAAGCCTTGACCTCTCCAACAACGAGATCACCTACATTGGCAACAGT GACCTGCAGGGCTGTGTGAACCTCAGGGCTCTGAGGCTGGAGTCTAATGAAATTAACACGATAGAGGAAG ATTCTTTTTTTTC…
Panthera pardus	GCF_001857705.1	XM_019441227.1	>XM_019441227.1:456-2810 PREDICTED: Panthera pardus toll like receptor 2 (TLR2), mRNA ATGTCACGTGTTTTGTGGACAGTATGGGTCTTGGGGGCTGTAACCAGCCTCTCCAAGGAAGTGGCCCCTC ATCAGACTTCTCTGTCCTGTGACTCCACGGGCGTCTGCGAGGGCCACTCCAGATCTTTAAACTCCATCCC CTCAGGACTCACGGCAACTGTTAGAAGCCTTGACCTCTCCAACAACGAGATCACCTACATTGGCAACAGT GACCTGCAGGGCTGTGTGAACCTCAGGGCTCTGAGGCTGGAGTCTAATGAAATTAACACGATAGAGGAAG ATTCTTTTTTTTCCCTGAGGAGTCTCGAA…
Felis catus	GCF_000181335.3	XM_003984930.5	>XM_003984930.5:1093-3447 PREDICTED: Felis catus toll like receptor 2 (TLR2), mRNA ATGTCACGTGTTTTGTGGACAGTATGGGTCTTGGGGGCTGTAACCAGCCTCTCCAAGGAAGTGGCCCCTC ATCAGACTTCTCTGTCCTGTGACTCCACGGGCGTCTGCGAGGGCCACTCCAGATCTTTAAACTCCATCCC TTCAGGACTCACGGCGGCTGTGAGAAGCCTTGACCTCTCCAACAATGAGATCACCTACATTGGCAACAGT GACCTGCAGGGCTGTGTGAACCTCAGGGCTCTGAGGCTGGAGTCTAATGAAATTAACACGATAGAGGAAG ATTCTTTTTTTTCCCTGGGGAGTCTCGAACAT…
Prionailurus bengalensis euptilurus	No	14	>EMBOSS_001.[1001:3352].sp ATGTCACGTGTTTTGTGGACAGTATGGGTCTTGGGGGCTGTAACCAGCCTCTCCAAGGAA GTGGCCCCTCATCAGACTTCTCTGTCCTGTGACTCCACGGGCGTCTGCGAGGGCCATTCC AGATCTTTAAACTCTATCCCCTCAGGACTCACGGCGGCTGTGAGAAGCCTTGACCTCTCC AACAATGAGATCACCTACATTGGCAACAGTGACCTGCAGGGCTGTGTGAACCTCAGGGCT CTGAGGCTGGAGTCTAATGAAATTAACACGATAGAGGAAGATTCTTTTTTTTCCCTGGGG AGTCTCGAACATTTGGACTTATCCTATAATCACATATCTAATTTATCATCCTCATGGTTC AGGCCC…
Felis nigripes	No	15	>EMBOSS_001.1001:2725.sp ATGTCACGTGTTTTGTGGACAGTATGGGTCTTGGGGGCTGTAACCAGCCTCTCCAAGGAAGTGGCCCCTCATCAG---ACTTCTCTGTCCTGTGACTCCACGGGCGTCTGCGAGGGCCACTCCAGATCTTTAAACTCCATCCCTTCAGGACTCACGGCAGCTGTGAGAAGCCTTGACCTCTCCAACAATGAGATCACCTACATTGGCAACAGTGACCTGCAGGGCTGTGTGAACCTCAGGGCTCTGAGGCTGGAGTCTAATGAAATTAACACGATAGAGGAAGATTCTTTTTTTTCCCTGGGGAGTCTCGAACATTTGGACTTATCCTATAATCACATATCTAATTTATCATCCTCGTGGTTCAGGCCCCTTTC…
Lynx pardinus	No	16	>EMBOSS_001.[2001:4352].sp ATGTCACGTGTTTTGTGGACAGTATGGGTCTTGGGGGCTGTAACCAGCCTCTCCAAGGAA GTGGCCCCTCATCAGACTTCTCTGTCCTGTGACTCCACGGGCGTCTGCGAGGGCCACTCC AGATCTTTAAACTCCATCCCTTCAGGACTCACGGCGGCTGTGAGAAGCCTTGACCTCTCC AACAATGAGATCACCTACATTGGCAACAGTGACCTGCAGGGCTGTGTGAACCTCAGGGCT CTGAGGCTGGAGTCTAATGAAATTAACACGATAGAGGAAGATTCTTTTTTTTCCCTGGGG AGTCTCGAACATTTGGACTTATCCTATAATCACATATCTAATTTATCATCCTTGTGGTTC AGGCCC…
Puma concolor	GCF_003327715.1	XM_025922218.1	>XM_025922218.1:102-2078 PREDICTED: Puma concolor toll-like receptor 2 (LOC112858853), mRNA ATGTCACGTGTTTTGTGGACAGTATGGGTCTTGGGGGCTGTAACCAGCCTCTCCAAGGAAGTGGCCCCTC ATCAGACTTCTCTGTCCTGTGACTCCACGGGCATCTGCGAGGGCCACTCCAGATCTTTAAACTCCATCCC TTCAGGACTCACGGCGGCTGTGAGAAGCCTTGACCTCTCCAACAATGAGATCACCTACATTGGCAACAGT GACCTGCAGGGCTGTGTGAACCTCAGGGCTCTGAGGCTGGAGTCTAATGAAATTAACACGATAGAGGAAG ATTCTTTTTTTTCCCTGGGGAGT…
Callorhinus ursinus	GCF_003265705.1	XM_025874343.1	>XM_025874343.1:324-2681 PREDICTED: Callorhinus ursinus toll like receptor 2 (TLR2), transcript variant X2, mRNA ATGTCACGTGTTTGGTGGACAGTATGGGTGTTGGGGGCTGTAAGCAACCTCTCTAAGGAAGAGGCCCCTG ATCAGGCTTCTTCTCTGTCCTGTGACCCCACCGGTATCTGCGATGGCCGCTCCAAATCTTTAAGCTCCAT CCCGGCAGGGCTCACGGCAGCTGTGAGAAGCCTGGACCTCTCCAACAACGAGATCGCCTCCGTCGGCAGC ATGGACCTGCGGGGCTGTGTGAACCTTAAGGCTCTGAAACTGGCGTCTAATGGGATTACCACAATAGAGG AG…
Zalophus californianus	GCF_900631625.1	XM_027600082.1	>XM_027600082.1:369-2510 PREDICTED: Zalophus californianus toll like receptor 2 (TLR2), mRNA ATGTCACGTGTTTGGTGGACAGTATGGGTGTTGGGGGCTGTAAGCAACCTCTCTAAGGAAGAGGCCCCTG ATCAGGCTTCTTCTCTGTCCTGTGACCCCACCGGTATCTGCGATGGCCGCTCCAAATCTTTAAGCTCCAT CCCGGCAGGGCTCACGGCAGCTGTGAGAAGCCTGGACCTTTCCAACAACGAGATCGCCTCCGTCGGCAGC ATGGACCTGCGGGGCTGTGTGAACCTTAAGGCTCTGAAACTGGCGTCTAATGGGATTACCACAATAGAGG AGGAATCTTTTGTTTCCCTGCA…
Eumetopias jubatus	GCF_004028035.1	XM_028104325.1	>XM_028104325.1:329-2686 PREDICTED: Eumetopias jubatus toll like receptor 2 (TLR2), transcript variant X2, mRNA ATGTCACGTGTTTGGTGGACAGTATGGGTGTTGGGGGCTGTAAGCAACCTCTCTAAGGAAGAGGCCCCTG ATCAGGCTTCTTCTCTGTCCTGTGACCCCACCGGTATCTGCGATGGCCGCTCCAAATCTTTAAGCTCCAT CCCAGCAGGGCTCACGGCAGCTGTGAGAAGCCTGGACCTTTCCAACAACGAGATCGCCTCCGTCGGCAGC ATGGACCTGCGGGGCTGTGTGAACCTTAAGGCTCTGAAACTGGCGTCTAATGGGATTACCACAATAGAGG AGG…
Hyaena hyaena	No	18	>EMBOSS_001.[5000:7351].sp ATGTCACGTGTTTTGTGGACAGCGTGGATCTTGGGGGCTGTAACCAGCCTCTCCAAGGAA GGAGCCCTTGATCAATCTTCTCTGTCCTGTGACCCCACTGGTGTCTGTGAGGGCCGCTCC AGATCTTTAACCTCCATCCCCTCAGGGCTCACAGCAGCTGTGAGAAGCCTTGACCTCTCC AACAATGAGATCACCAACATTGGCAACAGTGACCTGTGGGGCTGTGTGAACCTCAGGGCC CTGAGGCTGGAGTCCAATGAAATTAACACAATAGAGGAAGATTCTTTTTTTTCCCTGGGG GGTCTTGAACATTTGGACTTATCCTATAATCACATATCTAATTTATCCTCCTCGTGGTTC AGGCCC…
Odobenus rosmarus divergens	GCF_000321225.1	XM_004394266.2	>XM_004394266.2:11-2368 PREDICTED: Odobenus rosmarus divergens toll-like receptor 2 (TLR2), mRNA ATGTCACGTGTTTGGTGGACAGTATGGGTGTTGGGGGCTGTAAGCAACCTCTCTAAGGAAGAGGCCCCTG ATCAGGCTTCTTCTCTGTCCTGTGACCCCACCGGTATCTGCGATGGCCGCTCCAAATCTTTAAGCTCCAT CCCGGCAGGGCTCACGGCAGCTGTGAGAAGCCTGGACCTCTCCAACAACGAGATCGCCTCCGTCGGCAGC ACGGACCTGCGGGGCTGTGTGAACCTCAAGGCTCTGAAGCTGGTGTCTAATGGGATTACCACAATAGAGG AGGAATCTTTTGTTTCCC…
Mirounga angustirostris	No	19	>EMBOSS_001.[175:2529].sp ATGTCACGTGTTTTGTGGACAGTATGGGTGTTGGGGGCTGTAACCAACCTCTCCAAGGAA GAGGCCCCTGATCAGGCTTCTTCTCTGTCCTGTGACCCCACTGGTATCTGCGACGGCCAC TCCAAATCTTTAAGCTCCATCCCGGCAGGGCTCACGGCAGCTGCGAGAAGCCTCGACCTC TCCAACAACGAGATCGCCTCCATCAGCGCCACTGACCTGCGGGGCTGTGTGAACCTCAAG GCTCTGAAGCTGGCGTCTAATGGAATTACCACGATAGAGGAAGAATCTTTTGCTTCCCTG CAGAGTCTCGAACACTTGGACTTATCCTATAATCTCTTATCTAACTTATCATCTTCCTGG TTCAGGC…
Phoca vitulina	No	20	>EMBOSS_001.[1000:3354].sp ATGTCACGTGTTTTGTGGACAGTATGGGTGTTGGGGGCTGTAACCAACCTCTCCAAGGAA GAGGCCCCTGATCAGGCTTCTTCTCTGTCCTGTGACCCCACCGGTATCTGCGATGGCCGC TCCAAATCTTTAAGCTCCATCCCGGCAGGGCTCATGGCAGCTGTGAGAAGCCTCGACCTC TCCAACAACGAGATTGCCTCCATCAGCAACACTGACCTGCGGGGCTGTGTGAACCTCAAG GCTCTGAAGCTGGCGTCTAATGGAATTACCACGATAGAGGAAGAATCTTTTGTTTCCCTG CAGAGTCTCGAACACTTGGACTTATCCTATAATCTCTTATCTAACTTATCATCTTTCTGG TTCAGG…
Neomonachus schauinslandi	GCF_002201575.1	XM_021698803.1	>XM_021698803.1:11-2368 PREDICTED: Neomonachus schauinslandi toll like receptor 2 (TLR2), mRNA ATGTCACGTGTTTTGTGGACAGTATGGGTATTGGGGGCTGTAACCAACCTCTCCAAGGAAGAGGCCCCTG ATCAGGCTTCTTCTCTGTCCTGTGACCCCACTGGTATCTGCGATGGCCGCTCCAGATCTTTAAGCTCCAT CCCGGCAGGGCTCACGGCAGCTGTGAGAAGCCTCGACCTCTCCAACAACGAGATCGCCTCCATCAGCGAC AATGACCTGCGGGGCTGTGTGAACCTCAAGGCTCTGAAGCTGGCGTCTAATGGAATTACCACGATAGAGG AAGAATCTTTTGTTTCCCTG…
Paradoxurus hermaphroditus	No	21	>EMBOSS_001.[1001:3358].sp ATGTCGAGTATTTTGTGGACAGTATGGGTCTTGGGGGCTGTAACCGGCCTCTCCAAGGAA GGGGCCCCTGATCAGCCTTCTTCTCTGTCCTGTGACTCCACTGGTGTCTGCGAGGGCCAC TCCAGATCTTTACACTCCATCCCCTCAGGGCTCACAGCAGCTGTGAGAAGCCTTGACCTC TCCAACAATGAGATCACCTACATTGGCAACGGTGACTTGCGTGGCTGTGTGAACCTCAGG GCTCTGAGGCTGGGGTCTAATGAAATTAACACAATAGAGGAAGATTCTTTTTTTTCCCTG AGGAGTCTCGAACATTTGGACTTATCCTATAATCAAATATCTAATTTATCATCCTCGTGG TTCAGG…
Cryptoprocta ferox	No	22	>EMBOSS_001.[700:3054].sp ATGTCACGTGTTTTGTGGACAGCATGGGTCTTGGGGGCTGTAACCAGCCTCTCCAAGGAA GGAACCCCTGATCAGGCTTCTTCTCTGTCCTGTGACCCCACTGGTGTCTGCGAGGGCCGC TCCAGATCCTTAACCTCCATCCCCTCAGGGCTCACGGCAGCTGTGAGAAGCCTTGACCTC TCCAACAATGAGATCACCTACATTGGCAACAGTGACCTGCGGGGCTGTGTGAACCTCAGG GCTCTGAGGCTGGGGTCTAATGAAATTAACACAATAGAGGAAGATTCTTTTTTTTCCCTG GGGAATCTTGAATATTTGGACTTATCCTATAATCACATATCTAATTTATCATCCTCATGG TTCAGGC…
Helogale parvula	No	23	>EMBOSS_001.[2001:4355].sp ATGTCACGTGTCTTGTGGACAGCATGGGTCTTGGGGGCTGTAACCAGCCTCTCCAAGGAA GGAGCCCCTGATCAGGCTTCTTCTCTGTCCTGTGACTCCACCGGTGTCTGCGAGGGCCGC TCCAGATCCTTAACCTTTGTCCCCGCAGGACTCACGGCAGCTGTGAGAAGCCTTGACCTC TCCAACAACGAGATCGCCTACATTGGCAACAGTGACCTGCGCAGCTGTGTGAACCTCAGG GCTCTGAGGCTGGAGGCTAATAAAATTAACACAATAGAAGAAGATTCTTTTTTTCCCCTG GGGAGTCTTGAACATTTGGACTTATCCTATAATAACATATCTAGTTTATCATCCTCATGG TTCAGG…
Mungos mungo	No	24	>EMBOSS_001.31:1914.sp ATGTCACATGTCTTGTGGACAGCATGGGTCTTGGGGGCTGTAACCAGCCTCTCCAAGGAAGGAGCCCCTGATCAGGCTTCTTTTCTGTCCTGTGACCCCACCGGTGTCTGCGAGGGCCGCTTCAGATCCTTAACCTCCATCCCCGCAGGACTCACGGCAGCTGTGAGAAGCCTTGACCTCTCCAACAACGAGATCGCCTACATTGGCAACAGTGACCTGCAGGGCTGTGTGAACCTCAGGGCTCTGAGGCTGGAGGCTAACAAAATTAACACAATAGAGGAAGATTCTTTTTTTCCCCTGGGGAGTCTCGAACATTTGGACTTATCCTATAATAACATATCTAGTTTATCATCCTCATGGTTCAGGCCCCTTTCTT…
Suricata suricatta	GCF_006229205.1	XM_029939852.1	>XM_029939852.1:341-2698 PREDICTED: Suricata suricatta toll like receptor 2 (TLR2), transcript variant X1, mRNA ATGTCACGTGTCTTGTGGACAGCATGGGTCTTGGGGACTGTAACCAGCCTCTCCAAGGAAGGAGCCCCTG ATCAGGCTTCTTCTCTGTCCTGTGACCCCACCGGTGTCTGCGAGGGCCACTCCAGATCCTTAACCTCCGT CCCCGCAGGGCTCACGGCAGCTGTGAGAAGCCTTGACCTCTCCAACAACGAGATCACCTACCTTGGCAAC AGTGACCTGCGGGGCTGTGTGAACCTCAGGGCTCTGAGGCTGGAGGCTAATAAAATTAACACAATAGAGG AAG…
NLRC4
Canis lupus	GCF_003254725.1	XM_025454843.1	>XM_025454843.1:1-891 PREDICTED: Canis lupus dingo NLR family CARD domain containing 4 (NLRC4), mRNA ATGGAGGAGATGAGACATTACATCAAGTATAGTATCCTGCTCTTATATGAGGGTGGATCATCTACTGAAG CCACCAGGACTGTTTTGAAACACCCTGCAGCAGTGTATCCACATAGTAGCTTCCTGGGGCTCTCCAACAC GAAGAAGCCTCTCTGGAGGTAAGAATCTATGCAAAATGTGAAAAACACTCCTGTGCAAGAAACTCTGAAA GCCATCAACATCAATTCCTTTACAGAATGTGGCATTAATTTATTCCATGGGAGTATATCTGAATCACACC TGAGCAAAGAATTT…
Canis lupus familiaris	GCF_000002285.3	XM_014120238.2	>XM_014120238.2:251-1174 PREDICTED: Canis lupus familiaris NLR family CARD domain containing 4 (NLRC4), mRNA ATGGCTTTCAAAAAAAAAAAAAAAAAAAAGAAAATGGCTTTCATTTCAGACATTACATCANAGTATAGTA TCCTGCTCTTATATGAGGGTGGATCATCTACTGAAGCCACCAGGACTGTTTTGAAACACCCTGCAGCAGT GTATCCACATAGTAGCTTCCTGGGGCTCTCCAACACGAAGAAGCCTCTCTGGAGGTAAGAATCTATGCAA AATGTGAAAAACACTCCTGTGCAAGAAACTCTGAAAGCCATCAACATCAATTCCTTTACAGAATGTGGCA TTAATT…
Vulpes vulpes	GCF_003160815.1	XM_026016044.1	>XM_026016044.1 PREDICTED: Vulpes vulpes NLR family CARD domain containing 4 (NLRC4), mRNA ATGATAGACTTAACTCCAGGAAATGAACTGAGGGTTGCTGAAAGGGATGGGGGAGATGAGACACTCTTCA GAGACCCTGCATCATCAAAGGGGAATCTGACACAGGGAACTATCACAGCAAGATGCAGACTCAGCAATTC ACTAAAGTCTCAAGAGCCACAGGAGGTGACCACGTGGGAAAGTCACTTACAGAAAATGGCTTTCATTTCA GACATTACATCANAGTATAGTATCCTGCTCTTATATGAGGGTGGATCATCTACTGAAGCCACCAGGACTG TTTTGAAACACCCTGCAGCAGTGT…
Mustela putorius furo	GCF_000215625.1	XM_013048657.1	>XM_013048657.1:17-2347 PREDICTED: Mustela putorius furo NLR family, CARD domain containing 4 (NLRC4), mRNA ATGAATTTCATAAAGGAGAATAGTCGAGTCCTCATTCAAAGGATGGGAATGACTCGTATAAAGCAAATTG TGTATGAGCTATTTGTGTGGAATGTTCTGAATCATGAAGAAATAAAAATCATTTGCTGCAAGAAGGTCAA GCAGAAGGCTGTGAGAGGGATCATTCCCCTGATTTTGAAGAAGGGCTCCGAATCCTATAACCTCTTTCTC AGATCCCTTGAAAAGTAGAACTATCCTCAGTTTCAGGATTTGATTGGACAAAGCCTTTTTCAGCAGATAT CAGAAGA…
Ailuropoda melanoleuca	GCF_000004335.2	XM_019809797.1	>XM_019809797.1 PREDICTED: Ailuropoda melanoleuca NLR family CARD domain containing 4 (NLRC4), mRNA ATGCAAGGAAGCACAGTAATTTTAGCGCTGGATTGCTCACTTGGAAACCCTACTGTTGCTGCCATTGGAC ACAGGTTCCTCAGGACACTGAAGCAGGAGCAGATGTGCTGCTGCTTCCCAAAGCTGACTGCTTCTTTGGA GTTTCTCCGGGATGACTTTCTTGTTGGCACCATCTTGGCTCCAAATTGCAGTCTCGTGTTGGCTTCCAAT CGGCAGGACCCAAGGGATACATGGACACTAACTTCAAGGGAAGCTGTGAAAAAGGGTTTCTGGCTTCTAC TTTGGGGATTGAATT…
Acinonyx jubatus	GCF_003709585.1	XM_027033509.1	>XM_027033509.1:387-3515 PREDICTED: Acinonyx jubatus NLR family CARD domain containing 4 (NLRC4), mRNA ATGCTGAGATGTACATTTTACGTAAATAAATCGATGTGCGTGTTTTCCCCCATCTCCTCAGTGAATTTCA TAAAGGAGAATAGTCAAGTGCTCATTCAAAGGATGGGAATGACTGTTATAAAGCAAATTGTGGATGAGCT ATTTGTGTGGAATGTTCTGAATTACGAAGAAGTAAGTGTCATTTGCTGTGAGAAGGTTGAGCAGGATGCT GCAAGAGGGATCATTCACATGATTCTGAAGAAGGGTTCGGAATCCTGTAACCTCTTTCTCAAATCCCTTG AAAAATGGAACT…
Panthera tigris	GCF_000464555.1	XM_007082447.2	>XM_007082447.2:307-3375 PREDICTED: Panthera tigris altaica NLR family, CARD domain containing 4 (NLRC4), transcript variant X2, mRNA ATGAATTTCATAAAGGAGAATAGTCAAGTGCTCATTCAAAGGATGGGAATGACTGTTATAAAGCAAATTG TGGATGAGCTATTTGTGTGGAATGTTCTGAATTACGAAGAAGTAAGTGTCATTTGCTGTGAGAAGGTTGA GCAGGATGCTGCAAGAGGGATCATTCACATGATTCTGAAGAAGGGTTCGGAATCCTGTAACCTTTTTCTC AAATCCCTTGAAAAGTGGAACTATCCCCTGTTTCAGGACTTGAATGGACAAA…
Panthera pardus	GCF_001857705.1	XM_019447983.1	>XM_019447983.1:514-3582 PREDICTED: Panthera pardus NLR family CARD domain containing 4 (NLRC4), transcript variant X2, mRNA ATGAATTTCATAAAGGAGAATAGTCAAGTGCTCATTCAAAGGATGGGAATGACTGTTATAAAGCAAATTG TGGATGAGCTATTTGTGTGGAATGTTCTGAATTACGAAGAAGTAAGTGTCATTTGCTGTGAGAAGGTTGA GCAGGATGCTGCAAGAGGGATCATTCACATGATTCTGAAGAAGGGTTCGGAATCCTGTAACCTTTTTCTC AAATCCCTTGAAAAGTGGAACTATCCCCTGTTTCAGGACTTGAATGGACAAAGTCTTTCTA…
Felis catus	GCF_000181335.3	XM_019827705.2	>XM_019827705.2:386-3514 PREDICTED: Felis catus NLR family CARD domain containing 4 (NLRC4), mRNA ATGCTGAGATGTACATTTTACGTAAATAAATCGATGTGTGTGTTTCCCCCCATCTCCTCAGTGAATTTCA TAAAGGAGAATAGTCAAGTGCTCATTCAAAGGATGGGAATGACTGTTATAAAGCAAATTGTGGACGAGCT ATTTGTGTGGAATGTTCTGAATTACGAAGAAGTAAGTGTCATTTGCTGTGAAAAGGTTGAGCAGGATGCT GCAAGAGGGATCATTCACATGATTCTGAAGAAGGGTTCGGAATCCTGTAACCTCTTTCTCAAATCCCTTG AAAAATGGAACTATCCC…
Puma concolor	GCF_003327715.1	XM_025927131.1	>XM_025927131.1:169-3237 PREDICTED: Puma concolor NLR family CARD domain containing 4 (NLRC4), transcript variant X1, mRNA ATGAATTTCATAAAGGAGAATAGTCAAGTGCTCATTCAAAGGATGGGAATGACTGTTATAAAGCAAATTG TGGATGAGCTATTTGTGTGGAATGTTCTGAATTATGAAGAAGTAAGTGTCATTTGCTGTGAGAAGGTTGA GCAGGATGCTGCAAGAGGGATCATTCACATGATTCTGAAGAAGGGTTCGGAATCCTGTAACCTCTTTCTC AAATCCCTTGAAAAATGGAACTATCCCCTGTTTCAGGACTTGAATGGACAAAGTCTTTCTAAG…
Callorhinus ursinus	GCF_003265705.1	XM_025868635.1	>XM_025868635.1:79-2865 PREDICTED: Callorhinus ursinus NLR family CARD domain containing 4 (NLRC4), mRNA ATGTATCTATTTCCCCCCATCTCCTCAGTGTATTTCATAAAGGAGAATAGTCAAGTCCTCATTCAAAGGA TGGGAATGACTGTTGTAAAGCAAACTGTGGATGAGCTATTTGTGTGGAATGTTCTGAATCACAAAGAAGT AAACATCATTTACTATGAGAAGGTCAAGCAGGAGGCTGAGAGAGGGATCATTCCCCTGACTTTGAAGNAA GGTTCCGAATCCTATAATCTCTTTCTCAAATCCCTTGAAAAGTGGAACTATCCCNNGTTTCAGGATTTGA ATGGACAAAG…
Zalophus californianus	GCF_900631625.1	XM_027623828.1	>XM_027623828.1:1-2931 PREDICTED: Zalophus californianus NLR family CARD domain containing 4 (NLRC4), mRNA ATGGTGAAAATATTTCTAATGTGGAGATTGGTAAATTCTACAAATCAGGGCCGCCTTTACCCCCAGAGAA CAATGTATTTCATAAAGGAGAATAGTCAAGTCCTCATTCAAAGGATGGGAATGACTGTTGTAAAGCAAAC TGTGGATGAGCTATTTGTGTGGAATGTTCTGAATCACAAAGAAGTAAACATCATTTACTATGAGAAGGTC AAGCAGGAGGCTGAGAGAGGGATCATTCCCCTGACTTTGAAGAAGGGTTCCGAATCCTATAATCTCTTTC TCAAATCC…
Eumetopias jubatus	GCF_004028035.1	XM_028117143.1	>XM_028117143.1:79-2961 PREDICTED: Eumetopias jubatus NLR family CARD domain containing 4 (NLRC4), mRNA ATGTATCTATTTCCCCCCATCTCCTCAGTGTATTTCATAAAGGAGAATAGTCAAGTCCTCATTCAAAGGA TGGGAATGACTGTTGTAAAGCAAATTGTGGATGAGCTATTTGTGTGGAATGTTCTGAATCACAAAGAAGT AAACATCATTTACTATGAGAAGGTCAAGCAGGAGGCTGAGAGAGGGATCATTCCCCTGACTTTGAAGAAG GGTTCCGAATCCTATAATCTCTTTCTCAAATCCCTTGAAAAGTGGAACTATCCTCTGTTTCAGGATTTGA ATGGACAAAGT…
Odobenus rosmarus divergens	GCF_000321225.1	XM_004403701.1	>XM_004403701.1 PREDICTED: Odobenus rosmarus divergens NLR family, CARD domain containing 4 (NLRC4), mRNA ATGGTGTATTTCATAAAGGAGAATAGTCAAGTCCTCATTCAAAGGATGGGAATGACTGTTGTAAAGCAAA CTGTGGATGAGCTATTTGTGTGGAATGTTCTGAATCACAAAGCAGTAAACATCATTTACTATGAGAAGGT CAAGCAGGAGGCTGAGAGAGGGATCATTCCCCTGACTTTGAAGAAGGGTTCTGAATCCTATAATCTCTTT CTCAAATCCCTTGAAAAGTGGAACTATCCTCTGTTTCAGGATTTGAATGGACAAAGTCTTTTTCAGCAGA TATCGAAAG…
Leptonychotes weddellii	GCF_000349705.1	XM_006731626.1	>XM_006731626.1 PREDICTED: Leptonychotes weddellii NLR family, CARD domain containing 4 (NLRC4), mRNA ATGTATCTATTTCCCCCCATCTCCTCAGTGTATTTCATAAAGGAGAATAGTCAAGTCCTCATTCAAAGGA TGGGAATGACTGTTGTAAAGCAAATTGTGGATGAGCTATTTGTGTGGAACGTTCTGAATCACAAAGAAGT AAACATCATTTACTATAAGAAGGTCAAGCAGGAGGCTNGAGGGATCATTCCCCTGACTTTGAAGAAGGGT CCCGAATCCTATAACCTCTTTCTCAAATCCCTTGAAAATTGGAACTATCCTCTGTTTCAGGATTTGAATG GACAAAGTCTTTT…
Neomonachus schauinslandi	GCF_002201575.1	XM_021697709.1	>XM_021697709.1 PREDICTED: Neomonachus schauinslandi NLR family CARD domain containing 4 (NLRC4), mRNA ATGTATCTATTTCCCCCCATCTCCTCAGTGTATTTCATAAAGGAGAATAGTCAAGTCCTCATTNCAAGGA TGGGAATGACTGTTGTAAAGCAAATTGTGGATGAGCTATTTGTGTGGAACGTTCTGAATCACAAAGAAGT AAACATCATTTACTATGAGAAGGTCAAGCAGGAGGCTNGAGGGATCATTCCCCTGACTTTGAAGAAGGGT CCCGAATCCTATAACCTTTTTCTCAAATCCCTTGAAAAGTGGAACTATCCTCTGTTTCAGGATTTGAATG GACAAAGTCTTT…
Suricata suricatta	GCF_006229205.1	XM_029937984.1	>XM_029937984.1:290-3340 PREDICTED: Suricata suricatta NLR family CARD domain containing 4 (NLRC4), mRNA ATGAATTTCATAAAGGAGAATAGTCAAGACCTCATTCAAAGGATGGGAATGACTGTTATAAAGCAAATTG TGGATGAGCTATTTGCATGGAATATTCTGAATTACGAAGATGTGNTCATTTACTGTGAGAAGGTTGAGCA GGACGCTGCAAGAGGGATCATTCAGATGATACTGAAGAAGGGTTCAGAATCCTGTGACTTCTTTCTCAAA TCCCTTGAAAAGTGGAACTATCCTCTGTTTCAGGACTTGAATGGACCAAGTCTTTCTCGGCAGATGTCAG AAGAAGTCTT…
NLRP2
Canis lupus	GCF_003254725.1	XM_025421831.1	>XM_025421831.1:20-3220 PREDICTED: Canis lupus dingo NLR family pyrin domain containing 2 (NLRP2), mRNA ATGGAACCTTCTGCACAGCTGGGTTTCAACCTGCAGCCCCTTCTAGAACAGTTTGCCCAGGATGAGCTGA GCCAGTTCAAGTCTCTGTTGAGGCCCCTTTCCCTACAAGATGAATTACAGCACATCCCTGCGACAGAGGT AGAGGAGGCCGATGGGAAGCAGCTGGCAGAAATTCTTATCAACCACTGCCCCAGCCACTGGGTAGAGATG GTGACCATCCAGATTTTTGACAAGATGAACCGAACCGATCTGTCTGAGAGAGCAAAGGATGAGCTCAGGG GGATCACCAGG…
Canis lupus familiaris	GCF_000002285.3	XM_022403882.1	>XM_022403882.1:20-3220 PREDICTED: Canis lupus familiaris NLR family pyrin domain containing 2 (NLRP2), mRNA ATGGAACCTTCTGCACAGCTGGGTTTCAACCTGCAGCCCCTTCTAGAACAGTTTGCCCAGGATGAGCTGA GCCAGTTCAAGTCTCTGTTGAGGCCCCTTTCCCTACAAGATGAATTACAGCACATCCCTGCGACAGAGGT AGAGGAGGCCGATGGGAAGCAGCTGGCAGAAATTCTTATCAACCACTGCCCCAGCCACTGGGTAGAGATG GTGACCATCCAGATTTTTGACAAGATGAACCGAACCGATCTGTCTGAGAGAGCAAAGGATGAGCTCAGGG GGATCA…
Vulpes vulpes	GCF_003160815.1	XM_025985291.1	>XM_025985291.1 PREDICTED: Vulpes vulpes NLR family pyrin domain containing 2 (NLRP2), mRNA ATGGAACCTTCTGCACAGCTGGGTTTCAACCTGCAGCCCCTTCTAGAACAGTTTGCCCAGGATGAGCTGA GCCAGTTCAAGTCTCTGCTGAGGCCCCTTTCCCTACAAGATGAATTACAGCACATCCCTGCGACAGAGGT AGAGGAGGCCAATGGGAAGCAGCTGGCAGAAATTCTTATCAACCACTGCCCCAGCCACTGGGTAGAGATG GTGACCATCCAGATTTTTGACAAGATGAACCGAACCGATCTGTCTGAGAGAGCAAAGGATGAGCTCAGGG GGATCACCAGGACTACAGAACCA…
Enhydra lutris	GCF_002288905.1	XM_022492420.1	>XM_022492420.1 PREDICTED: Enhydra lutris kenyoni NLR family pyrin domain containing 2 (LOC111140046), mRNA ATGGTGACCATCCAGGTCTTTGACAAGATGAACCGAACAGATCTGTCTGAGAGAGCAAAGGATGAGCTCA TGGCACTTACTCAAGTACAGGGAGAAGATGTCCCAAACCCAGAAGCGGCAAAGGAAGTTTTGGAAGGAGA AAAGCCAGGTAAACAGGATAAATACAGAAGCGTTTTGAAAGAGAAGGTCCAGCAAATCTGGAAGAACTTT TGGCCTGGAGCCCGTGAGAACATTCACATGGTCACCCAAAGATATGAGACACAGATTCCATTCTGTAATC CTAAAAT…
Ailuropoda melanoleuca	GCF_000004335.2	XM_019807109.1	>XM_019807109.1:62-2827 PREDICTED: Ailuropoda melanoleuca NLR family pyrin domain containing 2 (NLRP2), mRNA ATGGAACCTTCTGCACAGCTGGGTGTCAGCCTGCAGCGCCTCCTGGAGCAGCTCGGCCAGCATGAGCCGA GCCAGTTCAAGTCTCTCCTGAGGCCCCTTTCCCCGCAAGGTGAGTTACAGCACATGCCTGCGACAGGCGT AAAGGAGGCTGATGGGAAGCAACTGGCAGAAATCCTCAGCAACCGCTGCCCCAGCCACTGGGTAGAGATG GTGACCATCCAGGTCTTCGACAAGATGAACCGAACAGATCTGTCTGAGAGAGCAAAGGATGAGCTCGGGG GGCCTA…
Acinonyx jubatus	GCF_003709585.1	XM_027037000.1	>XM_027037000.1:1-3090 PREDICTED: Acinonyx jubatus NLR family pyrin domain containing 2 (NLRP2), mRNA ATGGTACCTGCTGCACAGCTGGGTTTCAACCTGCAGCCCCTTCTGGAACAGCTCAGCCAGGATGAACTGA ACGAGTTCAAGTCTCTGTTGAGGCCCCTTTCCCTGCAAGATGAGTTACAGCACATCCCTCCGACAGAGGT AGAGGAAGCCGATGGGAAGCAGCTGGCAGAAATTCTCACCAACCGCTGCCCCAGCCATTGGGTAGAGATG GTGACCATCCAAGTCTTTGACAAGATGAACCGAACAGATCTGTCTGAGAAAGCAAAGGATGAGCTCAGGG TATTTTTCCCCCT…
Felis catus	GCF_000181335.3	XM_023245870.1	>XM_023245870.1:1-3090 PREDICTED: Felis catus NLR family pyrin domain containing 2 (NLRP2), mRNA ATGGTACCTGCTGCGCAGCTGGGTTTCAACCTGCAGCCCCTTCTGGAACAGCTCAGCCAGGATGAGCTGA ACGAGTTCAAGTCTCTGTTGAGGCCCCTTTCCCTGCAAGATGAGTTACAGCACATCCCTCCGACAGAGGT AGAGGAAGCCGATGGGAAGCAGCTGGCAGAAATTCTCACCAACCGCTGCCCCAGCCATTGGGTCGAGATG GTGACCATCCAAGTCTTTGACAAGATGAACCGAACAGATCTGTCTGAGAAAGCAAAGGATGAGCTCAGGG TATTTTTCCCCCTAATGA…
Zalophus californianus	GCF_900631625.1	XM_027619344.1	>XM_027619344.1:1-1965 PREDICTED: Zalophus californianus NLR family pyrin domain containing 2 (NLRP2), mRNA ATGGAACCTTCTGCACAGCTGGGTTTCAGCCTGCAGCCCCTCCTGGAGCAGCTCAGCCAGGATGAGCTGA GCCAGTTCAAGTCTCTGTTGAGGCCCCTTTCCCTGCAAGATGAGTTACAGCACATCCCTGAGACAGAGGT AGAGGAGGCCGATGGGAAGCAACTGGCAGAAATTCTCACCAATCACTGCCCCAGCCTCTGGGTAGAGATG GTGACCATCCAGGTCTTTGACAAGATGAACCGAACAGATCTGTCTGAGAGAGCAAAGGATGAGATCAGGG AATTCTT…
Eumetopias jubatus	GCF_004028035.1	XM_028095104.1	>XM_028095104.1 PREDICTED: Eumetopias jubatus NLR family pyrin domain containing 2 (NLRP2), mRNA ATGGAACCTTCTGCACAGCTGGGTTTCAGCCTGCAGCCCCTCCTGGAGCAGCTCAGCCAGGATGAGCTGA GCCAGTTCAAGTCTCTGTTGAGGCCCCTTTCCCTGCAAGATGAGTTACAGCACATCCCTGAGACAGAGGT AGAGGAGGCCGATGGGAAGCAACTGGCAGAAATTCTCACCAATCACTGCCCCAGCCTCTGGGTAGAGATG GTGACCATCCAGGTCTTTGACAAGATGAACCGAACAGATCTGTCTGAGAGAGCAAAGGATGAGATCAGGG CACTTACACATGTACAGG…
Odobenus rosmarus divergens	GCF_000321225.1	XM_004417822.1	>XM_004417822.1 PREDICTED: Odobenus rosmarus divergens NLR family, pyrin domain containing 2 (NLRP2), mRNA ATGGAACCTTCTGCACAGCTGGGTTTCAGCCTGCAGCCCCTCCCGGAGCAGCTCAGCCAGGATGAGCTGA GCCAGTTCAAGTCTCTGTTGAGGCCCCTTTCCCTGCAAGATGAGTTACAGCACATCCCTGAGACAGAGGT AGAGGAGGCTGATGGGAAGCAACTGGCAGAAATTCTCACCAACCACTGCCCCAGCCACTGGGTAGAGATG GTGACCATCCAGGTCTTTGACAAGATGAACCGAACAGATCTGTCTGAGAGAGCAAAGGATGAGATCAGGG CACTTACA…
Leptonychotes weddellii	GCF_000349705.1	XM_006742444.1	>XM_006742444.1 PREDICTED: Leptonychotes weddellii NLR family, pyrin domain containing 2 (NLRP2), mRNA ATGGAACCTTCTGCACAGCTGGGTTTCAGCCTGCAGCCCCTCCTGGAGCAGCTCAGCCAGAATGAGCTGA GCCAGTTCAAGTCTCTGCTGAGGCCCCTTTCCCTGCAAGATGAGTTACAGCACATCCCTGAGACAGAGGT AGAGGAGGCTGATGGGAAGCAACTGGCAGAAATTCTCACCAACCACTGCCCCAGCCACTGGGTAGAGATG GTGACCATCCAGNTCTTTGACAAGATGAACCGAACAGATCTGTCTGAGAAAGCAAAGGATGAGCTCAGGG AAGCAGCTCTGG…
Neomonachus schauinslandi	GCF_002201575.1	XM_021682311.1	>XM_021682311.1 PREDICTED: Neomonachus schauinslandi NLR family pyrin domain containing 2 (NLRP2), mRNA ATGGTGACCATCCAGGTCTTTGACAAGATGAACCGAACAGATCTGTCTGAGAAAGCAAAGGATGAGCTCA GGGGTAAACAGGATAAATATAGAAGTATTTTCAAAGAGAAAGTCCAGCAACTCTGGAAGAAGAACTTTTG GCCTGGAGCCAGTGAAAACATTCACACTGTCACCCAAAGATATGAGACACTGATCCCATTTTGTAATCCT AAAATACTTGCAGGGCCATTTCCACACACGGTGNGTCCCACCGGCGTCAGGAAGACCACTCTGGCCAAGA AGTGCATGCTG…
Suricata suricatta	GCF_006229205.1	XM_029924391.1	>XM_029924391.1:744-2855 PREDICTED: Suricata suricatta NLR family pyrin domain containing 2 (NLRP2), mRNA ATGTCACTTGTCGGCAAATCAGACACGCGACAGGACGTCTCTGCCTGCACAGGCACATCTGAGACTCCCC AATGCAGCATGCCACCCTGTGCTAAGCAAGAAGAGAGTCAACGAAGCGTGCAGTCCGTGACAGGGGCTCA GCTGGGACTCAGCGCGGGAAGAGAAGCCCAGGACAAGATGGTACCTGCTACACAGCTGGGTTTCAACCTG CAGCCCCTGCTGGAACAGCTCAGCCAGGATGAGTTGAGGGAGTTTAAGTCCCTGTTGGGGCCCCTTTCCC TGCAAGATG…
TLR3
Canis lupus	GCF_003254725.1	XM_025471740.1	>XM_025471740.1:321-3038 PREDICTED: Canis lupus dingo toll like receptor 3 (TLR3), transcript variant X2, mRNA ATGAGCCAGAGTTTGCTTTATCATATCTACTCCTTTTTGGGACTGTTGCCTTTTTGGATACTGTGTACAT CCTCTACCAATAAATGTGTTGTTAGACATGAAGTAGCTGACTGTAGTCACCTGAAGTTGACTCAAGTGCC TGATGACCTCCCAGCAAACATAACAGTGTTGAATCTCACCCATAATCAGCTCAGAAGATTACCACCTGCC AATTTTACAAGATATAGTCAACTTACTATCTTGGATGGAGGTTTTAACTCCATCTCAAAACTGGAGCCAG AATT…
Canis lupus familiaris	GCF_000002285.3	XM_022404183.1	>XM_022404183.1:314-3031 PREDICTED: Canis lupus familiaris toll like receptor 3 (TLR3), transcript variant X2, mRNA ATGAGCCAGAGTTTGCTTTATCATATCTACTCCTTTTTGGGACTGTTGCCTTTTTGGATACTGTGTACAT CCTCTACCAATAAATGTGTTGTTAGACATGAAGTAGCTGACTGTAGTCACCTGAAGTTGACTCAAGTGCC TGATGACCTCCCAGCAAACATAACAGTGTTGAATCTCACCCATAATCAGCTCAGAAGATTACCACCTGCC AATTTTACAAGATATAGTCAACTTACTATCTTGGATGGAGGTTTTAACTCCATCTCAAAACTGGAGCCAG…
Lycaon pictus	No	1	>EMBOSS_001.[5111:12301].sp ATGAGCCAGAGTTTGCTTTATCATATCTACTCCTTTTTGGGACTGTTGCCTTTTTGGATA CTGTGTACATCCTCTACCAATAAATGTGTTGTTAGACATGAAGTAGCTGACTGTAGTCAC CTGAAGTTGACTCAAGTGCCTGATGACCTCCCAGCAAACATAACAGTGTTGAATCTCACC CATAATCAGCTCAGAAGATTACCACCTGCCAATTTTACAAGATATAGTCAACTTACTATC TTGGATGGAGGTTTTAACTCCATCTCAAAACTGGAGCCAGAATTGTGCCAAAAACTACCC TTGTTGGAAATTTTGAACCTCCAACACAATGAGCTATCTCACCTTTCAGATCAAACTTTT GTCTT…
Vulpes lagopus	No	2	>EMBOSS_001.[6001:13713].sp ATGAGCCAGAGTTTGCTTTATCATATCTACTCCTTTTTGGGACTGTTGCCTTTTTGGATA CTGTGTACATCCTCTACCAATAAATGTGTTGTTAGACATGAAGTAGCTGACTGTAGTCAC CTGAAGTTGACTCAAGTGCCTGATGACCTCCCAGCAAACATAACAGTGTTGAATCTCACC CATAATCAGCTCAGAAGATTACCACCTGCCAATTTTACAAGATATAGCCAACTTACTATC TTGGATGGAGGTTTTAACTCCATCTCAAAACTGGAGCCAGAATTGTGCCAAAAACTCCCC TTGTTGGAAATTTTGAACCTCCAACACAATGAGCTATCTCACCTTTCAGATCAAACTTTT GTCTT…
Vulpes vulpes	GCF_003160815.1	XM_026018277.1	>XM_026018277.1:194-2911 PREDICTED: Vulpes vulpes toll like receptor 3 (TLR3), transcript variant X1, mRNA ATGAGCCAGAGTTTGCTTTATCATATCTACTCCTTTTTGGGACTGTTGCCTTTTTGGATACTGTGTACAT CCTCTACCAATAAATGTGTTGTTAGACATGAAGTAGCTGACTGTAGTCACCTGAAGTTGACTCAAGTGCC TGATGACCTCCCAGCAAACATAACAGTGTTGAATCTCACCCATAATCAGCTCAGAAGATTACCACCTGCC AATTTTACAAGATATAGCCAACTTATTATCTTGGATGGAGGTTTTAACTCCATCTCAAAACTGGAGCCAG AATTGTGC…
Pteronura brasiliensis	No	3	>EMBOSS_001.[6000:13475].sp ATGAACCAGAGTTCACCTTTTCATATCTACTTCTTTTGGGGACTGCTGTCCCTGTGGGTT CTCTGTACATCCTCTACCCATAAATGTGTTGTTAGACACGAAGTGGCTGACTGCAGTCAT CTGAAGTTGACTCAAGTGCCTGATGACCTCCCGGCAAACATAACAGTGTTGAATCTCACC CATAATCAGCTCCGAAGATTACCAGCTACCAACTTTACAAGATACAGCCAACTTACTATC TTGGATGGAGGCTACAACTCCATCTCAAAACTGGAGTCAGAATTGTGCCAAAAACTCCCC CTGCTGGAAATTTTGAACCTCCAACACAATGAGCTATCTCACGTTTCCGACCAAACTTTT GTCTT…
Enhydra lutris	GCF_002288905.1	XM_022498906.1	>XM_022498906.1:893-3610 PREDICTED: Enhydra lutris kenyoni toll like receptor 3 (LOC111144566), transcript variant X2, mRNA ATGAACCAGAGTTCATCTTTTCATATCTACTTCTTTTGGGGACTGCTGTCCCTGTGGGTTCTCTGTACAT CCTCTACCCATAAATGTGTTATTAGACATGAAGTGGCTGACTGCAGTCATCTGAAGTTGACTCAAGTGCC TGATGACCTCCCGGCAAACATAACAGTGTTGAATCTCACCCATAATCAGCTCCGAAGATTACCAGCTGCC AACTTTACAAGATACAGACAACTTACTATCTTGGATGGAGGCTACAACTCCATCTCAAAACT…
Spilogale gracilis	No	4	>EMBOSS_001.[1001:8789].sp ATGAACCAGAGTTTACCTCTTCACATCTACTTCTTTTGGGGACTGTTGCCCTTGTGGAAA CTGTGTACAACCGCTACCAATAAATGTGTTGTTAGACACCAAGTAGCTGACTGCAGTCAT CTGAAGTTGACGCAAGTGCCTGATGACCTCCCAGCAAACATAACAGTGTTGAATCTCACC CATAATCAGCTCCGAAGGTTACCACCCGCCAATTTTACAAGATATAGCCAACTTACTATC TTGGATGGAGGATACAACTCCATCTCAAAACTGGAGTCAGAATTGTGCCAAAAACTGCCC CTGTTGGAAATTTTGAACCTCCAACACAATGAGCTATCTCACCTTTCAGATCAAACTTTT GTCTTC…
Neovison vison	No	5	>EMBOSS_001.[2000:9975].sp ATGAACCAGAGTTCACCTTTTCATATCTACTTCTTTTGGGGACTGCTGTCCCTGTGGGTT CTCTGTACATCCTCTACCCATAAATGTGTCGTTAGACACGAAGTGGCTGACTGCAGTCAT CTGAAGTTGACTCAAGTGCCTGATGACCTCCCGGCAAACATAACAGTGTTGAATCTCACC CATAATCAGCTCCGAAGATTACCAGCTGCCAACTTTACAAGATATAGCCAACTTACTATC TTGGATGGAGGCTACAACTCTATCTCAAAACTGGAGTCAGAATTGTGCCAAAAACTCCCC CTGCTGGAAAGTTTGAACCTCCAACACAATGAGCTATCTCACCTTTCCGACCAAACTTTT GTCTTC…
Gulo gulo	No	6	>EMBOSS_001.[2001:9531].sp ATGAACCAGAGTTCACCTTTTCATATCTACTTCTTTTGGGGACTGCTGCATCTGTGGGTA CTCTGTACATCCTCTACCCATAAATGTGTTGTTAGACACGAAGTGGCTGACTGCAGTCAT CTGAAGTTGACTCAAGTGCCTGATGACCTCCCAGCAAACATAACCGTGTTGAATCTCACC CATAATCAGCTCCGAAGATTACCAGCTGCCAATTTTACAAGATATAGCCAACTCACTATC TTGGATGGAGGCTACAACACCATCTCAAAACTGGAGTCAGAATTGTGCCAGAAACTCCCC CTGCTGGAAATTTTGAACCTCCAACACAATGAGCTATCTCACCTTTCCGACCAAACTTTT GCCTTC…
Martes zibellina	Our study	8	>EMBOSS_001.[2001:9634].sp ATGAACCAGAGTTCACCTTTTCATATCTACTTCTTTTGGGGACTGCTGCCCCTGTGGGTA CTCTGTACATCCTCTACCCATAAATGTGTTGTTAGACATGAAGTGGCTGACTGCAGTCAT CTCAAGTTGACTCAAGTGCCTGATGACCTCCCGGCAAACATAACAGTGTTGAATCTCACC CATAATCAGCTCCGAAGATTACCAGCTGCCAATTTTACAAGATATAGCCAACTCACTATC TTGGATGGAGGCTACAACACCATCTCAAAACTGGAGTCAGAATTGTGCCAGAAACTCCCC CTGCTGGAAATTTTGAACCTCCAACACAATGAGCTGTCTCACCTTTCCGACCAAACTTTT GCCTTC…
Mellivora capensis	No	9	>EMBOSS_001.[2001:9698].sp ATGAACCAGAGTTCACCTTTTCATATCTACTTCTTTTGGGGACTGCTGCCCCTGTGGGTA CTCTGTACATCCTCTACCCATAAATGTGTTGTTAGACACGAAGTGGCTGACTGCAGTCAT CTGAAGTTGACTCAAGTGCCTGATGACCTCCCGGCAAACATAACAGTGTTGAATCTCACC CATAATCAGCTCCAAAGATTACCAGCTGCCAATTTTACAAGATATAGCCAACTTACTATC TTGGATGGAGGCTACAACTCCATCTCAAAACTGGAGTCAGAATTGTGCCAAAAGCTCCCC CTGCTGGAAATTTTGAACCTCCAACACAATGAGCTATCTCACCTTGCAGACCAAACTTTT GTCTTC…
Mustela putorius furo	GCF_000215625.1	XM_004757787.2	>XM_004757787.2:2826-5543 PREDICTED: Mustela putorius furo toll-like receptor 3 (TLR3), transcript variant X3, mRNA ATGAACCAGAGTTCACCTTTTCATATCTACTTCTTTTGGGGACTGCTGTCCCTGTGGGTTCTCTGTACAT CCTCTACCCATAAATGTGTCGTTAGACACGAAGTGGCTGACTGCAGTCATCTGAAGTTGACTCAAGTGCC TGATGACCTCCCGGCAAACATAACAGTGTTGAATCTCACTCATAATCAGCTCCGAAGATTACCAGCTGCC AACTTTACAAGATATAGCCAACTTACTATCTTGGATGGAGGCTACAACTCTATCTCAAAACTGGAGTCAG…
Taxidea taxus	No	10	>EMBOSS_001.[3000:10699].sp ATGAACCAGAGTCCACCTTTTAATATCTACTTCTTTTGGGGACTGCTGCCCTTGTGGGTA CTCTGTACATCCTCTACCCATAAATGTGTTGTTAGACACGAAGTGGCCGACTGCAGTCAT CTGAAGTTGACTCAAGTGCCTGATGACCTCCCAGCAAACATAACAGTGTTGAATCTCACC CATAATCAGCTCCGAAGATTACCAGCTGCCAATTTTACAAGATATAGCCAACTTACTGTC TTGGATGGAGGCTACAACTCCGTCTCAAAACTGGAGTCAGAATTGTGCCAAAAACTCCCC CTGCTGGAAATTTTGAACCTCCAACACAATGAGCTATCTCACCTTTCAGACCAAACTTTT GTCTT…
Ursus arctos	GCF_003584765.1	XM_026508636.1	>XM_026508636.1:100-2817 PREDICTED: Ursus arctos horribilis toll like receptor 3 (TLR3), mRNA ATGAACCAGAGTTTACCTTTTCATATCCACTTCTTTTGGGGACTGTTGCCCTTTTGGATGCTGTGTACAG CCTCTACCAATAAATGTGTCGTTAAGCACGAAGTAGCTGACTGCAGTCATCTGAAGTTGACTCAAGTGCC TGATGACCTCCCAGCAAACATAACAGTGTTGAATCTCACCCATAATCAGCTCAGAAGATTGCCACCTGCC AATTTTACAAGATATAGCCAACTTACTATCTTGGATGGAGGATTTAACACCATCTCAAAACTGGAACCAG AATTGTGCCAAAAACTCCCCC…
Ursus maritimus	GCF_000687225.1	XM_008710466.1	>XM_008710466.1:106-2631 PREDICTED: Ursus maritimus toll-like receptor 3 (TLR3), transcript variant X2, mRNA ATGAACCAGAGTTTACCTTTTCATATCCACTTCTTTTTGGGACTGTTGCCCTTTTGGATGCTGTGTACAG CCTCTACCAATAAATGTGTCGTTAAGCACGAAGTAGCTGACTGCAGTCATCTGAAGTTGACTCAAGTGCC TGATGACCTCCCAGCAAACATAACAGTGTTGAATCTCACCCATAATCAGCTCAGAAGATTGCCACCTGCC AATTTTACAAGATATAGCCAACTTACTATCTTGGATGGAGGATTTAACACCATCTCAAAACTGGAACCAG AATTGT…
Ursus americanus	No	11	>EMBOSS_001.[3000:9747].sp ATGAACCAGAGTTTACCTTTTCATATCCACTTCTTTTTGGGACTGTTGCCCTTTTGGATG CTGTGTACAGCCTCTACCAATAAATGTGTCGTTAAGCACGAAGTAGCTGACTGCAGTCAT CTGAAGTTGACTCAAGTGCCTGATGACCTCCCAGCAAACATAACAGTGTTGAATCTCACC CATAATCAGCTCAGAAGATTGCCACCTGCCAATTTTACAAGATATAGCCAACTTACTATC TTGGATGGAGGATTTAACACCATCTCAAAACTGGAACCAGAATTGTGCCAAAAACTCCCC CTGTTGGAAATGTTGAACCTCCAGCACAATGAGCTCTCTCATCTTTCAGATCAAACTTTT GTCTTC…
Ailuropoda melanoleuca	GCF_000004335.2	XM_011230081.2	>XM_011230081.2:90-2807 PREDICTED: Ailuropoda melanoleuca toll like receptor 3 (TLR3), mRNA ATGAACCAGAGTTTACCTTTTCATATCTACTTCTTTTTGGGACTGTTGCCCTTTTGGATACTGTGTACAT CCTCTACCAATAAATGTGTTGTTACACACGAAAGAGCTGACTGCAGTCATCTGAAGTTGACTCAAGTGCC CGATGACCTCCCAGCAAACATAACAGTGTTGAATCTCACCCATAATCAGCTCAGAAGATTACCACCTGCC AATTTTACAAGATATAGCCAACTTACTATCTTGGATGCAGGATTTAACAGCATCTCAAAACTGGAACCAG AATTGTGCCAAAAACTCCCCCTG…
Ailurus fulgens	No	12	>EMBOSS_001.[2000:10025].sp ATGAACCGGAGTGTACCTTTTCATATCTACTTCTTTTGGGGACTGTTGCACTTGTGGGTA CTGTGTACAGCCTCTGCCAATAAATGTGTTGTTAGACACGAGGTGGCTGACTGCAGTCAT CTGAAGTTGACTCAAGTGCCTGATGACCTCCCAGCAAACATAACAGTGTTGAATCTCACC CATAATCAGCTCCGAAGATTACCACCTGCCAACTTTACAAGATATAGCCAACTTATTATC TTGGATGGAGGATACAACTCCATCTCAAAACTGGAGTCAGAATTGTGCCAAAAACTCCCC CTGTTGAAAATTTTGAACCTCCAACACAATGAGCTATCTCACCTTTCAGATCAAACTTTT GTCTT…
Panthera onca	No	13	>EMBOSS_001.[2001:9676].sp ATGAGCCAGAGTTCGCCTTATATCTATTCCTTTTTGGGGCTGTTGCCCTTTTGGATACTG TGTACATCCTCTACCAACAAATGTGTTGTTAGGCACGAAGCAGCTGACTGCAGTCATCTG AAGTTGACACAAGTGCCCGATGACCTCCCAGCAAACATAACGGTGTTGAATCTCACCCAT AATCAGCTCAGAAGATTACCACCTGACAACTTTACAAGATACAGCCAACTTACTACCTTG GATGGAGGATTTAACTCCATCTCAAAACTGGAGCCAGAATTGTGCCAAAAACTCCCCTTG TTGGAAATTTTGAACCTCGAACACAATGAACTATCTCGCCTTTCAGAGCGAACTTTTATC TTCTGC…
Acinonyx jubatus	GCF_003709585.1	XM_015080399.2	>XM_015080399.2:596-3310 PREDICTED: Acinonyx jubatus toll like receptor 3 (TLR3), mRNA ATGAGCCAGAGTTCGCCTTATATCTATTCCTTTTGGGGGCTGTTGCCCTTTTGGATACTGTGTACATCCT CTACCAACAAATGTGTTGTTAGGCATCAGGCAGCTGACTGCAGTCATCTGAAGTTGACACAAGTGCCCGA TGACCTCCCAGCAAACATAACGGTGTTGAATCTCACCCATAACCAGCTCAGAAGATTACCACCTGACAAC TTTACAAGATATAGCCAACTTACTACCTTGGATGGAGGATTTAACTCCATCTCAAAACTGGAGCCAGAAC TGTGCCAAAAACTCCCCTTGTTGGAAAT…
Panthera tigris	GCF_000464555.1	XM_007098990.2	>XM_007098990.2:177-2891 PREDICTED: Panthera tigris altaica toll like receptor 3 (TLR3), mRNA ATGAGCCAGAGTTCGCCTTATATCTATTCCTTTTTGGGGCTGTTGCCCTTTTGGATACTGTGTACATCCT CTACCAACAAATGTGTTGTTAGGCATGAAGCAGCTGACTGCAGTCATCTGAAGTTGACACAAGTGCCCGA TGACCTCCCAGCAAACATAACGGTGTTGAATCTCACCCATAATCAGCTCAGAAGATTACCACCTGACAAC TTTACAAGATACAGCCAACTTACTACCTTGGATGGAGGATTTAACTCCATCTCAAAACTGGAGCCAGAAT TGTGCCAAAAACTCCCCTTGT…
Panthera pardus	GCF_001857705.1	XM_019422203.1	>XM_019422203.1:533-3247 PREDICTED: Panthera pardus toll like receptor 3 (TLR3), mRNA ATGAGCCAGAGTTCGCCTTATATCTATTCCTTTTTGGGGCTGTTGCCCTTTTGGATACTGTGTACATCCT CTAGCAACAAATGTGTTGTTAGGCATGAAGCAGCTGACTGCAGTCATCTGAAGTTGACACAAGTGCCCGA TGACCTCCCAGCAAACATAACGGTGTTGAATCTCACCCATAATCAGCTCAGAAGATTACCACCTGACAAC TTTACAAGATACAGCCAACTTACTACCTTGGATGGAGGATTTAACTCCATCTCAAAACTGGAGCCAGAAT TGTGCCAAAAACTCCCCTTGTTGGAAATT…
Felis catus	GCF_000181335.3	NM_001079829.1	>NM_001079829.1:7-2721 Felis catus toll like receptor 3 (TLR3), mRNA ATGAGCCAGAGTTCGCCTTATATCTATTCCTTTTTGGGGCTGTTGCCCTTTTGGATACTGTGTACATCCT CCACCAACAAATGTGTTGTTAGGCATGAAGCAGCTGACTGCAGTCATCTGAAGTTGACACAAGTGCCCGA TGACCTCCCAGCAAACATAACGGTGTTGAATCTCACCCATAACCAGCTCAGAAGATTACCGCCTGACAAC TTTACAAGATATAGCCAACTTACTACCTTGGATGGAGGATTTAACTCCATCTCAAAACTGGAGCCAGAAT TGTGCCAAAAACTCCCCTTGTTGGAAATTTTGAACCTCGAACACAA…
Prionailurus bengalensis euptilurus	No	14	>EMBOSS_001.[2001:9613].sp ATGAGCCAGAGTTCGCCTTATATCTATTCCTTTTTGGGGCTTTTGCCCTTTTGGATACTG TGTACATCCTCTACCAACAAATGTGTTGTTAGGCATGAAGCAGCTGACTGCAGTCATCTG AAGTTGACACAAGTGCCCGATGACCTCCCAGCAAACATAACGGTGTTGAATCTCACCCAT AACCAGCTCAGAAGATTACCACCTGACAACTTTACAAGATATAGCCAACTTACTACCTTG GATGGAGGATTTAACTCCATCTCAAAACTGGAGCCAGAATTGTGCCAAAAACTCCCCTTG TTGGAAATTTTGAACCTCGAACACAATGAACTCTCTCACCTTTCAGAGCGAACTTTTATC TTCTGC…
Felis nigripes	No	15	>EMBOSS_001.[3000:10573].sp ATGAGCCAGAGTTCGCCTTATATCTATTCCTTTTTGGGGCTGTTGCCCTTTTGGATACTG TGTACATCCTCCACCAACAAATGTGTTGTTAGGCATGAAGCAGCTGACTGCAGTCATCTG AAGTTGACACAAGTGCCCGATGACCTCCCAGCAAACATAACGGTGTTGAATCTCACCCAT AACCAGCTCAGAAGATTACCACCTGACAACTTTACAAGATATAGCCAACTTACTACCTTG GATGGAGGATTTAACTCCATCTCAAAACTGGAGCCAGAATTGTGCCAAAAACTCCCCTTG TTGGAAATTTTGAACCTCGAACACAATGAACTCTCTCACCTTTCAGAGCGAACTTTTATC TTCTG…
Lynx pardinus	No	16	>EMBOSS_001.[2001:10088].sp ATGAGCCAGAGTTCGCCTTATATCTATTCCTTTTTGGGGCTGTTGCCCTTTTGGATACTG TGTACATCCTCCACCAACAAATGTGTTGTTAGGCATGAAGCAGCTGACTGCAGTCATCTG AAGTTGACACAAGTGCCCGATGACCTCCCAGCAAACATAACGGTGTTGAATCTCACCCAT AACCAGCTCAGAAGATTACCACCTGACAACTTTACAAGATACAGCCAACTTACTACCTTG GATGGAGGATTCAACTCCATCTCAAAACTGGAGCCAGAATTGTGCCAAAAACTCCCCTTG TTGGAAATTTTGAACCTCGAACACAATGAACTCTCTCACCTTTCAGAGCGAACTTTTATC TTCTG…
Puma concolor	GCF_003327715.1	XM_025933107.1	>XM_025933107.1:1-2715 PREDICTED: Puma concolor toll like receptor 3 (TLR3), mRNA ATGAGCCAGAGTTCGCCTTATATCTGTTCCTTTTTGGGGCTCTTGCCCTTTTGGATACTGTGTACATCCT CTACCAACAAATGTGTTGTTAGGCATGAAGCAGCTGACTGCAGTCATCTGAAGTTGACACAAGTGCCCGA TGACCTCCCAGCAAACATAACGGTGTTGAATCTCACCCATAACCAGCTCAGAAGATTACCACCTGACAAC TTTACAAGATATAGCCAACTTACTACCTTGGATGGAGGATTTAACTCCATCTCAAAACTGGAGCCAGAAT TGTGCCAAAAACTCCCCTTGTTGGAAATTTTGA…
Callorhinus ursinus	GCF_003265705.1	XM_025886208.1	>XM_025886208.1:155-2836 PREDICTED: Callorhinus ursinus toll like receptor 3 (TLR3), transcript variant X2, mRNA ATGAACCAGAGTTTACCTTTTCATATCTACTACTTTTTGGGACTGTTGCCCTTGTGGATACTGTGTACAT CTTCTGCCAATAAATGTGTTGTTAGACAAGAAGTAGCTGACTGCAGTCATCTGAAGTTGACTCAAGTGCC TGATGACCTTCCGGCAAACATAACAGTGTTGAATCTCACCCATAATCAGCTCCGAAGATTACCATCTGCC AATTTTACAAGATATAGCCAACTTACTATCTTGGATGGAGGATTTAACTCCATCTCAAAACTGGAGCCAG AA…
Zalophus californianus	GCF_900631625.1	XM_027600551.1	>XM_027600551.1:438-3110 PREDICTED: Zalophus californianus toll like receptor 3 (TLR3), transcript variant X2, mRNA ATGAACCAGAGTTTACCTTTTCATATCTACTACTTTTTGGGACTGTTGCCCTTGTGGATACTGTGTACAT CTTCTGCCAATAAATGTGTTGTTAGACAAGAAGTAGCTGACTGCAGTCATCTGAAGTTGACTCAAGTGCC TGATGACCTTCCGGCAAACATAACAGTGTTGAATCTCACCCATAATCAGCTCCGAAGATTACCATCTGCC AATTTTACAAGATATAGCCAACTTACTATCTTGGATGGAGGATTTAACTCCATCTCAAAACTGGAGCCAG…
Eumetopias jubatus	GCF_004028035.1	XM_028099871.1	>XM_028099871.1:159-2840 PREDICTED: Eumetopias jubatus toll like receptor 3 (TLR3), transcript variant X2, mRNA ATGAACCAGAGTTTACCTTTTCATATCTACTACTTTTTGGGACTGTTGCCCTTGTGGATACTGTGTACAT CTTCTGCCAATAAATGTGTTGTTAGACAAGAAGTAGCTGACTGCAGTCATCTGAAGTTGACTCAAGTGCC TGATGACCTTCCGGCAAACATAACAGTGTTGAATCTCACCCATAATCAGCTCCGAAGATTACCATCTGCC AATTTTACAAGATATAGCCAACTTACTATCTTGGATGGAGGATTTAACTCCATCTCAAAACTGGAGCCAG AAT…
Hyaena hyaena	No	18	>EMBOSS_001.[2001:9207].sp ATGAGCCAGAGTTTGCCTTATATCTACTCCTTTTTGGGGCTCTTGCCCTTTTGGATGCTG TGTACGTCTTCTGCCAACAAATGTGTTGTTAGACATGAAATAGCTGACTGTAGTCATCTG AAGTTGACTCAAGTGCCTGATGATCTCCCAGAAAACCTAACAATGTTGAATCTCTCCCAT AATCAGCTCAGAAGATTACCACCTGACAACTTTACAAGATACAGCCAACTTACTATCTTG GATGGAGGATTTAACTCCATCTCAAAACTGGAGCCAGAATTGTGCCAAAAACTCCCCATG TTGGAAATTTTGAATCTCGAACACAATGAACTATCTCACCTTTCAGAGCAAACTTTTATC TTCTGC…
Odobenus rosmarus divergens	GCF_000321225.1	XM_004412756.2	>XM_004412756.2:106-2838 PREDICTED: Odobenus rosmarus divergens toll-like receptor 3 (TLR3), mRNA ATGAAGGCGAGAATCATGAACCAGAGTTTACCTTTTCATATCTACTTCTTTTTGGGACTGTTGCCCTTGT GGATACTGTGTACATCCTCTGCCAATAAATGTGTTGTTAGACAAGAAGTAGCTGACTGCAGTCATCTGAA GTTGACTCAAGTGCCTGATGACCTTCCGGCAAACATAACAGTGTTGAATCTCACCCATAATCAGCTCCGA AGATTACCATCTGCCAATTTTACAAGATATAGCCAACTTACTATCTTGGATGGAGGATTTAACTCCATCT CAAAACTGGAGCCAGAA…
Mirounga angustirostris	No	19	>EMBOSS_001.[3000:10848].sp ATGAACCAGAGTTTACCTTTTCATATCTACTTCTTTTTGGGACTGTTGCCCTTGTGGATA CCGTGTACATCCTCTGCCAATAAATGTGTTGTTAGACATGAAATAGCTGACTGCAGCCAT CTGAAGTTGACTCAAGTGCCTGATGACCTTCCGGCAAACATAACAGTGTTGAATCTCACC CATAATCAGCTCCGAAGATTACCATCTGCCAATTTTACAAGATATAGCCAACTTACTATC TTGGATGGAGGATTTAACTGCATCTCAAAACTGGAGCCAGAATTGTGCCAAAAACTCCCT CTGTTGGAAATTTTGAACCTCCAACACAATGAGCTATCTCACCTTTCAGATCAAACTTTT GTCTT…
Phoca vitulina	No	20	>EMBOSS_001.[2001:9761].sp ATGAACCAGAGTTTACCTTTTCATATCTACTTCTTTTTGGGACTGTTGCCCTTGTGGATA CTGTGTACATCCTCTGCCAATAAATGTGTTGTTAGACATGAAGTAGCTGACTGCAGCCAT CTGAAGTTGACTCAAGTGCCTGATGACCTTCCGGCAAACATAACAGTGTTGAATCTCACC CATAATCAGCTCCGAAGATTACCATCTGCCAATTTTACAAGATATAGCCAACTTACTATC TTGGATGGAGGATTTAACTGCATCTCAAAACTGGAGCCAGAATTGTGCCAAAAACTCCCC CTGTTGGAAATTTTGAACCTCCAACACAATGAGCTATCTCACCTTTCAGATCAAACTTTT GTCTTC…
Leptonychotes weddellii	GCF_000349705.1	XM_006741822.1	>XM_006741822.1:69-2786 PREDICTED: Leptonychotes weddellii toll-like receptor 3 (TLR3), mRNA ATGAACCAGAGTTTACCTTTTCATATCTACTTCTTTTTGGGACTGTTGCCCTTGTGGATACTGTGTACAT CCTCTGCCAATAAATGTGTTGTTAGACATGAAGTAGCTGACTGCAGCCATCTGAAGTTGACTCAAGTGCC TGATGACCTTCCGGCAAACATAACAGTGTTGAATCTCACCCATAATCAGCTCCGAAGATTACCATTTGCC AATTTTACAAGATATAGCCAACTTACTATCTTGGATGGAGGATTTAACTGCATCTCAAAACTGGAGCCAG AATTGTGCCAAAAACTCCCCCT…
Neomonachus schauinslandi	GCF_002201575.1	XM_021694245.1	>XM_021694245.1:78-2795 PREDICTED: Neomonachus schauinslandi toll like receptor 3 (TLR3), mRNA ATGAACCAGAGTTTACCTTTTCATATCTACTTCTTTTTGGGACTGTTGCCCTTGTGGATACTGTGTACAT CCTCTGCCAATAAATGTGTTGTTAGACATGAAGTAGCTGACTGCAGCCATCTGAAGTTGACTCAAGTGCC TGATGACCTTCCGGCAAACATAACAGTGTTGAATCTCACCCATAATCAGCTCCGAAGATTACCATCTGCC AATTTTACAAGATATAGCCAACTTACTATCTTGGATGGAGGATTTAACTGCATCTCAAAACTGGAGCCAG AATTGTGCCAAAAACTCCCC…
Paradoxurus hermaphroditus	No	21	>EMBOSS_001.[2001:9265].sp ATGAGCCAGCGTTGGCCTTATATCTACTCCTTCTTGGGGCTCCTGCCCTTTTGGATGCTG TGTACGTCCTCTACCAACAAATGTGTCGTTAGACGTGAAGTGGCTGACTGCAGTCATCTG AAGTTGACTCAAGTGCCCGATGACCTCCCAGCAAACATAACAGTGTTGGATCTCACCCAT AATCAGCTCCGAAGACTGCCACCTGACAACTTTACAAGATATAGCCAACTCACTATCTTG GATGGAGGATTTAACTCCATCTCAAAACTGGAGCCAGAATTGTGCCAAAAACTCCCCTTG TTGGAAATTTTGAACCTCGAACACAATGAACTATCTCACCTTTCAGAGCGAACTTTTGTG TTCTGC…
Cryptoprocta ferox	No	22	>EMBOSS_001.[2001:9237].sp ATGAGCCAGAGTTTGCCTTATATCTACTCCTTTTTGGGGCTCTTACCCTTTTGGATGCTG TGCACATCTTCTACCAACAAATGTGTTGTTAGACGTGAAGTAGCTGACTGCAGTCATCTG AAGTTGACTCGAGTGCCTGATGACCTCCCAGCAAACATAACAATGTTGAATCTCTCCCAT AATCAGCTCAGAAGATTACCACCTGACAACTTTACAAGATACAGCCAACTCACTATCTTG GATGGAGGATTTAACTCCATCTCAAAACTGGAGCCAGAATTGTGCCAAAAACTCCCCCTG TTGGAAACTTTGAACCTGGAACACAATGAACTATCTCACCTTTCAGAGCGAACTTTTATC TTCTGC…
Helogale parvula	No	23	>EMBOSS_001.[2000:9436].sp ATGAGCCAGAGTTTGCCTTACATCTACTCCTTTTTGGGGCTCTTACCCCTTTGGATGCTG TGTACATCTTCTACCAACAAATGTATTGTTAGACATGAAGTAGCTGACTGCAGTCATCTG AAGTTGACTCAAGTGCCCGATGACCTCCCAGCAAACATAACAATGTTGAATCTCTCCCAT AATCAGCTCAGAAAATTACCATCTGACAACTTCACAAGATATAGCCAACTTACTGTCTTG GACGGAGGATTTAACTCCATCTCAAAACTGGAGCCAGAATTGTGCCAAAAACTCCCCCTG TTGGAAACTTTGAACCTCGAACACAATGAACTATCTCGCTTTTCAGAGCGAACTTTTAAC TTCTGC…
Mungos mungo	No	24	>EMBOSS_001.[2001:9483].sp ATGAGCCAGAGTTTGCCTTACATCTACTCCTTTTTGGGGCTCTTCCCCCTTTGGATGCTG TGTACATCTTCTACCAACAAATGTATTGTTAGACATGAAGTAGCTGACTGCAGTCATCTG AAGTTGACTCAAGTGCCTGATGACCTCCCAGCAAACATAACAATGTTGAATCTCTCCCAT AATCAGCTCAGAAAATTACCATCTGACAACTTCACAAGATATAGCCAACTTACTGTCTTG GATGGAGGATTTAACTCCATCTCAAAACTGGAGCCAGAATTGTGCCAAAAACTCCCCCTG TTGGAAACTTTGAACCTCGAACACAATGAACTATCTCGCTTTTCAGAGCGAACTTTTAAC TTCTGC…
Suricata suricatta	GCF_006229205.1	XM_029927399.1	>XM_029927399.1:96-2810 PREDICTED: Suricata suricatta toll like receptor 3 (TLR3), mRNA ATGAGCCCGAGTTTGCCTTACCTCTACTCCTTTTTGGGGCTCCTACCCCTTTGGATGCTGTGTACATCTT CTGCCAACAAATGTATTGTTAGACATGAAGTAGCTGACTGCAGTCATCTGAAGTTGACTCAAGTGCCCAA TGACCTCCCAGCAAACATAACAATGTTGAATCTCTCCCATAATCAGCTCAGAAAATTACCATCTGACAAC TTCACAAGATATAGCCAACTTACTGTCTTGGACGGAGGATTTAACTCCATCTCAAAACTGGAGCCAGAAT TGTGCCAAAAACTCCCCCTGTTGGAAA…
TLR4
Canis lupus	GCF_003254725.1	XM_025432619.1	>XM_025432619.1:293-2794 PREDICTED: Canis lupus dingo toll like receptor 4 (TLR4), transcript variant X1, mRNA ATGATGTCTCCTACCCGCCTGGTTGGGATATTGATCCCAGCCATGGCCTTCCTCTCCTGCCTGAGACCTG AGAGCTGGGACCCTTGCATGCAGGTGGTTGCTAACACTACTTACCAATGCATGGAGCTGAATCTCAGCAA AATCCCCAACAACATCCCCACATCAACCGAGAAACTGGACCTGAGCTTTAACCCCCTGAGGCATTTAGGC AGCCATTGCTTCTCCAACTTCCCAAAACTGCAGGTGCTGGATTTATCCAGGTGTGAAATTCAGGTAATTG AAGA…
Canis lupus familiaris	GCF_000002285.3	NM_001002950.2	>NM_001002950.2:9-2510 Canis lupus familiaris toll like receptor 4 (TLR4), mRNA ATGATGTCTCCTACCCGCCTGGTTGGGATATTGATCCCAGCCATGGCCTTCCTCTCCTGCCTGAGACCTG AGAGCTGGGACCCTTGCATGCAGGTGGTTGCTAACACTACTTACCAATGCATGGAGCTGAATCTCAGCAA AATCCCCAACAACATCCCCACATCAACCGAGAAACTGGACCTGAGCTTTAACCCCCTGAGGCATTTAGGC AGCCATTGCTTCTCCAACTTCCCAAAACTGCAGGTGCTGGATTTATCCAGGTGTGAAATTCAGGTAATTG AAGATGATGCATATCAGGGCCTAAACCACCTCTCC…
Lycaon pictus	No	1	>EMBOSS_001.[1267:11449].sp ATGATGTCTCCTACCCGCCTGGCTGGGATATTGATCCCAGCCATGGCCTTCCTCTCCTGC CTGAGACCTGAGAGCTGGGACCCTTGCATGCAGGTGGTTCCTAACATTACTTACCAATGC ATGGAGCTGAATCTCAGCAAAATCCCCAACAACATCCCCACATCAACCAAGAAACTGGAC CTGAGCTTTAACCCCCTGAGGCATTTAGGCAGCCATTGCTTCTCCAACTTCCCAGAACTG CAGGTGCTGGATTTATCCAGGTGTGAAATTCAGGTAATTGAAGATGATGCATATCAGGGC CTAAACCACCTCTCCATCTTGATATTGACAGGAAACCCTATCCAGAGATTATTTCCAAGA GCCTT…
Vulpes lagopus	No	2	>EMBOSS_001.[5645:15883].sp ATGATGTCTCCTACCCGCCTGGCTGGGATATTGATCCCAGCCATGGCCTTCCTCTCCTGC CTGAGACCTGAGAGCTGGGACCCTTGCGTGCAGGTGGTTCCTAACATTACTTACCAATGC ATGGAGCTGAATCTCAGCAAAATCCCCAACAACATCCCCACATCAACCAAGGAACTGGAC CTGAGCTTTAACCCCCTGAGGCATTTAGGCAGCCATTGCTTCTCCAACTTCCCAGAACTG CAGGTGCTGGATTTATCCAGGTGTGAAATTCAGATAATTGAAGATGATGCATATCAGGGC CTAAACCACCTCTCCATCTTGATATTGACAGGAAACCCTATCCAGAGATTATTTCCAAGA GCCTT…
Vulpes vulpes	GCF_003160815.1	XM_026002837.1	>XM_026002837.1:238-2739 PREDICTED: Vulpes vulpes toll like receptor 4 (TLR4), transcript variant X1, mRNA ATGATGTCTCCTACCCGCCTGGCTGGGATATTGATCTCAGCCATGGCCTTCCTCTCCTGCCTGAGACCTG AGAGCTGGGACCCTTGCGTGCAGGTGGTTCCTAACATTACTTACCAATGCATGGAGCTGAATCTCAGCAA AATCCCCAACAACATCCCCACATCAACCAAGGAACTGGACCTGAGCTTTAACCCCCTGAGGCATTTAGGC AGCCATTGCTTCTCCAACTTCCCAGAACTGCAGGTGCTGGATTTATCCAGGTGTGAAATTCAGATAATTG AAGATGAT…
Pteronura brasiliensis	No	3前面缺一小段起始密码子	>EMBOSS_001.[3490:9183].sp TTGCAGGTGGTTCCTAACATTACTTACAAATGCATGGAGCTGAATCTCAACAAAATTCCC AACAATATTCCTACATCAATCAAGAAACTGGACCTGAGCTTTAATCCCCTGAGGCATTTA GGCAACCATAGCTTCTCCAACTTCCCGGAACTACAGGTGTTGGATTTATCCAGGTGTGAA ATTGAGACCATCGAAAATGATACGTATCAGGGCCTAAACCACCTCTCCATCTTGATATTG ACAGGAAACCCTATCCAGAAGTTTTCCACAGAAGCCTTTTCTGGACTCTCAAGTTTACAG ACTCTGGTGGCCGTGGAGACAAACCTACAGTCTCTAGAGGACCTCCCCATTGGATATCTC AAAAAC…
Enhydra lutris	GCF_002288905.1	XM_022501412.1	>XM_022501412.1:259-2760 PREDICTED: Enhydra lutris kenyoni toll like receptor 4 (LOC111146042), transcript variant X1, mRNA ATGATGTCTCCTACCCGCCTGGCTGGGATGCTGATCCCAGCCATGGCCTTCCTCTCCTGCCTGAGACCTG AGAGCTGGGAGCCTTGTGTGCAGGTGGTTCCTAACATTACTTACAAATGCATGGAGCTGAATCTCAACAA AATTCCCAACAACATTCCTACATCAACCAAGAAACTGGACCTGAGCTTTAATCCCCTGAGGCATTTAGGC AACCATAGCTTCTCCAACTTCCCGGAACTACAGGTGTTGGATTTATCCAGGTGTGAAATTGA…
Spilogale gracilis	No	4	>EMBOSS_001.[4953:15574].sp ATGAGGTCTCCTACCCACATGGCTGGGGTGCTGGTCCCAGCCATGGCCTTCCTCTCCTGC CTGAGACCCGAGAGCTGGGAGCCTTGCGTGCAGGTGGTCCCTAACATTACTTACAAATGC ATGGCGCTGAATCTTGACAAAATTCCCAACAACATCCCCACATCAACCAAGAAACTGGAC CTGAGCTTTAACCCCCTGAGACATATAGGCAGCCATAGCTTCTCCAACTTCCCAGAACTG CAGGTGTTGGATTTATCCAGGTGTGAAATTTGGATAATTGAAGATGATGCATATCAGGGC CTAAACCACCTCTCCATCTTGATATTGACAGGAAACCCTATCCAGAAGTTATTCTCAGGA GCCTT…
Neovison vison	No	5	>EMBOSS_001.[3668:15683].sp ATGATGTCTCCTACCCGCCTGGCTGGGATGCTGATCCCAGCCATGGCCTTCCTCTCCTGC CTGAGACCCGAGAGCTGGGAGCCTTGTGTGCAGGTGGTTCCTAACATTACTTACAAATGC ACGGAGCTGAATCTCAACAAAATTCCCAACAACATTCCTCCATCGACCAAGAAACTGGAC CTGAGCTTTAATCCCCTGAGGCATTTAGGCAACCATAGCTTCTCCAACTTCCCCGAACTA CAGGAGTTGGATTTATCCAGGTGTGAAATTGAGACCATCGAAAATGATACCTATCAGGGC CTAAACCACCTCTCCATCTTGATATTGACAGGAAACCCTATCCAGAAGTTCTCCACAGAA GTCTT…
Gulo gulo	No	6	>EMBOSS_001.[4718:15702].sp ATGATGTCTCCTTCTCACCTGGCTGGGATGCTGATCCCAGCCATGACCTTCCTCTCCTGC CTGAGACCCGAGAGCTGGGAGCCTTGTGTGCAGGTGGTTCCTAACATTACTTACAAATGC ATGGAGCTGAATCTCAACAAAATTCCCAACAACATTCCTACATCAACCAAGAAACTGGAC CTGAGCTTTAATCCCCTGAGGCATTTAGGCAACCATAGCTTCTCCAACTTCCCAGAACTA CAGGTGTTGGATTTATCCAGGTGTGAAATTGAGACCATCGAAAATGATACGTATCAGGGC CTAAACAACCTCTCCATCTTGATATTGACAGGAAACCCTATCCAGAAGTTTTCCACACAA GCCTT…
Lutra lutra	Our study	7	>EMBOSS_001.[101:12354].sp ATGATGTCTCCTACCCGCCTGGTTGGGATGCTGATCCCAGCCATGGCCTTCCTCTCCTGC CTGAGACCTGAGAGCTGGGAGCCTTGTGTGCAGGTGGTTCCTAACATTACTTACAAATGC ATGGAGCTGAATCTCAACAAAATTCCCAACAACATTCCTACATCAACCAAGAAACTGGAC CTGAGCTTTAATCCCCTGAGGCATTTAGGCAACCATAGCTTCTCCAACTTCCCGGAACTA CAGGTGTTGGATTTATCCAGGTGTGAAATTGAGACCATCGAAAATGATACATATCAGGGC CTAAACCACCTCTCCATCTTGATATTGACAGGAAACCCTATCCAGAAGTTTTCCAAAGAA GCCTTT…
Martes zibellina	Our study	8	>EMBOSS_001.[4727:15685].sp ATGATGTCTCCTACTCACCTGGCTGGGATGCTGATCCCAGCCATGACCTTCCTCTCCTGC CTGAGACCCGAGAGCTGGGAGCCTTGTGTGCAGGTGGTTCCTAACATTACTTACAAATGC ATGGAGCTGAATCTCAACAAAATTCCCAACAACATTCCTACATCAACCAAGAAACTGGAC CTGAGCTTTAATCCCCTGAGGCATTTAGACAACCATAGCTTCTCCAACTTCCCAGAACTA CAGGTGTTGGATTTATCCAGGTGTGAAATTGAGACCATCGAAAATGATACATATCAGGGC CTAAACCACCTCTCCATCTTGATATTGACAGGAAACCCTATCCAGAAGTTTTCCACAGAA GCCTT…
Mellivora capensis	No	9	>EMBOSS_001.[4450:15696].sp ATGATGTCTCTTACCCGCCTGGCTGGGATGCTGATCCCAGCCATGGCCTTCCTCTCCTGC CTGAGACCCGAGAGCTGGGAGCCTTGTGTGCAGGTGGTTCCTAACATTACTTACAAATGC ATGGAGCTGAATCTCAACAAAATTCCCAACAACATTCCTACGTCAACCAAGAAACTGGAC CTGAGCTTTAATCCCCTGAGGCATTTAGGCAACCATAGCTTCTCCAACTTCCCAGAACTA CAGGTGTTGGATTTATCCAGGTGTGAAATTGAGACCATTGAAAAGGATGCATATCAGGGC TTAAACCACCTCTCCATCTTGATATTGACAGGAAACCCTATCCAGAAGTTTTTCCCAGAA ACCTT…
Mustela putorius furo	GCF_000215625.1	XM_004774068.2	>XM_004774068.2:276-2777 PREDICTED: Mustela putorius furo toll-like receptor 4 (TLR4), transcript variant X1, mRNA ATGATGTCTCCTACCCGCCTGGCTGGGATGCTGATCCCAGCCATGGCCTTCCTCTCCTGCCTGAGAACCG AGAGCTGGGAGCCTTGTGTGCAGGTGGTTCCTAACATTACTTACAAATGCACGGAGCTGAATCTCAACAA AATTCCCAACAACATTCCTACATCAACCAAGAAACTGGACCTGAGCTTTAATCCCCTGAGGCATTTAGGC AACCATAGCTTCTCCAACTTCCCCGAACTACAGGTGTTGGATTTATCCAGGTGTGAAATTGAGACCATCG …
Taxidea taxus	No	10	>EMBOSS_001.[4045:15882].sp ATAATGTCTCCTACCCGCCTGGCTGGGATGCTGATCCCAGCCATGGCCTTCCTCTCCTGC CTGAGACCCGAGAGCTGGGAGCCTTGTATGCAGGTGGTTCCTAACATTACTTACAAATGC ATGGAGCTGAATCTCAACAAAATTCCCAACAACATTCCTACATCAACCAAGAAACTGGAC CTGAGCTTTAATCCCCTGAGGCATTTAGGCAGCCATAGCTTCTCCAACTTCCCAGAACTA CAGGTGTTGGATTTGTCCAGGTGTGAAATTGAGACCATTGAAGATGATGCGTATCAGGGC CTAAACCACCTCTCCATCTTGATATTGACAGGAAACCCTATCCAGAGGTTTTTCCCAGGA GCCTT…
Ursus arctos	GCF_003584765.1	XM_026513857.1	>XM_026513857.1:295-2796 PREDICTED: Ursus arctos horribilis toll like receptor 4 (TLR4), mRNA ATGATGTCTCCTACCCGCCTGGCTGGGATGCTGATCCCAGCCATGGCCTTCCTCTCCTTCCTGAGACCCG AGAGCTGGGAGCCTTGTGTGCAGGTGGTTCCTAACATTACTTACAAATGCATGGAACTGAATCTCGACAA AATTCCCAACAACATCCCCACGTCAACCAAGGAACTGGACCTGAGCTTTAACCCCCTGAGGCATTTAGAC AGCCATAGCTTCTCCAACTTCCCAGAACTTCAGGTGTTGGATTTATCCAGGTGTGAAATTCGGATAATTG AAGATGATGCGTATCAGGGCC…
Ursus maritimus	GCF_000687225.1	XM_008698840.1	>XM_008698840.1:194-2695 PREDICTED: Ursus maritimus toll-like receptor 4 (TLR4), mRNA ATGATGTCTCCTACCCGCCTGGCTGGGATGCTGATCCCAGCCATGGCCTTCCTCTCCTTCCTGAGACCCG AGAGCTGGGAGCCTTGTGTGCAGGTGGTTCCTAACATTACTTACAAATGCATGGAACTGAATCTCGACAA AATTCCCAACAACATCCCCACGTCAACCAAGGAACTGGACCTGAGCTTTAACCCCCTGAGGCATTTAGAC AGCCATAGCTTCTCCAACTTCCCAGAACTTCAGGTGTTGGATTTATCCAGGTGTGAAATTCGGATAATTG AAGATGATGCGTATCAGGGCCTAAACCAC…
Ursus americanus	No	11	>EMBOSS_001.[5131:19608].sp ATGATGTCTCCTACCCGCCTGGCTGGGATGCTGATCCCAGCCATGGCCTTCCTCTCCTTC CTGAGACCCGAGAGCTGGGAGCCTTGTGTGCAGGTGGTTCCTAACATTACTTACAAATGC ATGGAACTGAATCTCGACAAAATTCCCAACAACATCCCCACGTCAACCAAGGAACTGGAC CTGAGCTTTAACCCCCTGAGGACTTTAGACAGCCATAGCTTCTCCAACTTCCCAGAACTT CAGGTGTTGGATTTATCCAGGTGTGAAATTCGGATAATTGAAGATGATGCGTATCAGGGC CTAAACCACCTCTCCATCTTGATATTGACAGGAAACCCTATCCAGGAGTTATTCCCAGGA GCCTT…
Ailuropoda melanoleuca	GCF_000004335.2	XM_002929889.3	>XM_002929889.3:279-2780 PREDICTED: Ailuropoda melanoleuca toll like receptor 4 (TLR4), mRNA ATGATGTCTCCTACCCGCCGGGCGGGGATGCTGATCCCAGCCATGGCCTTCCTCTCCTTCCTGAGACCCG AGAGCTGGGAACCTTGTGAGCAGGTGGTTCCTAACATTACTTACAAATGCATGGAACTGAATCTCAACAA AATTCCCAACAATATCCCCACGTCAACCAAGAAACTGGACCTGAGCTTTAACCCCCTGAGGCATTTAAAC AGCCGTAGCTTCTCCAGCTTCCCAGAACTGCAGGTGTTGGATTTATCCAGGTGTGAAATTCGGATAATTG AAGATGATGCATATCAGGGCCT…
Ailurus fulgens	No	12	>EMBOSS_001.[4997:15667].sp ATGATGTCTCCTACTCGCCTGGCTGGGATGCTGATCCCAGCCATGGCCTTCCTCTCCTGC CTGAGACCCGAGAGCTGGGAACCTTGTGTGCAGGTGGTTCCTAACATTACTTACAAATGC ATGGAGCTGAATCTCGACAAAATTCCCAACAACATTCCCACTTCAACTAAGAAATTGGAC CTGAGTTTTAACCCCCTGAAGCATTTAGGCAGCCATAACTTCTCCAGCTTCCCAGAACTG CAGGTGTTGGATTTATCCAGGTGTGAAATTCAGACAATTGAAGATGATGCATATCAGGGC CTAAACCACCTCTCCATCTTGATATTGACAGGAAACCCTATCCAGAGTTTATTCCCAGGA GCCTT…
Panthera onca	No	13	>EMBOSS_001.[5561:15732].sp ATGATGCCTCCTACCCGCCTGGCTGGGACTCTGATCCCAGCCATGGCCTTCCTCTCCTGC CTGAGACCTGAGAGCTGGGACCCTTGTGTGGAGGTGGTTCCTAACATTACTTACCAATGC ATGGACCTGAATCTTCACAAAATCCCCGACAACATCCCCTCATCAACCAAGGACCTGGAC ATGAGCTTTAACCCCCTGAGTCATTTAGGCAGCCATAGTTTCTCCAACTTCCCAGAACTG CAGGTGCTGGATTTATCCAGGTGTGAAATTCAAATAATTGAAGATGATGCATATCAGGGC CTAAACCACCTCTCCATCTTGATATTGACAGGAAATCCTATCCAGAGGTTATTCCCAGGA GCTTT…
Acinonyx jubatus	GCF_003709585.1	XM_015074764.2	>XM_015074764.2:327-2828 PREDICTED: Acinonyx jubatus toll like receptor 4 (TLR4), transcript variant X1, mRNA ATGATGCCTCCTACCCGCCTGGCTGGGACTCTGATCCCAGCCATGGCCTTCCTCTCCTGCCTGAGACCTG AGAGCTGGGACCCTTGTGTGGAGGTGGTTCCTAACATTACTTACCAATGCATGGACCTGAATCTTCACAA AATCCCCGACAACATCCCCTCATCAACCAAGGACCTGGACATGAGCTTTAACCCCCTGAGAAATTTAGGC AGCCATAGTTTCTCCAAGTTCCCAGAACTGCAGGTGCTGGATTTATCCAGGTGTGAAATTCAAATAATTG AAGAT…
Panthera tigris	GCF_000464555.1	XM_007094337.2	>XM_007094337.2:309-2810 PREDICTED: Panthera tigris altaica toll like receptor 4 (TLR4), transcript variant X1, mRNA ATGATGCCTCCTACCCGCCTGGCTGGGACTCTGATCCCAGCCATGGCCTTCCTCTCCTGCCTGAGACCTG AGAGCTGGGACCCTTGTGTGGAGGTGGTTCCTAACATTACTTACCAATGCATGGACCTGAATCTTCACAA AATCCCCGACAACATCCCCTCATCAACCAAGGACCTGGACATGAGCTTTAACCCCCTGAGTCATTTAGGC AGCCATAGTTTCTCCAACTTCCCAGAACTGCAGGTGCTGGATTTATCCAGGTGTGAAATTCAAATAATT…
Panthera pardus	GCF_001857705.1	XM_019454031.1	>XM_019454031.1:321-2822 PREDICTED: Panthera pardus toll like receptor 4 (TLR4), transcript variant X1, mRNA ATGATGCCTCCTACCCGCCTGGCTGGGACTCTGATCCCAGCCATGGCCTTCCTCTCCTGCCTGAGACCTG AGAGCTGGGACCCTTGTGTGGAGGTGGTTCCTAACATTACTTACCAATGCATGGACCTGAATCTTCACAA AATCCCCGACAACATCCCCTCATCAACCAAGGACCTGGACATGAGCTTTAACCCCCTGAGTCATTTAGGC AGCCATAGTTTCTCCAACTTCCCAGAACTGCAGGTGCTGGATTTATCCAGGTGTGAAATTCAAATAATTG AAGATG…
Felis catus	GCF_000181335.3	NM_001009223.1	>NM_001009223.1:4-2505 Felis catus toll like receptor 4 (TLR4), mRNA ATGATGCCTCCTACCCGCCTGGCTGGGACTCTGATCCCAGCCATGGCCTTCCTCTCCTGCCTGAGACCTG AGAGCTGGGACCCTTGTGTGGAGGTGGTTCCTAACATTACTTACCAATGCATGGACCTGAATCTTCACAA AATCCCCGACAACATCCCCTCATCAACCAAGGACCTGGACATGAGCTTTAACCCCCTGAGAAATTTAGGC AGCCATAGTTTCTCCAACTTCCCAGAACTGCAGGTGCTGGATTTATCCAGGTGTGAAATTCAAATAATTG AAGATGATGCATATCAGGGCCTAAACCACCTCTCCATCTTGATATT…
Prionailurus bengalensis euptilurus	No	14	>EMBOSS_001.[5549:15691].sp ATGATGCCTCCTACCCGCCTGGCTGGGACTCTGATCCCAGCCATGGCCTTCCTCTCCTGC CTGAGACCTGAGAGCTGGGACCCTTGTGTGGAGGTGGTTCCTAACATTACTTACCAATGC ATGGACCTGAATCTTCACAAAATCCCTGACAACATCCCCTCATCAACCAAGGACCTGGAC ATGAGCTTTAACCCCCTGAGAAATTTAGGCAGCCATAGTTTCTCCAACTTCCCAGAACTG CAGGTGCTGGATTTATCCAGGTGTGAAATTCAAATAATTGAAGATGATGCATATCAGGGC CTAAACCACCTCTCCACCTTGATATTGACAGGAAATCCTATCCAGAGGTTATTCCCAGGA GCTTT…
Felis nigripes	No	15	>EMBOSS_001.[846:10969].sp ATGATGCCTCCTACCCGCCTGGCTGGGACTCTGATCCCAGCCATGGCCTTCCTCTCCTGC CTGAGACCTGAGAGCTGGGACCCTTGTGTGGAGGTGGTTCCTAACATTACTTACCAATGC ATGGACCTGAATCTTCACAAAATTCCCGACAACATCCCCTCATCAACCAAGGACCTGGAC ATGAGCTTTAACCCCCTGAGAAATTTAGGCAGCCATAGTTTCTCCAACTTCCCAGAACTG CAGGTGCTGGATTTATCCAGGTGTGAAATTCAAATAATTGAAGATGATGCATATCAGGGC CTAAACCACCTCTCCATCTTGATATTGACAGGAAATCCTATCCAGAGGTTATTCCCAGGA GCTTTT…
Lynx pardinus	No	16	>EMBOSS_001.[5578:15692].sp ATGATGCCTCCTACCCGCCTGGCTGGGACTCTGATCCCAGCCATGGCCTTCCTCTCCTGC CTGAGACCTGAGAGCTGGGACCCTTGTGTGGAGGTGGTTCCTAACATTACTTACCAATGC ATGGACCTGAATCTTCACAAAATCCCCGACAACATCCCCTCATCAACCAAGGACCTGGAC ATGAGCTTTAACCCCCTGAGAAATTTAGGCAGCCATAGTTTCTCCAACTTCCCAGAACTG CAGGTGCTGGATTTATCCAGGTGTGAAATTCAAATAATTGAAGATGATGCATATCAGGGC CTAAACCACCTCTCCATCTTGATATTGACAGGAAATCCTATCCAGAGGTTATTCCCAGGA GCTTT…
Puma concolor	GCF_003327715.1	XM_025923413.1	>XM_025923413.1:90-2591 PREDICTED: Puma concolor toll like receptor 4 (TLR4), mRNA ATGATGCCTCCTACCCGCCTGGCTGGGACTCTGATCCCAGCCATGGCCTTCCTCTCCTGCCTGAGACCTG AGAGCTGGGACCCTTGTGTGGAGGTGGTTCCTAACATTACTTACCAATGCATGGACCTGAATCTTCACAA AATCCCCGACAACATCCCCTCATCAACCAAGGACCTGGACATGAGCTTTAACCCCCTGAGAAATTTAGGC AGCCATAGTTTCTCCAAGTTCCCAGAACTGCAGGTGCTGGATTTATCCAGGTGTGAAATTCAAATAATTG AAGATGATGCATATCAGGGCCTAAACCACCTC…
Callorhinus ursinus	GCF_003265705.1	XM_025888035.1	>XM_025888035.1:191-2692 PREDICTED: Callorhinus ursinus toll like receptor 4 (TLR4), transcript variant X1, mRNA ATGATGTCTCCTACCCGCCTGGCTGGGATGCTGATCCCAGCCATGGCCTTCCTCTCCTGCCTGAGACCCG AGAGCTGGGAGCCTTGTGTGCAGGTGGTTCCTAACATTACTTACAAATGCATGGAGCTGAATCTCGACAA AATCCCCAACAACATTCCCACATCAGCCAAGAAACTGGACCTGAGCTTTAACCCCCTGAGGCATTTAGGC AGCCATAGCTTCTCCAACTTCCCAGAACTGGAGGTGTTGGATTTATCCAGGTGTGAAATTCGGATAATTG AA…
Zalophus californianus	GCF_900631625.1	XM_027616285.1	>XM_027616285.1:209-2710 PREDICTED: Zalophus californianus toll like receptor 4 (TLR4), transcript variant X1, mRNA ATGATGTCTCCTACCCGCCTGGCTGGGATGCTGATCCCAGCCATGGCCTTCCTCTCCTGCCTGAGACCCG AGAGCTGGGAGCCTTGTGTGCAGGTGGTTCCTAACATTACTTACAAATGCATGGAGCTGAATCTCGACAA AATCCCCAACAACATCCCCACATCAACCAAGAAACTGGACCTGAGCTTTAACCCCCTGAGGCATTTAGGC AGCCATAGCTTCTCCAACTTCCCAGAACTGGAGGTGTTGGATTTATCCAGGTGTGAAATTCGGATAATTG…
Eumetopias jubatus	GCF_004028035.1	XM_028107664.1	>XM_028107664.1:199-2700 PREDICTED: Eumetopias jubatus toll like receptor 4 (TLR4), transcript variant X1, mRNA ATGATGTCTCCTACCCGCCTGGCTGGGATGCTGATCCCAGCCATGGCCTTCCTCTCCTGCCTGAGACCCG AGAGCTGGGAGCCTTGTGTGCAGGTGGTTCCTAACATTACTTACAAATGCATGGAGCTGAATCTCGACAA AATCCCCAACAACATCCCCACATCAACCAAGAAACTGGACCTGAGCTTTAACCCCCTGAGGCATTTAGGC AGCCATAGCTTCTCCAACTTCCCAGAACTGGAGGTGTTGGATTTATCCAGGTGTGAAATTCGGATAATTG AAG…
Hyaena hyaena	No	18	>EMBOSS_001.[4659:15720].sp ATGATGCCTCCTACCCGCCTGGCTGGGACTCTGATTCCAGCCATGGCCTTCCTCTCCTGC CTGAGACCCGAGAGCTGGGACCCTTGTGTGGAGGTGGTTCCTAACATTACATACCAATGC GTGGAGCTGCATCTTGACAAAATCCCCGACAACATCCCCACATCAACCAAGAACCTGGAC CTGAGCTTTAACCCCCTGAGTCATTTAGGCAGTCATAGCTTCTCCAGCTTCCCAGAACTG CAGGTGCTGGATTTATCCAGGTGTGAAATTCAGATAATTGAAGATGATGCATATCAGGGC CTAAGCCACCTCTCCATCTTGATATTGACAGGAAATCCTATCCAGAGGTTATTCCCGGGA GCTTT…
Odobenus rosmarus divergens	GCF_000321225.1	XM_004416046.1	>XM_004416046.1:3-2504 PREDICTED: Odobenus rosmarus divergens toll-like receptor 4 (TLR4), mRNA ATGATGTCTCCTACCCGCCTGGCTGGGATGCTGATCCCAGCCATGGCCTTTCTCTCCTGCCTGAGACCCG AGAGTTGGGAGCCTTGTGTGCAGGTGGTTCCTAACATTACTTACAAATGCATGGAGCTGAATCTCGACAA AATCCCCAACAACATCCCCACATCAACCAAGAAACTGGACCTGAGCTTTAACCCCCTGAGGCATTTAGGC AGCCATAGCTTCTCCAACTTCCCAGAACTGGAGGTGTTGGATTTATCCAGGTGTGAAATTCGGATAATTG AAGATGATGCATATCAGGG…
Mirounga angustirostris	No	19	>EMBOSS_001.[5049:15664].sp ATGATGTCTCCTACCTGCCTGGCTGGGATGCTGATCCCAGCCATGGCCTTCCTCTCCTGC CTGAGACCCGAGAGCTGGGAGCCTTGTGTGCAGGTGGTTCCTAACATTACTTACAAATGC ATGGAGCTGAATCTCGACAAAATCCCCAACAACATCCCCACATCAACCAAGAAACTGGAC CTGAGCTTTAACCCCCTGAGGCATTTAGGCAGCCATAGCTTCTCCAGCTTCCCAGAACTG CAGGTGTTGGATTTATCCAGGTGTGAAATTCGGATAATTGACGATGATGCGTATCAGGGC CTAAACCACCTCTCCATCTTGATATTGACAGGAAACCCTATCCAGAGGTTATTCCCAGGA GCCTT…
Leptonychotes weddellii	GCF_000349705.1	XM_006729307.1	>XM_006729307.1:28-2409 PREDICTED: Leptonychotes weddellii toll-like receptor 4-like (LOC102749618), mRNA ATGGAGCTGAATCTCGACAAAATCCCCAACAACATTCCCACATCAACCAAGAAACTGGACCTGAGCTTTA ACCCCCTGAGGCATTTAGGCAGCCATAGCTTCTCCAGCTTCCCAGAACTGCAGGTGTTGGATTTATCCAG GTGTGAAATTCGGATAATTGAAGATGATGCATATCAGGGCCTAAACCACCTCTCCATCTTGATATTGACA GGAAACCCTATCCAGAGGTTATTCCCAGGAGCCTTTTTTGGACTCTCAAGTTTACAGAAGCTGGTGGCCG TGGAGACAA…
Neomonachus schauinslandi	GCF_002201575.1	XM_021691423.1	>XM_021691423.1:4-2505 PREDICTED: Neomonachus schauinslandi toll like receptor 4 (TLR4), mRNA ATGATGTCTCCTACCTGCCTGGCTGGGATGCTGATCCCAGCCATGGCCTTCCTCTCCTGCCTGAGACCCG AGAGCTGGGAGCCTTGTGTGCAGGTGGTTCCTAACATTACTTACAAATGCATGGAGCTGAATCTCGACAA AATCCCCAACAACATCCCCACATCAACCAAGAAACTGGACCTGAGCTTTAACCCCCTGAGGCATTTAGGC AGCCATAGCTTCTCCAGCTTCCCAGAACTGCAGGTGTTGGATTTATCCAGGTGTGAAATTCGGATAATTG ACGATGATGCATATCAGGGCC…
Paradoxurus hermaphroditus	No	21	>EMBOSS_001.[5618:15982].sp ATGATGCCTCCTACCCGCCTGGCTGGGACTCTGATCCCAGCCATGGCCTTCCTCTCCTGC CTGAGACCGGAGAGCTGGGGCCCTTGTGTGGAGGTGGTTCCTAACATTACTTACCAATGC ATGGAGCAGGATCTTGACAAAATCCCCGACAACCTACCCACATCAACCAAGAACCTGGAC CTGAGCTTTAACCCCCTGAGACATTTAGGCAGCCATAGCTTCTCCAACTTCCCAGAACTG CAGGTGCTGGATTTATCCAGGTGTGAAATTCAGACAATTGAAGATGATGCATATCAGGGC CTAAACCACCTCTCCATCTTGATATTGACAGGAAATCCTATCCAGAGGTTATTCCCAGGC GCTTT…
Cryptoprocta ferox	No	22	>EMBOSS_001.[5617:15636].sp ATGATGCCTCCTACCCGCCTGGCTGGGACTCTGATCCCAGCCATGGCCTTCCTCTCCTGC CTGAGACCCGAGAGCTGGGACCCTTGTGTGGAGGTGGTCCCTAACATTACTTACCAATGC ATGGAGCTGCATCTTGACAAAATCCCTGACAACATCCCCACATCAACCAAGAACCTGGAC CTGAGCTTTAACCCCCTGAGTCATTTAGGCAGCCATAGCTTCTCCAACTTCCCAGAACTG CAGGTGCTGGATTTATCCAGGTGTGAAATTGAGATAATTGAAGATGATGCATATCACGGC CTAAACCACCTCTCCATCTTGATATTGACAGGAAATCCTATCCAGAGGTTATTCCCAGGA GCTTT…
Helogale parvula	No	23	>EMBOSS_001.[5477:15632].sp ATGATGCCTCCTACCCGCCTGGCTGGGACTCTGATCCCAGCCATGGCCTTCCTCTCCTGC CTGAGACCCGAGAGCTGGGACCCTTGTGTGGAGGTGGTTCCTACCATTACTTACCAATGC ATGGAGCTGAATCTTGACAAAATCCCCGACAACATCCCCACATCAGCCAAGAACCTGGAC CTGAGCTTTAACCCCCTGGGTCGTTTAGGCAGCCATAGCTTCTCCAGCTTCCCAGAACTG CAGGTGCTGGATTTATCCAGGTGTGAAATTCAGATCATTGAAGATGATGCATATCAGGGC CTAAACCACCTCTCCATCTTGATATTGACAGGAAATCCTATCCAGAGGTTATTCCCGGGA GCTTT…
Mungos mungo	No	24	>EMBOSS_001.[5446:15631].sp ATGATGCCTCCTACCCGCCTGGCTGGGACTCTGATCCCAGCCATGGCCTTCCTCTCCTGC CTGAGACCCGAGAGCTGGGACCCTTGTGTGGAGGTGGTTCCTACCATTACTTACCAATGC ATGGAGCTGAATCTTGACAAAATCCCCGACAACCTCCCCGCATCAGCCAAGAACCTGGAC CTGAGCTTTAACCCCCTGGGTCATTTAGGCAGCCATAGCTTCTCCAACTTCCCAGAACTT CAGGTGCTGGATTTATCCAGGTGTGAAATTCAGATCATTGAAGATGATGCATATCAGGGC CTAAACCACCTCTCCATCTTGATATTGACAGGAAATCCTATCCAGAGGTTATTCCCGGGA GCTTT…
Suricata suricatta	GCF_006229205.1	XM_029921213.1	>XM_029921213.1:385-2886 PREDICTED: Suricata suricatta toll like receptor 4 (TLR4), mRNA ATGATGGCTCCTACCCGCCTGGCTGGGACTCTGATCCCAGCCATGGCCTTCCTCTCCTGCCTGAGACCCG AGAGCTGGGAGCCTTGTGTGGAGGTGGTTCCTACCATTACTTACCAATGCATGGAGCTGAATCTTGACAA AATCCCCGACAACATCCCCGCATCAGCCAAGAACCTGGACCTGAGCTTTAACCCCCTGGGTCATTTAGGC AGCCATAGCTTCTCCAACTTCCCAGAACTGCAGGTGCTGGATTTATCCAGGTGTGAAATTCAGATCATTG AAGATGATGCATATCAGGGCCTAAAC…
TLR5
Canis lupus	GCF_003254725.1	XM_025420677.1	>XM_025420677.1:1617-4898 PREDICTED: Canis lupus dingo toll like receptor 5 (TLR5), transcript variant X1, mRNA ATGGGAGGAGAGCGTGCGTGCAGAGGAAGCAGCACGTGCCAAGTCCCAGCCCTGGAAGTGCGTGGAGAGG CGGCCGGAGCCCCCGTGTTGCACCCCCCGCCTCCCCGCTGGGCCTCCTTCCTTTGCATCCCTGGGGCCCC TGGATGTCATCGAGTCATCGGGGGCCTTCCTGGCCACTCTGGCCGCTGCCGCCTGCCCCAGGACGTGCGC CCCAGCTGGCCCGTGTGTCCAGCCCCTGCTGCACCCTGTGCACAGAGCGGACGTGTGGCACTTGTCCAGA TGA…
Canis lupus familiaris	GCF_000002285.3	NM_001197176.1	>NM_001197176.1 Canis lupus familiaris toll like receptor 5 (TLR5), mRNA ATGGGCCGCCAGCTGGGCCGCGCACTGGGGCTGCTGCTTGTGGCCGGCGCCGTGGCCGCGGCATCCTGCT GCGTGGCTGACGGCCGGAGGGCCCTGTACCGCTCCTGCAACCTCAGCCAGGTGCCCCCGGTCCCCAGCAC CACCGAGATCCTCCTGCTGAGCTTCAACTACATCCGGGCCGTCACCCGCGCCTCGTTCCCCCTCCTGGAG CGGCTGCAGCTGCTGGAGCTGGGGACGCAGCAGACGCCCTTCAGCGTCGACAGAGAAGCCTTCAGGAACC TGCCCAACCTGCGCACCCTGGACCTGGGCAACAGCCGGGTGG…
Vulpes lagopus	No	2	>EMBOSS_001.[6010:8583].sp ATGGGCCACCAGCTGGGCCGCGCACTGGGGCTGCTGCTTGTGGCCAGCGCCGTGGCCTCG GCATCCTGCTGCGCAGCCGACGGCCGGAGGGCCCTGTACCGCTCCTGCAACCTCAGCCAG GTGCCCCCGGTCCCCAGCACCACCGAGATCCTCCTGCTGAGCTTCAACTACATCCGGGCC ATCACCCGCACCTCGTTCCCCCTCCTGGAGCGGCTGCAGCTGCTGGAGCTGGGGACGCAG TGGACGCCCTTCAGCGTCGACAGAGAAGCCTTCAGGAACCTGCCCAACCTGCGCACCCTG GACCTGGGCAACAGCCGGGTGGATTTCCTGCATCCCGACGCCTTCCAGGGGCTGCCCCAC CTGCAG…
Vulpes vulpes	GCF_003160815.1	XM_025988816.1	>XM_025988816.1:65-2641 PREDICTED: Vulpes vulpes toll like receptor 5 (TLR5), mRNA ATGGGCCACCAGCTGGGCCGCGTGCTGGGGCTGCTGCTTGTGGCCGGCGCCGTGGCCTCGGCATCCTGCT GCGCAGCCGACGGCCGGAGGGCCCTGTACCGCTCCTGCAACCTCAGCCAGGTGCCCCCGGTCCCCAGCAC CACCGAGATCCTCCTGCTGAGCTTCAACTACATCCGGGCCATCACCCGCACCTCGTTCCCCCTCCTGGAG CGGCTGCAGCTGCTGGAGCTGGGGACGCAGTGGACGCCCTTCAGCGTCGACAGAGAAGCCTTCAGGAACC TGCCCAACCTGCGCACCCTGGACCTGGGCAAC…
Pteronura brasiliensis	No	3	>EMBOSS_001.[10052:12625].sp ATGGGAGCCCACCTGAACCTTCTGTTGGGGGTAATGCTCATGGCCAGCCCTGTGCTAACA ATTCCTTCCTGCACCTCTGATGGCCAGAGGGCCTTGTATCGATCCTGCAACCTAACCCAG GTGCCGCTGGTCCCCAGCACCACCCAGATCCTCCTGCTCAGCTTCAACTATATCCGGACT GTGACAACCACGTCCTTCCCCTTCCTGGAGCAGCTGCATCTGCTGGAGCTCGGGACTCAG TTTACCCCCTTTACCATCGGCAGAGAGGCCTTCAGAAACCTGCCCAACCTCAGGGTCTTG GACCTGGGCAAGAGTCAGGTGGATTTCCTGCATCCCGACGCTTTCCAGGGGCTGCCTCGC CTGC…
Enhydra lutris	GCF_002288905.1	XM_022508525.1	>XM_022508525.1:738-3314 PREDICTED: Enhydra lutris kenyoni toll like receptor 5 (LOC111150868), mRNA ATGGGAGGCCACCTGGACCTTCTGTTGGGGGTAATACTCGTGGCCAGCCCTGTGCTAACAATTCCTTCCT GCACTTCTGATGGCCAGAGGGCCTTGTATCGATCCTGCAACCTAACCCAGGTGCCACTGGTCCCCAGCAC CACCCAGATCCTCCTGCTCAGCTTCAACTATATCCGGACTGTGACAACCACATCCTTCCCCTTCCTGGAG CAGCTGCAGCTGCTGGAGCTCGGGACTCAGTTTACCCCCTTTACCATCGGCAGAGAGGCCTTCAGAAACC TGCCCAACCTCAGG…
Spilogale gracilis	No	4	>EMBOSS_001.[1009:3582].sp ATGGGAGGCCGCCTGGACCTCCTGTTCGGGGTGATGCTTGCGGCCAGCCCAGTGCTGGCG GTTCCTTCCTGTGCCTCCGATGGCCAGAGGGCCTTGTATCGCTCCTGCAACCTGACCCAG GTGCCGCCGGTCCCCAGCACCACCCAGATCCTCCTGCTCAGCTTCAACTACATCCGGACT GTCACAACCACATCCTTCCCCTTTCTGGAGCAGCTGCACCTGCTAGAGCTCGGGACTCAG TTTACCCCCTTCAGCATCGGCAGAGATGCCTTCAGAAACTTGCCCAACCTCAGGATATTG GACCTGGGCAAGACTCAGGTGGATTTCCTGCATCCTGATGCTTTTCAGGGGCTGCCCCAC CTGTTG…
Neovison vison	No	5	>EMBOSS_001.[10054:12627].sp ATGGGAGGCCACCTGGACCTTCTGTTGGGGGTAATGCTCGTGGTCAGCCCTGTGCTAACA ATTCCCTCCTGCACCTCTGATGGCCAGAGGGCCTTGTATCGATCCTGCAACCTAACCCAG GTGCCGCCGGTCCCCAGCACCACCCAGATCCTCCTGCTTAGCTTCAACTATATCCGGAAT GTGACAACCACGTCCTTCCCCTTCCTGGAGCAGCTGCAGCTGCTGGAGCTCGGGGCTCAG TTTACCCCCTTTACCATTGGCAGAGAGGCCTTCAGAAACCTGCCCAACCTCAGGGTCTTG GACCTGGGCAAGAGTCAGGTGGATTTCCTGGATCCCGATGCTTTCCAGGGGCTGCCCCGC CTGC…
Gulo gulo	No	6	>EMBOSS_001.[10036:12615].sp ATGGGAGGACACCTGGACCTTCTGTTGGGGGTAATGCTCGTGGCCGGCCCTGTGCTAACA ATTCCTTCCTGCACCTCCGATGGCCAGAGGGCCTTGTATCGCTCTTGCAACCTAACCCGG GTGCCGCCGGTCCCCAGCACCACCCAGATCCTCCTGCTCAGCTTCAACTATATCCAGACC GTGACAACCACGTCCTTCCCCTTCCTGGAGCAGCTGCAGCTGCTGGAGCTTGGGACTCAG TTTACCCCCTTTACCATCGGCAGAGNNNNNNAGGCCTTCAGAAACCTGCCCAACCTCAGG GTCTTGGACCTGGGCAAAAGTCAGGTGGATTTCCTGCATCCCGATGCTTTCCAGGGGCTG CCCC…
Lutra lutra	Our study	7	>EMBOSS_001.[9931:12504].sp ATGGGAGGCCACCTGGACCTTCTGTTGGGGGTAATGCTCGTGGCCAGCCCTGTGCTAACA ATTCCTTCCTGCACCTCTGATGGCCAGAGGGCCTTGTATCGATCCTGCAACCTAACCCAG GTGCCACCAGTCCCCAGCACCACCCAGATCCTCCTGCTCAGCTTCAACTATATCCGGACT GTGACAACCACGTCCTTCCCCTTCCTGGAGCAGCTGCAGCTGCTGGAGCTCGGGACTCAG TTTACCCCCTTTACCATCGGCAGAGAGGCCTTCAGAAACCTGCCCAACCTCAGGATCTTG GACCTGGGCAAGAGTCAGGTGGATTTCCTGCATCCCGATGCTTTCCAGGGGCTGCCCCGC CTGCA…
Martes zibellina	Our study	8	>EMBOSS_001.[10055:12628].sp ATGGGAGGACACCTGGACCTTCTGTTGGGGGTAATGCTCGTGGCCGGCCCTGTGCTAACA ATTCCTTCCTGCACCTCTGATGGCCAGAGGGCCTTGTATCGCTCTTGCAACCTAACCCAG GTGCCACCGGTCCCCAGCACCACCCAGATCCTCCTGCTCAGCTTCAACTATATCCAGACT GTGACAACCATGTCCTTCCCCTTCCTGGAGCAGCTGCAGCTGCTGGAGCTCGGGACTCAG TTTACCCCCTTTACCATTGGCAGAGAGGCCTTCAGAAACCTGCCCAACCTCAGGGTCTTG GACCTGGGCAATAGTCAGGTGGATTTCCTGCATCCCGATGCTTTCCAGGGGCTGCCCCAC CTAC…
Mellivora capensis	No	9	>EMBOSS_001.[10055:12628].sp ATGGGAGGCCACCTGGATCTTCTGTTGGGGGTAATGCTCGTGGCTGGCCCTGTGCTAACA ATTCCTTCCTGCGCCTCTGATGGCCAGAGGGCCTTGTATCGCTCCTGCAACCTAACCCAG GTGCCGCCGGTCCCCAGCACCACCCAGATCCTCCTGCTCAGCTTCAACTACATCCGGACT GTGTCAACCACATCATTCCCCTTCCTGGAGCAGCTGCAGCTGCTGGAGCTCGGGACTCAG TTTACCCCCTTTACCATCGGCAGAGAGGCCTTCAGAAACCTGCCCAACCTCAGGGTCTTG GACCTGGGCAAGAGTCAGGTGGATTTCCTGCATCCCGATGCTTTCCAGGGGCTGCCCCAC CTGC…
Mustela putorius furo	GCF_000215625.1	XM_013050635.1	>XM_013050635.1:2691-5267 PREDICTED: Mustela putorius furo toll-like receptor 5 (TLR5), transcript variant X1, mRNA ATGGGAGGCTACCTGGACCTTCTTTTGGGGGTAGTGCTCGTGGTCAGCCCTGTGCTAACAATTCCTTCCT GCACCTCTGATGGCCAGAGGGCCTTGTATCGATCCTGCAACCTAACCCAGGTGCCGCCAGTCCCCAGCAC CACCCAGATCCTCCTGCTTAGCTTCAACTATATCCGGACTGTGACAACCACGTCTTTCCCCTTCCTGGAG CAGCTGCAGCTGCTGGAGCTTGGGACTCAGTTTACCCCCTTTACCATCGGCAGAGAGGCCTTCAGAAACC…
Taxidea taxus	No	10	>EMBOSS_001.[5123:7696].sp ATGGGAGGCTGCCTGGACCTTCTGTTGGGGGTAATGCTCGCTGCTGGCCCTGTGCTAACG ATTCCTTCCTGCACCTCTGATGGCCAGAGGGCCTTGTATCGCTCCTGCAACCTAACCCAA GTGCCGCTGGTCCCCAGCACCACCCAGATCCTCCTGCTCAGCTTCAACTACATCCAGACT GTGACAACCACATCCTTCCCCTTCCTGGAGCAGCTGCAGCTGCTGGAGCTCGGGACTCAG TTTACCCCCTTTACCATCGGCAGAGAGGCCTTCAGAAACCTGCCCAACCTCAGGGTCTTG GACCTGGGCAAGAGTCAGGTAGACTTCCTGCATCCTGATGCTTTCCAGGGGCTGCCCCAC CTGCAG…
Ursus arctos	GCF_003584765.1	XM_026509475.1	>XM_026509475.1:586-3237 PREDICTED: Ursus arctos horribilis toll like receptor 5 (TLR5), transcript variant X1, mRNA ATGCGCCCCGGACACGAGAGGCAGGACCCCTCACCAGCAGGTGCAGGGCTGGGGACACAAGCCAGACGCA GGATCATGGGAGGCCACCTGGACCTTCTGTTCGGGGTGATTATTGCGGCCAGCCCTGTGCTTGCGATGCC TTCCTGCGCCTCTGACGGTCAGAGGGCCTTGTATCGCTCCTGCAACCTCACCCAGGTGCCGCCGGTCCCC AGCACCACCCAGGTCCTCCTGCTCAGCTTCAACTATATCCGGACTGTCACGGCCACGTCCTTCCCCTTC…
Ursus maritimus	GCF_000687225.1	XM_008695476.1	>XM_008695476.1:876-3527 PREDICTED: Ursus maritimus toll-like receptor 5 (TLR5), transcript variant X1, mRNA ATGCGCCCCGGACACGAGAGGCAGGACCCCTCACCAGCAGGTGCAGGGCTGGGGACACAAGCCAGACGCA GGATCATGGGAGGCCACCTGGACCTTCTGTTCGGGGTGATTATTGCGGCCAGCCCTGTGCTTGCGATGCC TTCCTGCGCCTCTGACGGTCAGAGGGCCTTGTATCGCTCCTGCAACCTCACCCAGGTGCCGCCGGTCCCC AGCACCACCCAGGTTCTCCTGCTCAGCTTCAACTATATCCGGACTGTCACGGCCACGTCCTTCCCCTTCC TGGAGC…
Ursus americanus	No	11	>EMBOSS_001.[4055:6628].sp ATGGGAGGCCACCTGGACCTTCTGTTCGGGGTGATTATTGCGGCCAGCCCTGTGCTTGCG ATGCCTTCCTGCGCCTCTGACGGTCAGAGGGCCTTGTATCGCTCCTGCAACCTCACCCAG GTGCCGCCGGTCCCCAGCACCACCCAGGTCCTCCTGCTCAGCTTCAACTATATCCGGACT GTCACGGCCACGTCCTTCCCCTTCCTGGAGCAGCTGCAGCTGCTGGAGCTCGGGACTCAG TTTACCCCCTTCACCATCGGCAGAGAAGCCTTCAGAAACCTGCCCAACCTGAGGGTCTTG GACCTGGGCAATAGTCAGGTGGATTTCCTGCATCCCGATGCTTTTCAGGGGCTGCCCCAC CTGCTT…
Ailuropoda melanoleuca	GCF_000004335.2	XM_019821420.2	>XM_019802949.1:4143-7199 PREDICTED: Ailuropoda melanoleuca toll like receptor 5 (TLR5), transcript variant X2, mRNA ATGACCTCAAAGTATTTAAGAACGACTGTAGAGTGTGGTCTGCGGCTGGTCAGGGAGGCTGGTGTTCAAG TGTCCCTGTGCATTGCGTTACGGCCCTGTTCCTACTGTGAGACGGGAAGAAGGTTGCAGGACACAGAGTG TGGTCTTCCCCAACTACGTGTCTCCTGCATCCTCAGTGTTCTTCCTGCCTCCTTCAAAGCACATTTGAGA ATCTGTGTGTGTCTCCAGGAGAATCTGCCTCCTGAGATCCCCTCCTCCCACCATGTGGCTCAGCCTGGG…
Ailurus fulgens	No	12	>EMBOSS_001.[5055:7628].sp ATGGGAGGCCACCTGGACCTGCTGTTCGGAGTGATGCTTGCAGTCGGCCCTGCGCTGGCG ATTCTTTCCTGCACCTCCGACGGCCAGAGGGCCTTGTATCGCTTCTGCAACCTCACCCGG GTGCCGCCGGTCCCCGGCACCACCCAGGTCCTCCTGCTCAGCTTCAATTACATCCAGGCT GTCACCACCACATCCTTCCCCTTCCTGGAGCAGCTGCAGCTGCTGGAGCTCGGGACTCAG TTTACCCCCTTCACCGTCGGCAGAGACGCCTTCAGAAACCTGCCCAACCTCAGGGTCTTG GATCTGGGCAACAGTCAGGTGGATTTCCTGCATCCCGATGCCTTCCAGGGGCTGCCGCAC CTGCTG…
Panthera onca	No	13	>EMBOSS_001.[584:3253].sp ATGCCTGGAGCTCGGTCGGCTGTGTCTTCATTTTCCCGTCTTCTCCGCGGGATCATGGGA GACCCCCTTGACCTTGTCTTCGGAGTAGTGCTCGTGGCCAGTCCTGTGCTGGCGATTTCT TCCTGCTCCTCAGACGGTCGGCTAGCCTTGTACCGATTCTGCAACCTCACCCAGGTGCCC TGGGTGCCTGGCACCACGGAGATCCTCCTGCTAAGCTTCAACTACATCGAGACTGTCACT GCCTCCTCATTTCCCTTCCTGGAGCAGCTGGGGCTGCTGGAGCTCGGGACTCAGTATACC CCCTTGCGTATTGACAGAGAGGCCTTCCGAAACCTGCCCAATCTTAGAGTCTTGGACCTG GGCGGGA…
Acinonyx jubatus	GCF_003709585.1	XM_027046187.1	>XM_027046187.1:1273-3945 PREDICTED: Acinonyx jubatus toll like receptor 5 (TLR5), transcript variant X3, mRNA ATGCCTGGAGCTCGGTCGGCTGTGTCTTCATTTTCCCGTCTTCTCCGCGGGATCGTGGGAGACCCCCTTG ACCTTGTCTTCGGAGTAGTGCTCGTGGCCAGTCCTGTGCTGGCGATTTCTTCCTGCTCCTCGGATGGTCG GCTAGCCTTGTACCGATTCTGCAACCTCACCCAGGTGCCCTGGGTGCCTGGCACCACGGAGATCCTCCTG CTAAGCTTCAACTACATCGAGACTGTCACTGCCTCCTCATTTCCCCTCCTGGAGCAGCTGGGGCTTCTGG AGCT…
Panthera tigris	GCF_000464555.1	XM_015544459.1	>XM_015544459.1:2372-5191 PREDICTED: Panthera tigris altaica toll like receptor 5 (TLR5), transcript variant X1, mRNA ATGAACCGTCACTGCAAAGACCATGTTTCTGAAGGACTTGGAATAGTGCTTACCTTGCAGGCCCACCCCC CCACAGCCGCACCCACAAAGGGTCTCGGCAGCAGGCAGGTCGTGCGGGAGCCCCCATGTCCCAGGGGCCC GCGCGCCATGCCTGGAGCTCGGTCGGCTGTGTCTTCATTTTCCCGTCTTCTCCGCGGGATCACGGGAGAC CCCCTTGACCTTGTCTTCGGAGTAGTGCTCGTGGCCAGTCCTGTGCTGGCGATTTCTTCCTGCTCCTC…
Panthera pardus	GCF_001857705.1	XM_019436125.1	>XM_019436125.1:700-3519 PREDICTED: Panthera pardus toll like receptor 5 (TLR5), transcript variant X1, mRNA ATGAACCGTTACTGCAAAGACCATGTTTCTGAAGGACTTGGAATAGTGCTTACCTTGCAGGCCCACCCCC CCACAGCCGCACCCACAAAGGGTCTCGGCAGCAGGCAGGTCGTGCGGGAGCCCCCATGTCCCAGGGGCCC GCGCGCCATGCCTGGAGCTCGGTCGGCTGTGTCTTCATTTTCCCGTCTTCTCCGCGGGATCATGGGAGAC CCCCTTGACCTTGTCTTCGGAGTAGTGCTCGTGGCCAGTCCTGTGCTGGCGATTTCTTCCTGCTCCTCGG ATGGTC…
Felis catus	GCF_000181335.3	XM_019821420.2	>XM_019821420.2:661-3333 PREDICTED: Felis catus toll like receptor 5 (TLR5), transcript variant X8, mRNA ATGCCTGGAGCTCGGTCGGCTGTGTCTTCATTTTCCCGTCTTCTCCGCGGGATCATGGGAGACCCCCTTG ACCTTGTCTTCGGAGTAGTGCTCGTGGCCAGTCCTGTGCTGGCGATTTCTTCCTGCTCCTCGGACGGTCG GCTAGCCTTGTACCGATTCTGCAACCTCACCCAGGTGCCCTGGGTGCCTGGCACCACGGAGATCCTCTTG CTAAGCTTCCACTACATCGAGACTGTCACTGCCTCCTCATTTCCCCTCCTGGAGCAGCTGGGGCTGCTGG AGCTCGGGAC…
Prionailurus bengalensis euptilurus	No	14	>EMBOSS_001.[2377:5046].sp ATGCCTGGAGCTCGGTCGGCTGTGTCTTCATTTTCCCGTCTTCTCCACGGGATCATGGGA GACCCCCTTGACCTTGTCTTCGGAGTAGTGCTCGTGGCCAGTCCTGTGCTGGCGATTTCT TCCTGCTCCTCGGACGGTCGGCTAGCCTTGTACCGATTCTGCAACCTCACCCAGGTGCCC TGGGTGCCTGGCACCACGGAGATCCTCCTGCTAAGCTTCAACTACATCGAGACTGTCACT GCCTCCTCATTTCCCCTCCTGGAGCAGCTGGGGCTGCTGGAGCTCGGGACTCAGTATACC CCCTTGCGTATTGACAGAGAGGCCTTCCGAAACCTGCCCAATCTTAGAGTCTTGGACCTG GGCGGC…
Felis nigripes	No	15	>EMBOSS_001.[552:3221].sp ATGCCTGGAGCTCGGTCGGCTGTGTCTTCATTTCCCCGTCTTCTCCGCGGGATCATGGGA GACCCCCTTGACCTTGTCTTCGGAGTAGTGCTCGTGGCCAGTCCTGTGCTGGCGATTTCT TCCTGCTCCTCGGACGGTCGGCTAGCCTTGTACCGATTCTGCAACCTCACCCAGGTGCCC CGGGTGCCTGGCACCACGGAGATCCTCTTGCTAAGCTTCAACTACATCGAGACTGTCACT GCCTCCTCATTTCCCCTCCTGGAGCAGCTGGGGCTGCTGGAGCTCGGGACTCAGTATACC CCCTTGCGTATTGACAGAGAGGCCTTCCGAAACCTGCCCAATCTTAGAGTCTTGGACCTG GGCGGGA…
Lynx pardinus	No	16	>EMBOSS_001.[3000:5669].sp ATGCCTGGAGCTCGGTCGGCTGTGTCTTCATTTTCCCGTCTTCTCCGCGGGATCATGGGA GACCCCCTTGACCTTGTCTTCGGAGTAGTGCTCGTGGCCAGTCCTGTGCTGGCGATTTCT TCCTGCTCCTCGGACGGTCGGCTAGCCTTGTACCGATTCTGCAACCTCACCCAGGTGCCC TGGGTGCCTGGCACCACGGAGATCCTCCTGCTAAGCTTCAACTACATTGAGACTGTCACT GCCTCCTCATTTCCCCTCCTGGAGCATCTGGGGCTGCTGGAGCTCGGGACTCAGTATACC CCCTTGCGTATTGACAGAGAGGCCTTCCGAAACCTGCCCAATCTTAGAGTCTTGGACCTG GGCGGG…
Puma concolor	GCF_003327715.1	XM_025926314.1	>XM_025926314.1:49-2667 PREDICTED: Puma concolor toll like receptor 5 (TLR5), mRNA ATGGGAGACCCCCTTGACCTTGTCTTCGGAGTAGTGCTCGTGGCCAGTCCTGTGCTGGCGATTTCTTCCT GCTCCTCGGATGGTCGGCTAGCCTTGTACCGATTCTGCAACCTCACCCAGGTGCCCTGGGTGCCTGGCAC CACGGAGATCCTCCTGCTAAGCTTCAACTACATCGAGACTGTCACTGCCTCCTCATTTCCCCTCCTGGAG CAGCTGGGGCTTCTGGAGCTCGGGACTCAGTATACCCCCTTGCGTATTGACAGAGAGGCCTTCCGAAACC TGCCCAATCTTAGAGTCTTGGACCTGGGCGGG…
Callorhinus ursinus	GCF_003265705.1	XM_025877809.1	>XM_025877809.1:128-2737 PREDICTED: Callorhinus ursinus toll like receptor 5 (TLR5), mRNA ATGCGCCCCCAGCACAGGAGACGGGACGCCTCACCACCCGGCACAGTACTGGGGACACAAGCCAGACGCA GGATCATGGGAGGCCACCTGGACTTTCTGTTCGGGGTGATGCTTGCAGCCGGCCCTGTGCTTGTGATTCC TTCCTGTGCCTCTGACGGTCCGAGGGCCTTGTATCGCTCCTGCAACCTCACCCAGGTGCCCCCGGTCCCC AGCACCACCCAGACCCTCCTGCTGAGCTTCAACTACATCCAGACTGTCACAACCACATCCTTCCCCTTCC TGGAGCGGCTGCAGCTGNCTGAGCT…
Zalophus californianus	GCF_900631625.1	XM_027613355.1	>XM_027613355.1:758-3379 PREDICTED: Zalophus californianus toll like receptor 5 (TLR5), mRNA ATGCCCAGAAGGATATTTCCAGCTGCGTCCAGACAAGCAAGAAGAAGCGACAGGCTCACCCTCAGACGCT GGTGGTGTAATGCTCACAGGATCATGGGAGGCCACCTGGACTTTCTGTTCGGGGTGATGCTTGCAGCCAG CCCTGTGCTTGTGATTCCTTCCTGTGCCTCTGACGGTCTGAGGGCCTTGTATCGCTCCTGCAACCTCACC CAGGTGCCCCCGGTCCCCAGCACCACCCAGACCCTCCTGCTGAGCTTCAACTACATCCAGACTGTCACAA CCACATCCTTCCCCTTCCTGGA…
Eumetopias jubatus	GCF_004028035.1	XM_028111675.1	>XM_028111675.1:128-2737 PREDICTED: Eumetopias jubatus toll like receptor 5 (TLR5), mRNA ATGCGCCCCCAGCACAGGAGACGGGACGCCTCACCACCTGGCACAGTACTGGGGACACAAGCCAGACGCA GGATCATGGGAGGCCACCTGGACTTTCTGTTCGGGGTGATGCTTACAGCCAGCCCTGTGCTTGTGATTCC TTCCTGTGCCTCTGACGGTCTGAGGGCCTTGTATCGCTCCTGCAACCTCACCCAGGTGCCCCCGGTCCCC AGCACCACCCAGACCCTCCTGCTGAGCTTCAACTACATCCAGACTGTCACAACCACATCCTTCCCCTTCC TGGAGCGGCTGCAGCTGNCTGAGCTT…
Hyaena hyaena	No	18	>EMBOSS_001.[8001:10670].sp ATGCCTGGGGCTCAGACTGCTGTGTCTTCATTCTCCCGTCTTCTCCGTGGGATCATGGGA GACCACCTTGACCTTCTCTTCGGAGTGGTGCTCATGGCCAGTCCTGTGCTCGAGATTTCT TCCTGCTCCTCAGACGGTCGGCTAGCCTTGTACCGATCTTGCAACCTCACCCAGGTGCCG TGGGTGCCCGGCACCACTGAGATCCTCCTGCTGAGCTTCAACTACATCGAGAACATCACC ACCTCATCATTTCCCTTCCTGGAGCAGCTGGGGCTGCTGGAGCTTGGGACTCAGCTTACC CCCATGAGTATTGACAGAGAGGCCTTCCGGAACCTGCCCAATCTTAGAGTCCTGGACCTG GGCAA…
Odobenus rosmarus divergens	GCF_000321225.1	XM_004417719.1	>XM_004417719.1:16-2550 PREDICTED: Odobenus rosmarus divergens toll-like receptor 5 (TLR5), mRNA ATGGGAGGCCACCTGGACTTTCTGTTCGGGGTGATGCTTGCAGCCGGCCCTGTGCTTGGGATTCCTTCCT GTGCCTCTGATGGTCCGAGGGCCTTGTATCGCTCCTGCAACCTCACCCAGGTGCCCNCGGTCCCCAGCAC CACCCAGACCCTCCTGCTGAGCTTCAACTATATCCAGACTGTCACAACCACATCCTTCCCCTTCCTGGAG CGGCTACAGCTGNCTGAGCTTGGGACTCAGTTTATCCCTTTCACCATTGGCAGAAAACCCTTCAGAAACC TGCCCAACCTGAGGGTCT…
Mirounga angustirostris	No	19	>EMBOSS_001.2146:2346.sp ATGGGAGGCCACCTGGGCTTTCTGTTTGGGGTGATGCTTGCAGCCGGCCCTGTGCTTGCAATTCCTTCCTGCGCCTCTGACCGTCAGAGGGCCTTGTATCGCTCCTGCAACCTCACCCAGGTGCCCCCGGTCCCCAGCACCACCCAGACCCTCCTGCTGAGCTTCAACTACATCTGGACTGTCACAACCACATCCTTCCCT---CTGGAGCGGCTGCAGCTGCTGGAGCTTGGGACTCAGTTTACCCCCTTCACCATTGGCAGAGAACCTTTCAGAAACCTGCCCAACCTGAGGGTCTTGGACCTGGGCAAGAGTCAGGTAGATTTCCTGCATCCCCATGCTTTTCAGGGGCTGCCCCACCTGCTTGAACTTAG…
Leptonychotes weddellii	GCF_000349705.1	XM_006752355.1	>XM_006752355.1 PREDICTED: Leptonychotes weddellii toll-like receptor 5 (TLR5), mRNA ATGGGAGGCCACCTGGGCTTTCTGTTTGGGGTGACGCTTGCAGCCGGCCCTGTGCTTGCAATTCCTTCCG GCGCCTCTGACCGTCAGAGGGCCTTGTATCGCTCCTGCAACCTCACCCAGGTGCCCCCGGTCCCCAGCAC CACCCAGACCCTCCTGCTGAGCTTCAACTACATCTGGACTGTCACAACCACATCCNTTCCCTTCCTGGAG CGGCTGCAGCTGCTGGAGCTTGGGACTCAGTTTACCCCCTTCACCATTGGCAGAGAACCTTTCAGAAACC TGCCCAACCTGAGGGTCTTGGACCTGGGCA…
Neomonachus schauinslandi	GCF_002201575.1	XM_021679456.1	>XM_021679456.1 PREDICTED: Neomonachus schauinslandi toll like receptor 5 (TLR5), mRNA ATGGGAGGCCACCTGGGCTTTCTGTTTGGGGTGACGCTTGCAGCCGGCCCTGTGCTTGCAATTCCTTCCT GCGCCTCTGACAGTCAGAGGGCCTTGTATCGCTCCTGCAACCTCACCCAGGTGCCCCCGGTCCCCAGCAC CACCCAGACCCTCCTGCTGAGCTTCAACTACATCTGGACTGTCACAACCACATCCNTTCCCTTCCTGGAG CGGCTGCAGCTGCTGGAGCTTGGGACTCAGTTTACCCCCTTCACCATTGGCAGAGAACCTTTCAGAAACG GGCCCAACCTGAGGGTCTTGGACCTGGG…
Paradoxurus hermaphroditus	No	21	>EMBOSS_001.[3469:6096].sp ATGCCTGGAGCTCGGACGGCTGCGTCGGGATTTGCCAGTCTTACCCGCGGGATCATGGGA GGCCACCTCGACTTTCTCTTTGGAGTGGTGCTGGTGGCCAGTCCTGTGCTCGCGATTTCT TCCTGCTCCTCGGACGGTCGGGTAGCCTTGTACCGATTCTGCAACCTCACCCAGGTGCCC CAGGTGCCCCGCACCACTGAGACCCTCCTGCTGAGCTTCAACCGTATCGAGACTGTCACT GCCTCATCATTTCCCTTCCTGGAGCAGCTGGGGCTGCTGGAGCTCGGGACTCAGTTTACC CCCTTGAGTATTGACAGAGAGGCCTTCCGGAACCTGCCCAATCTCAGAGTCCTGGACCTG GGCGGG…
Cryptoprocta ferox	No	22	>EMBOSS_001.[5000:7669].sp ATGCCTGGAGCTCTGAAGGCTGAGTCTTCCTTCTCCTGTCTTCTCCGAGGGATCATGGGA GACCACCTTGACCTTCTCTTCGGAGTGGTGCTCATAGCCAGTCCTGTGCTCGAGATTTCT TCCTGTTCTTCAGATGGTCAGCTAGCCTTGTACCGATTCTGCAACCTCACACAGGTGCCC TGGGTGCCCAGCACCACTGAGACCCTCCTGCTGAGCTTCAACTATATCGAGACAGTCACT GCCTCATCGTTTCCCTTCCTGGAGCAGCTGGGGCTGCTGGAGCTCGGGACACAGTATACC CCCTTGAGTATTGACCGAGAGGCCTTCCGGAACCTGCCCAATCTTAGAGTCCTGGACCTG GGCGGG…
Helogale parvula	No	23	>EMBOSS_001.[6054:8627].sp ATGGGAGACCACCTTGACCTGCTCTTCGGAGTGGTGCTCCTAGCCAGTCCTGTGCTGGCG ATTTCTTCCTGCTCCTCAGACGGTCAGCTAGCCTTGTACCGATTCTGCAACCTCACCCAG GTGCCCTGGGTGCCCAGCACCACCAAGACCCTTCTGCTGAGCTTCAACTATATCGAGACC GTCACCGCCTCATCGTTTCCCTTCCTGGAGCAGCTGGGACTGCTGGAGCTCGGGACTCAG TATACCCCCTTGAGCATTGACCGAGAGGCCTTCCGGAACCTGCCCAATCTTAGGGTCCTG GACCTGGGTGGGAGCCACATGCGTTTCCTGCATCCCGACGCTTTTCAGGGGCTGCCCCAC CTGTTT…
Mungos mungo	No	24	>EMBOSS_001.[3055:5628].sp ATGGGAGACCACCTTGACCTGCTCTTCGGAGTGGTGCTCCTAGCCAGTCCTGTGCTGGCG ATTTCTTCCTGCTCCTCAGACGGTCAGCTAGCCTTGTACCGATTCTGCAACCTCACCCAG GTGCCCTGGGTGCCCAGCACCACCAAGACCCTGCTGCTGAGCTTCAACTATATTGAGACC GTCACCGCCTCATCATTTCCCTTCCTGGAGCAGCTGGGACTGCTGGAGCTCGGGACTCAG TATACCCCCTTGAGCATTGACCGAGAGGCCTTCCGGAACCTGCCCAATCTTAGGGTCCTG GACCTGGGTGGGAGCCACATGCGCTTCCTGCATCCCGACGCTTTTCAGGGGCTGCCCCAC CTGGTT…
Suricata suricatta	GCF_006229205.1	XM_029934945.1	>XM_029934945.1:2628-5204 PREDICTED: Suricata suricatta toll like receptor 5 (TLR5), mRNA ATGGAAGACCACCTTGACCTGCTCTTCGGAGTGGTGCTCCTAGCCAGTCCTGTGCTGGCGATTTCTTCCT GCTCCTCAGACGGTCAGCTAGCCTTGTACCGATTCTGCAACCTCACCCAGGTGCCCTGGGTGCCCAGCAC CACCAAGACCCTTCTGCTGAGCTTCAACTATATCGAGACCGTCACCGCCTCATCGTTTCCCTTCCTGGAG CAGCTGGGACTGCTGGAGCTCGGGACTCAGTATACCCCCTTGAGCATTGACCGAGAGGCCTTCCGGAACC TGCCCAATCTTAGAGTCCTGGACCT…
TLR6
Canis lupus	GCF_003254725.1	XM_025437677.1	>XM_025437677.1:159-2552 PREDICTED: Canis lupus dingo toll like receptor 6 (TLR6), transcript variant X3, mRNA ATGATCAAAGACAAAGACTCTATCACTGGAAGCTTCCATTTTGTGTACATTGTGACCTTAATAGTTGGAA CCATAATCCAATTCTCTGATGAAAGTGAATTTACAGTAGACATGTCAAATATGAACCTTACTCATGTCCC AGAAGACCTGCCACCAAAAACCAAAATCTTAGATATGTCTCAGAACAATATATCTGAGCTTCACCTCTCT GACATGAGCTATCTCTCAGGACTAAAAATATTGAGAATTTCTCATAATAGAATCTGGTGGCTTGATTTTA GCAT…
Canis lupus familiaris	GCF_000002285.3	XM_022417244.1	>XM_022417244.1:159-2552 PREDICTED: Canis lupus familiaris toll like receptor 6 (TLR6), transcript variant X2, mRNA ATGATCAAAGACAAAGACTCTATCACTGGAAGCTTCCATTTTGTGTACATTGTGACCTTAATAGTTGGAA CCATAATCCAATTCTCTGATGAAAGTGAATTTACAGTAGACATGTCAAATATGAACCTTACTCATGTCCC AGAAGACCTGCCACCAAAAACCAAAATCTTAGATATGTCTCAGAACAATATATCTGAGCTTCACCTCTCT GACATGAGCTATCTCTCAGGACTAAAAATATTGAGAATTTCTCATAATAGAATCTGGTGGCTTGATTTTA…
Lycaon pictus	No	1	>EMBOSS_001.[10000:12390].sp ATGATCAAAGACAAAGACTCTATCACTGGAAGCTTCCATTTTGTGTACATTGTGACCTTA ATAGTTGGAACCATAATCCAATTCTCTGATGAAAGTGAATTTGCAGTAGACATGTCAAAT ATGAACCTTACTCATGTCCCAGAAGACCTGCCACCAAAAACCAAAATCTTAGATATGTCT CAGAACAATATATCTGAGCTTCACCTCTCTGACATGAGCTATCTCTCAGGACTAAAAATA TTGAGAATTTCTCATAATAGAATCTGGTGGCTTGATTTTAGCATTTTCAAGTTCAACCAG GATTTGGAATATTTGGATTTATCTTACAATCAGTTACGGAACATGTCCTGCCATCTTATC AGGA…
Vulpes lagopus	No	2	>EMBOSS_001.[783:3170].sp ATGATCAAAGACAAAGACTCTATTACTGGAAGCTTCCATTTTGTGTACATTGTCACCTTA ATAGTTGGAACCATAATCCAATTCTCTGATGAAAGTGAATTTGCAGTAGACATGTCAAAT ATGAACCTTACTCATGTCCCAGGAGACCTGCCACCAAAAACCAAAATCTTAGATATGTCT CAGAACAACATATCTGAGCTTCACCTCTCTGACATGAGCTATCTCTCAGGGCTAAAAATA TTGAGAATTTCTCATAATAGAATATGGTGGCTTGATTTTAGCATTTTCAAATTCAACCAG GATTTGGAATATTTGGATTTATCTTACAATCAATTACGGAACATGTCCTGCCATCTTATC AGGAGTC…
Vulpes vulpes	GCF_003160815.1	XM_025997629.1	>XM_025997629.1:66-2456 PREDICTED: Vulpes vulpes toll like receptor 6 (TLR6), mRNA ATGATCAAAGACAAAGACTCTATCACTGGAAGCTTCCATTTTGTGTACATTGTGACCTTAATAGTTGGAA CCATAATCCAATTCTCTGATGAAAGTGAATTTGCAGTAGACATGTCAAATATGAACCTTACTCATGTCCC AGGAGACCTGCCACCAAAAACCAAAATCTTAGATATGTCTCAGAACAACATATCTGAGCTTCACCTCTCT GACATGAGCTATCTCTCAGGGCTAAAAATATTGAGAATTTCTCATAATAGAATATGGTGGCTTGATTTTA GCATTTTCAAATTCAACCAGGATTTGGAATAT…
Pteronura brasiliensis	No	3	>EMBOSS_001.[6001:8376].sp ATGACCAAAGACAAAGATTCAATCACAGGAAGCTTTCATTTTGTATGCCTTGTGACCTTA ATAGTCGGAAACATAATCCAGTTTTCTGAAGAGAGTGAATTTGCCGTGGACATGTCAAAT ATGAAACTTACTCATGTCCCAAAAAACCTGCCACCAAAAACAAAAATCTTAGATATGTCT CAGAACCACATATCTGAGCTTCATGTCTCTGACATGAGCTATCTCTCAGGGCTTAAAGTT TTGAGACTTTCTCATAATAGAATCTGGTGCCTTGATTTTAGAATTTTCAAGTTCAACCAG GATTTGGAATATTTGGATTTATCTCACAATCAGTTACAGAATATATCCTGCCATCTTGTC ACAAGT…
Enhydra lutris	GCF_002288905.1	XM_022505613.1	>XM_022505613.1:219-2600 PREDICTED: Enhydra lutris kenyoni toll like receptor 6 (LOC111148800), transcript variant X2, mRNA ATGACCAAAGACAAAGATTCAATCACAGGAAGCTTTCACTTTGTATGCCTTGTGACCTTAATAGTCGGAA ACATAATCCAGTTTTCTGAAGAGAGTGAATTTGCCGTGGACATGTCAAATATGAAACTTACTCATGTCCC AAAAAACCTGCCACCAAAAACGAAAATCTTAGATATGTCTCAGAACCACATATCTGAGCTTCATGTCTCT GACATGAGCTATCTCTCAGGGCTTGAAGTTTTGAGACTTTCTCATAATAGAATCTGGTGCCT…
Spilogale gracilis	No	4	>EMBOSS_001.1000:2565.sp ATGACCAAAGGCAAAGACTCAATCACAGGAAGCTTTCCTTTTGTGTACATTGTGACCTTAATAATTGGAACCATTATCCAGTTCTCTGCTGAGAGCGAATTTGCAGTAGACATGTCAAATATGAATCTTACTCATGTCCCAAAAGACCTGCCACCAAGAACCAAAATCTTAGATATGTCTCAGAACCACATATCTGAGCTTCACATCTCTGACGTGAGCTATCTCTTGGGGCTACAAGTTTTGAGACTTTCTCATAATAGAATCTGGTGCCTTGATCTTAGCATTTTCAAGTTTAACCAGGATTTGGAATATTTGGATTTATCTCACAATCAGTTACAGAATATATCCTGCCGTCTTATCCCAAGTCTCAAGCA…
Neovison vison	No	5	>EMBOSS_001.[3000:5375].sp ATGACCAAAGACAAAGACTCAATCACAGGAAGCTTTCACTTTGTATGCCTTGTGATCTTA ATAGTTGGAAACATAATCCAGTTTTCTGAAGAGAGTGAATTTGCCGTGGACATGTCAAAT ATGAAACTTACTCATGTCCCAAAAAACCTGCCACCAAAAACGAAAATCTTAGATATGTCT CAGAACCACATATCTGAGCTTCATATCTCTGACATGAGCTATCTCTCAGGGCTTAAAGTT TTGAGACTTTCTCATAATAGAATCTGGTGCCTTGATTTTAGAATTTTCAAGTTCAACCAG AATTTGGAATATTTGGATTTATCTCACAATCAGTTACAGAATATATCCTGCCATCTTGTC ACAAGT…
Gulo gulo	No	6	>EMBOSS_001.201:1568.sp ATGACCAAAGACAAGGACTCAATCACAAGAAGCTTTCACTTTGTATGCCTTGTGACCTTAATAGTCGGAAACATAATCCAGTTTTCTGAAGAGAGTGAATTTGCCGTGGACATGTCAAATATGAAACTTACTCATGTCCCAAAAAACCTGCCACCAAAAACGAAAATCTTAGATATGTCTCAGAACCACATATCTGAGCTTCACATCTCTGACATGAGCTATCTCTCAGGGCTTAAAGTTTTGAGACTTTCTCATAATAGAATCTGGTGCCTTGATTTTAGAATTTTCAAGTTCAACCAGGATTTGGAATATTTGGATTTATCTCACAATCAGTTACAGAATATATCCTGCCATCTTGTCACAAGTCTCAAGCAT…
Lutra lutra	Our study	7	>EMBOSS_001.[1001:3376].sp ATGACCAAAGACAAAGATTCAATCACAGGAAGCTTTCACTTTGTATGCCTTGTGACCTTA ATAGTTGGAGACATAATCCAGTTTTCTGAAGAGAGTGAATTTGCCGTGGACATGTCAAAT ATGAAACTTACTCATGTCCCAAAAAACCTGCCACCAAAAACAAAAATCTTAGATATGTCT CAGAACCACATATCTGAGCTTCATGTCTCTGACATGAGCTATCTCTCAGGGCTTAAAGTT TTGAGACTTTCTCATAATAGAATCTGGTGCCTTGATTTTAGAATTTTCAAGTTCAACCAG GATTTGGAATATTTGGATTTATCTCACAATCAGTTACAGAATATATCCTGCCATCTTGTC ACAAGT…
Martes zibellina	Our study	8	>EMBOSS_001.[3001:5376].sp ATGACCAAAGACAAGGACTCAATCACAAGAAGCTTTCACTTTGTATGCCTTGTGACCTTA ATAGTCGGAAACATAATCCAGTTTTCTGAAGAGAGTGAATTTGCCGTGGACATGTCAAAT ATGAAACTTACTCATGTCCCAAAAAACCTGCCACCAAAAACGAAAATCTTAGATATGTCT CAGAACCACATATCTGAGCTTCACGTCTCTGACATGAGCTATCTCTCAGGGCTTAAAGTT TTGAGACTTTCTCATAATAGAATCTGGTGCCTTGATTTTAGAATTTTCAAGTTCAACCAG GATTTGGAATATTTGGATTTATCTCACAATCAGTTACAGAATATATCCTGCCATCTTGTC ACAAGT…
Mellivora capensis	No	9	>EMBOSS_001.101:1675.sp ATGACCAAAGACAAAGACTCAATCGCAGGAAGCTTTCACTTTGTATGCCTTGTGACCTTAATAGTCGGAAACATAATCCAGTTTTCTGAAGAGAGTGAATTTGCCGTGGACATGTCAAATATGAAACTTACTCATGTCCCAAAAAACCTGCCACCAAAAACGAAAATCTTAGATATGTCTCAGAACCACATATCTGAGCTTCACGTCTCTGACATGAGCTATCTCTCAGGGCTTAAAGTTTTGAGACTTTCTCATAATAGAATCAGGTGCCTTGATTTTAGAATTTTCAAGTTCAACCAGGATTTGGAATATTTGGATTTATCTCACAATCAGTTACAGAATATATCCTGCCATCTTGTCACAGGTCTCAAGCAT…
Mustela putorius furo	GCF_000215625.1	XM_004763997.2	>XM_004763997.2:294-2936 PREDICTED: Mustela putorius furo toll-like receptor 6 (TLR6), transcript variant X1, mRNA ATGGACTTTTCACGTGATCTTTGGCAAGGAAATTCCTACGTCGGTGTAATTCCAGGAAGGCTCAACAGAT GGCACAAAGTCGTTTCTGTGGCACCGCTTTGCTTAAACCAGGGACCTGCCTTCGGTCAGGCGCTCGGTTT CCCTTGCGTTTTGGAAAGGACTTTCCTCTTCTCCTGGGAAAGGAACACCGCGAATTTGGACACATATCAA GATGCTCTGAAGAACAGCAACAACCCTTTGGGGAATAGCCATTTCAACATCATGACCAAAGACAAAGACT …
Taxidea taxus	No	10	>EMBOSS_001.[1000:3375].sp ATGACCAAAGACAAAGACTCGATCACAGGAAGCTTTCACTTGGTGTGCCTTGTGACCTTA ATAGTCGGAAACATAATCCAGTTTTCTGCTGAGAATGAATTTGCTGTGGACATGTCAAAT ATGAAACTTACTCATGTCCCAAAAAACCTGCCACCAAAAACGAAAATCTTAGATATGTCT CAGAACCACATATCTGAGCTTCACGTCTCTGACATGAGCTATCTCTCAGGGCTTAAAGTT TTGAGACTTTCTCATAATAGAATCTGGTGTCTTGATTTTAGAATTTTCAAGTTCAACCAG GATTTGGAATATTTGGATTTATCTCACAATCAGTTACAGAATATATCCTGCCATCTTGTC ACAAGT…
Ursus arctos	GCF_003584765.1	XM_026508732.1	>XM_026508732.1:575-2959 PREDICTED: Ursus arctos horribilis toll like receptor 6 (TLR6), transcript variant X3, mRNA ATGACCAAAGACAAAGAATCTATCACTGGGAGCTTTTACTTTGTGTACACGGTCACCTTAATAGTTGGAA CCATAATCCAGTTCTCTGATGAAAGTGAATTTGCAGTAGACATGTCAAATATGAAGCTTACTCATGTCCC AAAAGACCTGCCACCAAAAACCAAAATCTTAGATATTTCTCAGAACAGCATATCCGAGCTTCACATCTCT GACTTGAGCTACCTCTCAGGGCTAAAAGTTTTGAGACTTTCTCATAATAAAATCTGGTACCTTGATTTT…
Ursus maritimus	GCF_000687225.1	XM_008701392.1	>XM_008701392.1:678-3062 PREDICTED: Ursus maritimus toll-like receptor 6 (TLR6), transcript variant X2, mRNA ATGACCAAAGACAAAGAATCTATCACTGGGAGCTTTTACTTTGTGTACACGGTCACCTTAATAGTTGGAA CCATAATCCAGTTCTCTGATGAAAGTGAATTTGCAGTAGACATGTCAAATATGAAGCTTACTCATGTCCC AAAAGACCTGCCACCAAAAACCAAAATCTTAGATATTTCTCAGAACAGCATATCCGAGCTTCACATCTCT GACTTGAGCTACCTCTCAGGGCTAAAAGTTTTGAGACTTTCTCATAATAAAATCTGGTACCTTGATTTTA GCATTT…
Ursus americanus	No	11	>EMBOSS_001.[1000:3381].sp ATGACCAAAGACAAAGAATCTATCACTGGGAGCTTTTACTTTGTGTACACGGTCACCTTA ATAGTTGGAACCATAATCCAGTTCTCTGATGAAAGTGAATTTGCAGTAGACATGTCAAAT ATGAAGCTTACTCATGTCCCAAAAGACCTGCCACCAAAAACCAAAATCTTAGATATTTCT CAGAACAGCATATCCGAGCTTCACATCTCTGACTTGAGCTACCTCTCAGGGCTAAAAGTT TTGAGACTTTCTCATAATAAAATCTGGTACCTTGATTTTAGCATTTTCAAGTTCAACCAG GATTTGGAATATTTGGATTTATCTTACAATCAGTTACAGAATATATCCTGCCATCTTATC ACAAGT…
Ailuropoda melanoleuca	GCF_000004335.2	XM_019808907.1	>XM_019808907.1:452-2836 PREDICTED: Ailuropoda melanoleuca toll like receptor 6 (TLR6), transcript variant X1, mRNA ATGACCAAAGACAAAGAATCTATCACTGGAAGCTTTCACTTTGTGTACACGGTCACCTTAATAGTTGGAA CCATAATCCAGTTCTCTGATGAAAGTGAATTTGCAGTAGACATGTCAAATATGAAGCTTACTCATGTGCC AAAAGACCTGCCAACAAAAACCAAAATCTTGGATATTTCTCAGAACAACATATCCGAGCTTCACATCTCT GACTTGAGCTACCTCTCAGGGCTAAAAGTTTTGAGACTTTCTCATAATAAAATCTGGTGCCTTGATTTTA…
Ailurus fulgens	No	12	>EMBOSS_001.[1001:3382].sp ATGACCAAAGACAAAGAATTGATCACAGGAAGCTTTCATTTTGTGTACATTGTGACCTTA ATAGTTGGAACCATAACCCAGTTTTCTGCTGAGAGTGAATTTGCTGTAGACATGTCAAAT ATGAAGCTTACTCATGTCCCAAAAGACCTGCCACCAAAAACCAAAATCTTAGATATGTCT CAGAACTACATATCTGAGCTTTACATCTCTGACATGAACTATCTCTTGGGGCTGAAAGTT TTGAGACTTTCTCATAATAGAATTTGGCACCTTGATTTTAGCATTTTCAAGTTCAACCAG GATTTGGAATATTTGGATTTATCTCACAATCAATTACAGAATATATCCTGCCATCTTATC ACAAGT…
Panthera onca	No	13	>EMBOSS_001.1000:2601.sp ATGACCAAAGACAAAGAATCTATCACCAGAAGCTTTTGCTTTGTGTACATTTTGACCTTAATAGTTGGAACCATAATCCAGTTCTCTGATGAAAGTGAATTTGCAGTAGACATGTCGAAAATGAAACTTACGCATGTTCCAAAAGACCTGTCACCAAAAACCAAAGTCTTAGATATATCTCAAAACTACATATCTAAGCTTCACATCTCTGACATTAGCTATCTCTTACGGCTGGAAGTTTTGACACTTTCCTATAATAGACTCCAGTGCCTCGATTTTAGCATTTTCAAGTTCAACCAGGATTTGGAATATTTGGATTTATCTCACAATCAGTTGCAGAAGACCTCTTGCCACCTTATCAGGAGTCTCAAGCA…
Acinonyx jubatus	GCF_003709585.1	XM_015080495.2	>XM_015080495.2:181-2571 PREDICTED: Acinonyx jubatus toll like receptor 6 (TLR6), mRNA ATGACCAAAGACAAAGAATCTATCACCAGAAGCTTTTGCTTTGTGTACATTTTGACCTTAATAGTTGGAA CCATAATCCAGTTCTCTGATGAAAGTGAATTTGCAGTAGACATGTCAAAAATGAAACTTACGCATGTTCC AAAAGACCTGTCACCAAAAACCAAAGTCTTAGATATATCTCAAAACTACATATCTAAGCTTCACATCTCT GACATTAGCTATCTCTTAGGGCTGGAAGTTTTGATACTTTCCTATAATAGACTCCAGTGCCTCGATTTTA GCATTTTCAAGTTCAACCAGGATTTGGA…
Panthera tigris	GCF_000464555.1	XM_007098861.2	>XM_007098861.2:145-2559 PREDICTED: Panthera tigris altaica toll like receptor 6 (TLR6), mRNA ATGACCAAAGACAAAGAATCTATCACCAGAAGCTTTTGCTTTGTGTACATTTTGACCTTAATAGTTGGAA CCATAATCCAGTTCTCTGATGAAAGTGAATTTGCAGTAGACATGTCGAAAATGAAACTTACGCATGTTCC AAAAGACCTGTCACCAAAAACCAAAGTCTTAGATATATCTCAAAACTACATATCTAAGCTTCACATCTCT GACATTAGCTATCTCTTACGGCTGGAAGTTTTGACACTTTCCTATAATAGACTCCAGTGCCTCGATTTTA GCATTTTCAAGTTCAACCAGG…
Panthera pardus	GCF_001857705.1	XM_019414111.1	>XM_019414111.1:181-2595 PREDICTED: Panthera pardus toll like receptor 6 (TLR6), mRNA ATGACCAAAGACAAAGAATCTATCACCAGAAGCTTTTGCTTTGTGTACATTTTGACCTTAATAGTTGGAA CCATAATCCAGTTCTCTGATGAAAGTGAATTTGCAGTAGACATGTCGAAAATGAAACTTACGCATGTTCC AAAAGACCTGTCACCAAAAACCAAAGTCTTAGATATATCTCAAAACTACATATCTAAGCTTCACATCTCT GACATTAGCTATCTCTTACGGCTGGAAGTTTTGACACTTTCCTATAATAGACTCCAGTGCCTCGATTTTA GCATTTTCAAGTTCAACCAGGATTTGGAA…
Felis catus	GCF_000181335.3	XM_003985467.4	>XM_003985467.4:181-2595 PREDICTED: Felis catus toll like receptor 6 (TLR6), mRNA ATGACCAAAGACAAAGAATCTATCACCAGAAGCTTTTGCTTTGTGTACATTTTGACCTTAATAGTTGGAA CCATAATCCAGTTCTCTGATGAAAGTGAATTTGCAGTAGACATGTCAAAAATGAAACTTACGCATGTTCC AAAAGACCTGTCACCAAAAACCAAAGTCTTAGATATATCTCAAAACTACATATCTAAGCTTCACATCTCT GACATTAGCTATCTCTTAGGGCTGGAAGTTTTGACACTTTCCTATAATAGACTCCAGTGCCTCGATTTTA GCATTTTCAAGTTCAACCAGGATTTGGAATATT…
Prionailurus bengalensis euptilurus	No	14	>EMBOSS_001.[3001:5412].sp ATGACCAAAGACAAAGAATCTATCACCAGAAGCTTTTGCTTTGTGTACATTTTGACCTTA ATAGTTGGAACCATAATCCAGTTCTCTGATGAAAGTGAATTTGCAGTAGACATGTCGAAA ATGAAACTTACGCATGTTCCAAAAGACCTGTCACCAAAAACCAAAGTCTTAGATATATCT CAAAACTACATATCTAAGCTTCACATCTCTGACATTAGCTATCTCTTAGGGCTGGAAGTT TTGATACTTTCCTATAATAGACTCCAGTGCCTCGATTTTAGCATTTTCAAGTTCAACCAG GGTTTGGAATATTTGGATTTATCTCACAATCAGTTGCAGAAGACCTCTTGCCACCTTATC AGGAGT…
Felis nigripes	No	15	>EMBOSS_001.1001:2599.sp ATGACCAAAGACAAAGAATCTATCACCAGAAGCTTTTGCTTTGTGTACATTTTGACCTTAATAGTTGGAACCATAATCCAGTTCTCTGATGAAAGTGAATTTGCAGTAGACATGTCGAAAATGAAACTTACGCATGTTCCAAAAGACCTGTCACCAAAAACCAAAGTCTTAGATATATCTCAAAACTACATATCTAAGCTTCACATCTCTGACATTAGCTATCTCTTAGGGCTGGAAGTTTTGATACTTTCCTATAATAGGCTCCAGTGCCTCGATTTTAGCATTTTCAAGTTCAACCAGGATTTGGAATATTTGGATTTATCTCACAATCAGTTGCAGAAGACCTCTTGCCATCTTATCAGGAGTCTCAAGCA…
Lynx pardinus	No	16	>EMBOSS_001.[900:3311].sp ATGACCAAAGACAAAGAATCTATCACCAGAAGCTTTTGCTTTGTGTACATTTTGACCTTA ATAGTTGGAACCATAATCCAGTTCTCTGATGAAAGTGAATTTGCAGTAGACATGTCGAAA ATGAAACTTACGCATGTTCCAAAAGACCTGTCACCAAAAACCAAAGTCTTAGATATATCT CAAAACTACATATCTAAGCTTCACATCTCTGACATTAGCTATCTCTTAGGGCTGGAAGTT TTGACACTTTCCTATAATAGACTCCAGTGCCTCGATTTTAGCATTTTCAAGTTCAACCAG GATTTGGAATATTTGGATTTATCTCACAATCAGTTGCAGAAGACCTCTTGCCACCTTATC AGGAGTC…
Puma concolor	GCF_003327715.1	XM_025922110.1（可能短）	>XM_025922110.1 PREDICTED: Puma concolor toll like receptor 6 (TLR6), mRNA ATGACCAAAGACAAAGAATCTATCACCAGAAGCTTTTGCTTTGTGTACATTTTGACCTTAATAGTTGGAA CCATAATCCAGTTCTCTGATGAAAGTGAATTTGCAGTAGACATGTCGAAAATGAAACTTACGCATGTTCC AAAAGACCTGTCACCAAAAACCAAAGTCTTAGATATATCTCAAAACTACATATCTAAGCTTCACATCGCT GACATTAGCTATCTCTTAGGGCTGGAAGTTTTGATACTTTCCTATAATAGACTCCAGTGCCTCGATTTTA GCATTTTCAAGTTCAACCAGGATTTGGAATATTTGGATTT…
Callorhinus ursinus	GCF_003265705.1	XM_025887029.1	>XM_025887029.1:161-2545 PREDICTED: Callorhinus ursinus toll like receptor 6 (TLR6), transcript variant X1, mRNA ATGACCAAAGACAAAGAATCTATCACAGGAAGCTTTCATTTTGTGTACATTGTGACCTTAATAGTTGGAA CCATAGTCCAGTTCTCTGATGAAAGTGAATTTGCAGTAGACATATCAAATATGAAGCTTATTCATGTCCC AAAAGACCTGCCACCAAAAACCAAAATCTTAGATATGTCTCAGAACAACATATCTGAGCTTCATATCTCT GACATGAGCTATCTCTCAGGGCTAAAAGTATTGAGACTTTCTCATAATAGAATCTGGTGCCTTGATTTTA GC…
Zalophus californianus	GCF_900631625.1	XM_027598652.1	>XM_027598652.1:201-2585 PREDICTED: Zalophus californianus toll like receptor 6 (TLR6), transcript variant X1, mRNA ATGACCAAAGACAAAGAATCTATCACAGGAAGCTTTCATTTTGTGTACATTGCGACCTTAATAGTTGGAA CCATAGTCCAGGTCTCTGATGAAAGTGAATTTGCAGTAGACATGTCAAATATGAAGCTTATTCATGTCCC AAAAGACCTGCCACCAAAAACCAAAATCTTAGATATGTCTCAGAACAACATATCTGAGCTTCACATCTCT GACATGAGCTATCTCTCAGGGCTAAAAGTATTGAGACTTTCTCATAATAGAATCTGGTGCCTTGATTTTA…
Eumetopias jubatus	GCF_004028035.1	XM_028126691.1	>XM_028126691.1:157-2541 PREDICTED: Eumetopias jubatus toll like receptor 6 (TLR6), transcript variant X1, mRNA ATGACCAAAGACAAAGAATCTATCACAGGAAGCTTTCATTTTGTGTACATTGCGACCTTAATAGTTGGAA CCATAGTCCAGGTCTCTGATGAAAGTGAATTTGCAGTAGACATGTCAAATATGAAGCTTATTCATGTCCC AAAAGACCTGCCACCAAAAACCAAAATCTTAGATATGTCTCAGAACAACATATCTGAGCTTCACATCTCT GACATGAGCTATCTCTCAGGGCTAAAAGTATTGAGACTTTCTCATAATAGAATCTGGTGCCTTGATTTTA GCA…
Hyaena hyaena	No	18	>EMBOSS_001.[1001:3406].sp ATGACCAAAGACAAAGAATTTGTCACCAGAAGCTTTTGCTTTGTGTACATTGTGACCTTA ATAGTTGGAACCATAATCCAGTTCTCTGATGAAAGTGAATTTGCAGTTGACATGTCAAAA ATGAAACTTACTCATGTTCCAAAAGACCTGCCACCAAAAATCAAAGTCTTAGATCTCTCT CAAAACTACATATCCAAGCTTCACCTCTCTGACATTAGCTACCTCTTGGGACTGAACGTT TTGAGACTTTCCTATAATAGACTCCAGTGGCTTGATTTTAGCATTTTCAAGTTCAACCAG GATTTGGAATATTTGGACTTATCTCACAATCAGTTGCAGAAGATGTCTTGCCATCTTATC ATGAGT…
Odobenus rosmarus divergens	GCF_000321225.1	XM_012560890.1	>XM_012560890.1:78-2462 PREDICTED: Odobenus rosmarus divergens toll-like receptor 6 (TLR6), partial mRNA ATGACCAAAGACAAAGAATCTATCACAGGAAGCTTTCATTTTGTGTACATTGTGACCTTAATAGTTGGAA CCATAGTCCAGTTCTCTGATGAAAGTGAATTTGTAGTAGACATGTCAAATATGAAGCTTATTCATGTCCC AAAAGACCTGCCACCAAAAACCAAAATCTTAGATATGTCTCAGAACAACATATCTGAGCTTCACATCTCT GACATGAGCTATCTCTCAGGGCTAAAAGTTTTGAGACTTTCTCATAATAGAATCTGGTGCCTTGATTTTA GCATTTTCAA…
Mirounga angustirostris	No	19	>EMBOSS_001.[1000:3381].sp ATGACCAAAGACAAAGACTCTATCACAGGAAGCTTTCATTTTGTGTACATTGTGACCTTA ATAGTTGGAACCATAATCCAGTTCTCTGATGAAAGTGAATTTGCAGTAGACATGTCAAAT ATGAAGCTTATTCATGTCCCAAAAGACCTGCCACCAAAAACCAAAATCTTAGATCTGTCT CAGAACAACATATCTGAGCTTCACATCTCTGACATGAGCTATCTCTCAGGGCTAAAAGTT TTGAAACTTTCTCATAATAGAATCTGGTGCCTTGATTTTAGCATTTTCAAGTTCAACCAG GATTTGGAATATTTGGATTTATCTCACAATCAGTTACAGAATATATCCTGCCATCTTATC ACAAGT…
Phoca vitulina	No	20	>EMBOSS_001.[2001:4382].sp ATGACCAAAGACAAAGACTCTATCACAGAAAGCTTTCATTTTGTGTACATTGTGACCTTA ATAGTTGGAACCATAATCCAGTTCTCTGATGAAAGTGAATTTGCAGTAGACATGTCAAAT ATGAAGCTTATTCATGTCCCAAAAGACCTGCCACCAAAAACCAAAATCTTAGATATGTCT CAGAACAACATATCTGAGCTTCACATCTCTGACATGAGCTATCTCTCAGGGCTAAAAGTT TTGAAACTTTCTCATAATAGAATCTGGTGCCTTGATTTTAGCATTTTCAAGTTCAACCGG GATTTGGAATATTTGGATTTATCTCACAATCAGTTACAGAATATATCCTGCCATCTTATC ACAAGT…
Leptonychotes weddellii	GCF_000349705.1	XM_006732304.1	>XM_006732304.1:78-2462 PREDICTED: Leptonychotes weddellii toll-like receptor 6 (TLR6), mRNA ATGACCAAAGACAAAGACTCTATCACAGGAAGCTTTCATTTTGTGTACATTGTGACCTTAATAGTTGGAA CCATAATCCAGTTCTCTGATGAAAGTGAATTTGCAGTAGACATGTCAAATATGAAGCTTATTCATGTCCC AAAAGACCTGCCACCAAAAACCAAAATCTTAGATCTGTCTCAGAACAACATATCTGAGCTTCACATCTCT GACATGAGCTATCTCTCAGGGCTAAAAGTTTTGAAACTTTCTCATAATAGAATCTGGTGCCTTGATTTTA GCATTTTCAAGTTCAACCAGGA…
Neomonachus schauinslandi	GCF_002201575.1	XM_021701660.1	>XM_021701660.1:78-2462 PREDICTED: Neomonachus schauinslandi toll like receptor 6 (TLR6), mRNA ATGACCAAAGACAAAGACTCTATCACAGGAAGCTTTCATTTTGTGTACATTGTGACCTTAATAGTTGGAA CCATAATCCAGTTCTCTGATGAAAGTGAATTTGCAGTAGACATGTCAAATATGAAGCTTATTCATGTCCC AAAAGACCTGCCACCAAAAACCAAAATCTTAGATCTGTCTCAGAACAACATATCTGAGCTTCACATCTCT GACATGAGCTATCTCTCAGGGCTAAAAGTTTTGAAACTTTCTCATAATAGAATCTGGTGCCTTGATTTTA GCATTTTCAAGTTCAACCAG…
Paradoxurus hermaphroditus	No	21	>EMBOSS_001.1001:2449.sp ATGACCAAAGACAAAGAACCTATCACTAGAAGCTTTCGCTTTGTGTACATTGTGACCTTAATAGCTGGAACCATAATCCAGTTCTCCAATGAAAGTGAATTTGAGGTAAACATGTCAAAAATGAAACTTACTCATGTTCCAAAAGACCTGCCACCAAAAACCAAAGTCTTAGATATATCTCAAAACAACATATCTAAGCTTCACACCTCTGACATTAGCTATCTCTTGGGGCTGCAAGTTTTGAGACTTTCTCATAATAGACTCCAGCGCCTTGATTTTAACATTTTCAAGTTCAACCAGGATTTGGAATATTTGGATTTATCTCACAATCAGTTGCAGAAGATGTCTTGCCATCTTATCATGAGTCTCAAGCA…
Cryptoprocta ferox	No	22	>EMBOSS_001.[1000:3387].sp ATGACCAAAGACAAAGAATCTGTCACCAGAAGCTTTTGCTTTGTGTACATCGTGACCTTA ATAGCTGGAGCCATGATCCAGTTCTCCGATGAAAGTGAATTTGCGGTAGACATGTCAAAA ATGAAACTTACTCATGTTCCAAAAGACCTGCCACCAAAAACTGAAGTCTTAGATATTTCT CAAAACTACATATCTAAGCTTTACATCTCTGACATTAGCTATCTCTTGAGACTGAAAGTT TTGAGACTTTCCCATAATAGACTCCAGTGCCTTGATTTTAGCATTTTCAAGTTCAACCAG GATTTGGAATATCTGGATTTATCTCACAATCAGTTGCAGAAGTTGTCTTGCCATCTTATC ACGAGT…
Helogale parvula	No	23	>EMBOSS_001.[8001:10240].sp ATGACCAAAGACAAAGAATATATCATCAGAAGCTTTTGCTTTGTATACATTGTGACCTTA ATACTTGGAGCCATGATCCAGTTCTCTGATGAAAGTGAATTTGTGGTAGACATGTCAAAA ATGAAACTTACTCTTGTTCCAAAAGACCTGCCACCAAAAACCAAAGTCTTGGATATATCT CAAAATTACATATCTAAGCTTTACATCTCTGACATTAGCTATCTCTTGGGACTAAAAGTT TTGAGACTTTCCCATAATAGACTCCAGTACCTTGATTTTAGCATTTTCAAGTTCAACCAG GATTTGGAATATTTGGATTTATCTCACAATCAGTTGCAGAAGATGTCTTGCCATCTTATC ACGAG…
Mungos mungo	No	24	>EMBOSS_001.[1000:3387].sp ATGACCAAGGACAAAGAATCTATCATCAGAAGCTTTTGCTTTGTATACATTGTGACCTTA ATACTTGGAGCCATGATCCAGTTCTCTGATGAAAGTGAATTTGTGGTAGACATGTCAAAA ATGAAACTTACTCTTGTTCCAAAAGACCTGCCACCAAAGACCAAAGTCTTAGATATATCT CAAAACTACATTTCTAAGCTTTACATCTCTGACATTAGCTATCTCTTGGGACTAAAAGTT TTGAGACTTTCCCACAATAGACTCCAGTACCTTGATTTTAGCATTTTCAAGTTCAACCAG GATTTGGAATATTTGGATTTATCTCACAATCAGTTGCAGAAGATGTCTTGCCATCTTATC ACGAGT…
Suricata suricatta	GCF_006229205.1	XM_029932269.1（不全，没有终止密码子）	>XM_029932269.1:133-1620 PREDICTED: Suricata suricatta toll like receptor 6 (TLR6), partial mRNA ATGACCAAAGACAAAGAATCAATCATCAGAAGCTTTTGCTGTGTATACATTGTGACCTTAATACTTGGAG CCATGATCCAGTTCTCTAATGAAAGTGAATTTGTGGTAGACATGTCAAAAATGAAACTTACTCTTGTTCC AAAAGACCTGCCACCAAAAACCAAAGTCTTAGATATATCTCAAAACTACATTTCTAAGCTTTACATCTCT GACATTAGCTATCTCTTGGGACTAAAAGTTTTGAAACTTTCCCATAATAGACTCCAGTGCCTTGATTTTA GCATTTTCAAGTTCAACC…
TLR7
Canis lupus	GCF_003254725.1	XM_025436535.1	>XM_025436535.1:387-3551 PREDICTED: Canis lupus dingo toll like receptor 7 (TLR7), transcript variant X1, mRNA ATGCCACCCAAAAAGGTGTTTCCAATGTGGACATTGAAGAGACAGTTCTTTATCCTTTTGAACATAATCC TGATTTCCAAACTCCTTGGAGCCAGATGGTTTCCTAAAACTCTGCCCTGTGATGTCAGCCTGGATGCTCC GAAGGCCCATGTGATTGTGGACTGCACGGACAAGCACCTGACGGAAATCCCGGGAGGTATTCCCTCCAAC GCCACCAACCTCACCCTCACCATTAACCACATACCCGGCATCTCTCCAGCCTCCTTCCACCAGCTGGACT ATCT…
Canis lupus familiaris	GCF_000002285.3	NM_001048124.2	>NM_001048124.2:89-3241 Canis lupus familiaris toll like receptor 7 (TLR7), mRNA ATGGTGTTTCCAATGTGGACATTGAAGAGACAGTTCTTTATCCTTTTGAACATAATCCTGATTTCCAAAC TCCTTGGAGCCAGATGGTTTCCTAAAACTCTGCCCTGTGATGTCAGCCTGGATGCTCCGAAGGCCCATGT GATTGTGGACTGCACGGACAAGCACCTGACGGAAATCCCGGGAGGTATTCCCTCCAACGCCACCAACCTC ACCCTCACCATTAACCACATACCCGGCATCTCTCCAGCCTCCTTCCACCAGCTGGACTATCTGGTAGAGA TCGATTTCCGATGCAACTGTATACCTGTTCGACT…
Lycaon pictus	No	1	>EMBOSS_001.5997:9146.sp CAGGTGTTTCCAATGTGGACATTGAAGAGACAGTTTTTTATCCTTTTGAACATAATCCTGATTTCCAAACTCCTTGGAGCCAGATGGTTTCCTAAAACTCTGCCCTGTGATGTCAGCCTGGATGCTCCGAAGGCCCATGTGATTGTGGACTGCACGGACAAGCACCTGACGGAAATCCCGGGA-----------------------------------------------------------------------------------------------------------------------------------------------------------------------------------------------…
Vulpes lagopus	No	2	>Gene1.[3009:6146].sp ATGTGGACATTGAAGAGACAGTTCTTTGTCCTTTTGAACATAATCCTAATTTCCAAACTC CTTGGAGCCAGATGGTTTCCTAAAACTCTGCCCTGTGATGTCAGCCTGGATGCTCCGAAG GCCCATGTGATTGTGGACTGCACGGACAAGCACCTGACGGAAATCCCGGGAGGTATTCCC TCCAACGCCACCAACCTCACCCTCACCATTAACCACATACCCGGCATCTCTCCAGCCTCC TTCCACCAGCTGGACTATCTGGTAGAGATCGATTTCCGATGCAACTGTGTACCTGTTCGA CTGGGGCCGAAAGACCATCTGTGCACCAGGAGGCCACAGATTAAACCCAGAAGCTTTAGC AGCCTCACTTA…
Vulpes vulpes	GCF_003160815.1	XM_026015310.1	>XM_026015310.1:76-3228 PREDICTED: Vulpes vulpes toll like receptor 7 (TLR7), mRNA ATGGTGTTTCCAATGTGGACATTGAAGAGACAGTTCTTTGTCCTTTTGAACATAATCCTAATTTCCAAAC TCCTTGGAGCCAGATGGTTTCCTAAAACTCTGCCCTGTGATGTCAGCCTGGATGCTCCGAAGGCCCATGT GATTGTGGACTGCACGGACAAGCACCTGACGGAAATCCCGGGAGGCATTCCCTCCAACGCCACCAACCTC ACCCTCACCATTAACCACATACCCGGCATCTCTCCAGCCTCCTTCCACCAGCTGGACTATCTGGTAGAGA TCGATTTCCGATGCAACTGTGTACCTGTTCGA…
Pteronura brasiliensis	No	3	>EMBOSS_001.[2010:5147].sp ATGTGGACATTGAAGAGACAGCTCTTTATGCTTTTAAACATAATCCTAGTTTCTGAACTC CTTGGAGCTAGATGGTTTCCTAAAACCCTGCCCTGTGATGTCAGTCTGGATGCTCCGAAG GCCCACGTGATTGTGGACTGCACGGACAAGCATTTGACAGAAATCCCTGGAGGTATTCCC ACCAATGTCACCAACCTCACCCTCACCATTAACCACATACCCAGCCTCTCTCCAGCCTCC TTCCACCAGCTGGACTATCTGGTAGAGATCGATTTCCGATGCAACTGTATACCTGTTCGA CTAGGGCCCAAAGACCATCTGTGCCCCAGGAGGCCACAGATTAAACCCAGAAGCTTTACT AGACTC…
Enhydra lutris	GCF_002288905.1	XM_022518336.1	>XM_022518336.1:288-3428 PREDICTED: Enhydra lutris kenyoni toll like receptor 7 (LOC111157097), transcript variant X1, mRNA ATGTGGACATTGAAGAGACAGCTCTTTATGCTTTTAAACATAATCCTAGTTTCTGAACTCCTTGGAGCTA GATGGTTTCCTAAAACCCTGCCCTGTGATGTCAGTCTGGATGCTCCGAAGGCCCACGTGATTGTGGACTG CACGGACAAGCATTTGACAGAAATCCCTGGAGGTATTCCCACTAATGTCACCAACCTCACCCTCACCATT AACCACATACCCAGCCTCTCTCCAGCCTCCTTCCACCAGCTGGACTATCTGGTAGAGATCGA…
Spilogale gracilis	No	4	>EMBOSS_001.[1010:4147].sp GTGTGGACATTGAAGAGACAGCTCCTTATCCTTTTAAACATAATCCTAATTTCCAAACTC CTTGGAGCTAGATGGTTTCCTAAAACCCTGCCCTGTGATGTCAGTCTGGATGCTCCAAAG GCCCACGTGATTGTGGACTGTACCGACAAGCATTTGACCGAAATCCCCAGAGGTATTCCC ACCAATGTCACCAACCTCACCCTGGCCATTAACCACATCCCCGGCATCTCTCCAGCCTCC TTCCACTGGCTGGACTCTCTGGTAGAGATCGATTTCAGATGCAACTGTATCCCCATTCGA CTAGGGCCCAAAGACCACCTGTGCACCAGCAGGCCCCAGATTCAACCCAGAAGCTTTCAT GGACTC…
Neovison vison	No	5	>EMBOSS_001.[2009:5146].sp ATGTGGACATTGAAGAGACAGCTCTTTATGCTTTTAAACATAATCCTAGTTTCTGAACTC CTTGGAGCTAGATGGTTTCCTAAAACCCTGCCCTGTGATGTCAGTCTGGATGCTCCGAAG GCCCACGTGATTGTGGACTGCACAGACAAGCATTTGACAGAAATCCCCGGAGGTATTCCC ACCAATGTCACCAACCTCACCCTGACCATTAACCACATACCCAGCCTCTCTCCAGCCTCC TTCCAGCAGCTGGACTATCTGGTAGAGATCGATTTCCGATGCAACTGTATACCTGTTCGA CTAGGGCCGAAAGACCATCTGTGCCCCAGGAGGCCACAGATTAAACCCAGAAGCTTTACT AGACTC…
Gulo gulo	No	6	>EMBOSS_001.[2009:5146].sp ATGTGGACATTGAAGAGACAGCTCCTTATGCTTTTAAACATAGTCCTAGTTTCTGAACTC CTTGGAGCTAGATGGTTTCCTAAAACCCTGCCCTGTGATGTCAGTCTGGATGCTCCAAAG GCCCACGTGATTGTGGACTGCACGGACAAGCATTTGACAGAAATCCCTGGAGGTATTCCC ACCAATGTCACCAACCTCACCCTCACCATTAACCACATACCCAGCCTCTCTCCAGCCTCC TTCCACCAGCTGGACTATCTGGTAGAGATCGATTTCCGATGCAACTGTATACCTGTTCGA CTAGGGCCCAAAGACCATCTGTGCCCCAGGAGGCCACAGATTAAACCCAGAAGCTTTACT AGACTC…
Lutra lutra	Our study	7	>EMBOSS_001.6012:8948.sp ATGTGGACATTGAAGAGACAGCTCTTTATGCTTCTAAACATAATCCTAGTTTCTGAACTCCTTGGAGCTAGATGGTTTCCTAAAACCCTGCCCTGTGATGTCAGTCTGGATGCTCCGAAGGCCCACGTGATTGTGGACTGCACGGACAAGCATTTGACAGAAATCCCTGGAGGTATTCCCACCAATGTCACCAACCTCACCCTCACCATTAACCACATACCCAGCCTCTCTCCAGCCTCCTTCCACCAGCTGGACTATCTGGTAGAGATCGATTTCCGATGCAACTGTATACCTGTTCGACTAGGGCCCAAAGACCATCTGTGCCCCAGGAGGCCACAGATTAAACCCAGAAGCTTTACTAGACTCACTTATTT…
Martes zibellina	Our study	8	>EMBOSS_001.[2010:5147].sp ATGTGGACATTGAAGAGACAGCTCCTTATGCTTTTAAACATAGTCCTAGTTTCTGAACTC CTTGGAGCTAGATGGTTTCCTAAAACCCTGCCCTGTGATGTCAGTCTGGATGCTCCAAAG GCCCACGTGATTGTGGACTGCACGGACAAGCATTTGACAGAAATCCCTGGAGGTATTCCC ACCAATGTCACCAACCTCACCCTCACCATTAACCACATACCCAGCCTCTCTCCAGCCTCC TTCCACCAGCTGGACTATCTGGTAGAGATCGATTTCCGATGCAACTGTATACCTGTTCGA CTAGGGCCCAAAGACCATCTGTGCCCCAGGAGGCCNCAGATTAAACCCAGAAGCTTTACT AGACTC…
Mellivora capensis	No	9	>EMBOSS_001.[2009:5146].sp ATGTGGACGTTGAAGAGACAACTCTTTATGCTTTTAAACATAATCCTAGTTTCTGAACTC CTTGGAGCTAGATGGTTTCCTAAGACCCTGCCCTGTGATGTCAGTCTGGATGCTCCAAAG GCCCACGTGATTGTGGACTGCACGGACAAGCATTTGACAGAAATCCCTGGAGGTATTCCC ACCAATGTCACCAACCTCACCCTCACCATTAACCACATACCCAGCCTCTCTCCAGCCTCC TTCCACCAGCTGGACTATCTGGTAGAGATCGATTTCCGATGCAACTGTATACCTGTTCGA CTAGGGCCCAAAGACCATCTGTGCCCCAGGAGGCCACAGATTAAACCCAGAAGCTTTACT AGACTC…
Mustela putorius furo	GCF_000215625.1	XM_004758838.2	>XM_004758838.2:194-3445 PREDICTED: Mustela putorius furo toll-like receptor 7 (LOC101685809), transcript variant X2, mRNA ATGCAACCCAGAAAGTTGATGCTGTTGGATCCATCGCATCTTTCCTGCTCTGCTCTCTACAACCAGACTT CTCTATTTCTCTCTGGAAGAAGACTAAAAAGGGTGTTTCCAATGTGGACATTGAAGAGACAGCTCTTTAT GCTTTTAAACATAATCCTAGTTTCTGAACTCCTTGGAGCTAGATGGTTTCCTAAAACCCTGCCCTGTGAT GTCAGTCTGGATCCTCCGAAGGCCCACGTGATTGTGGACTGCACAGACAAGCATTTGACAGAA…
Taxidea taxus	No	10	>EMBOSS_001.[2009:5146].sp ATGTGGACATCGAAGAGACAGCTCCTTATCCTTTTAAACGTAATCCTAATTTCTGAACTC CTTGGAGCTAGATGGTTTCCTAAAACCCTGCCCTGTGATGTCAGTCTGGATGCTCCGAAG GCCCACGTGATTGTGGACTGCACGGACAAGCATTTGACAGAAATCCCTGGAGGTATTCCC ACCAATGTCACCAACCTCACCCTCACCATTAACCACATACCCAGCCTCTCTCCAGCCTCC TTCCACCAGCTGGACTATCTGGTAGAGATCGATTTCCGATGCAACTGTATACCTGTTCGA CTAGGGCCCAAGGACCATCTGTGCCCCAGGAGGCCACAGATTAAACCCAGAAGCTTTACT AGACTC…
Ursus arctos	GCF_003584765.1	XM_026478134.1	>XM_026478134.1:423-3575 PREDICTED: Ursus arctos horribilis toll like receptor 7 (TLR7), mRNA ATGGTGTTTCCAATGTGGACATTGAAGAGACAGTTCCTTGTCCTTTTAAACATAACCCTAATTTCCGAAC TCCTTGGAGCTAGATGGTTTCCTAAAACTCTGCCCTGTGATGTCAGTCTGGATGCTCCGAAGGCCCATGT GATCGTGGACTGCACGGACAAGCATTTGACGGAAATCCCTGGAGGTATCCCCACCAATGTCACCAACCTC ACCCTCACCATTAACCACATACCCAGCATCTCCCCAGCCTCCTTCCACCAGCTGGACTATCTCGTAGAGA TCGATTTCAGATGCAACTGTA…
Ursus maritimus	GCF_000687225.1	XM_008696372.1	>XM_008696372.1:22-3216 PREDICTED: Ursus maritimus toll-like receptor 7 (TLR7), mRNA ATGGGACTAGCAGTGCAGGAGACCTGTGCTGGCAAAGAGACCCAGGTGTTTCCAATGTGGACGTTGAAGA GACAGTTCCTTGTCCTTTTAAACATAACCCTAATTTCCGAACTCCTTGGAGCTAGATGGTTTCCTAAAAC TCTGCCCTGTGATGTCAGTCTGGATGCTCCGAAGGCCCATGTGATCGTGGACTGCACGGACAAGCATTTG ACGGAAATCCCTGGAGGTATCCCCACCAATGTCACCAACCTCACCCTCACCATTAACCACATACCCAGCA TCTCCCCAGCCTCCTTCCACCAGCTGGACT…
Ursus americanus	No	11	>EMBOSS_001.[2009:5146].sp ATGTGGACATTGAAGAGACAGTTCCTTGTCCTTTTAAACATAACCCTAATTTCCGAACTC CTTGGAGCTAGATGGTTTCCTAAAACTCTGCCCTGTGATGTCAGTCTGGATGCTCCGAAG GCCCATGTGATCGTGGACTGCACGGACAAGCATTTGACGGAAATCCCTGGAGGTATCCCC ACCAATGTCACCAACCTCACCCTCACCATTAACCACATACCCAGCATCTCCCCAGCCTCC TTCCACCAGCTGGACTATCTCGTAGAGATCGATTTCAGATGCAACTGTATACCTGTTCGA CTGGGGCCCAAAGACCATCTGTGCCCCAGGAGGCCGCAGATAAAACCCAGAAGCTTTAGT AGACTC…
Ailuropoda melanoleuca	GCF_000004335.2	XM_019795043.1	>XM_019795043.1:460-3612 PREDICTED: Ailuropoda melanoleuca toll like receptor 7 (TLR7), transcript variant X1, mRNA ATGGTGTTTCCAATGTGGACATTGAAGAGACAGTTCCTTGTCCTTTTAAACATAATCCTAATTTCCAAAC TCCTTGGAGCCAGATGGTTTCCTAAAACTCTGCCCTGTGACGTCAGTCTGGACGCTCCGAAGGCCCATGT GATTGTGGACTGCACGGACAAGCATTTGACGGAAATCCCTGGAGGTATTCCCACCAACGTCACCAACCTC ACTCTCACCATTAACCACATACCCAGCATCTCTCCAGCCTCCTTCCACCAGCTGGACTATCTCGTAGAGA…
Ailurus fulgens	No	12	>EMBOSS_001.[979:4116].sp ATGTGGACCTTGAAGAGACACCTCCTTATCCTTTTAAACATAATCCTAATTTCCAAACTC CTTGGAGCTAGATGGTTTCCTAAAACCCTGCCCTGTGATGTCAGTCTGGATGCTCCGAAG GCCCATGTGATTGTGGACTGCACGGACAAGCATTTGACAGAAATCCCTGGAGGTATTCCC ACCAACGTCACCAACCTCACCCTCACCATTAACCATATACCCAGCATCTCTCCAGCCTCC TTCCACCAGCTGGACTATCTGGTGGAGATCGATTTCCGATGCAACTGTATACCTGTTCGC CTAGGGCCCAAAGACCATCTGTGCACCAGGAGGCCACAGATTAAGCCCAGAAGCTTTAGT AGACTCG…
Panthera onca	No	13	>EMBOSS_001.[1009:4146].sp ATGTGGACATTGAAGCGACAGTCCCTTATCCTTTTTAACATAATCCTAATTTCCAAACTC CTTGGAGCTAGATGGTTTCCCAAAACTCTGCCCTGTGATGTCACTCTGGATGCTCCAAAG GCCCATGTGATTGTGGACTGCACAGACAAGCATTTGACAGAAATTCCTGAAGGTATTCCT TCCAATGCCACCAACCTCACCCTCACCATCAACCACATACCTGGTATCTCTCCAGCTTCC TTCCACCAGCTGGACTATCTGGTAGAGATCGATTTCAGATGCAACTGTATACCTATTCGA CTTGGGCCAAAAGACAATATGTGTCCCAGGAGGCTGCAGATTAAACCCAGAAGCTTTAGT AGACTC…
Acinonyx jubatus	GCF_003709585.1	XM_015067814.2	>XM_015067814.2:606-3821 PREDICTED: Acinonyx jubatus toll like receptor 7 (TLR7), transcript variant X1, mRNA ATGCTTTTGGGTCCATCTCAGGCCGATCGGACTTGTAGATTTCATCGTGGAGGAAGACTGAACATGGTGT TTACAATGTGGACATTGAAGAGACAGTCCCTTATCCTTTTTAACATAATCCTAATTTCCAAACTCCTTGG AGCTAGATGGTTTCCCAAAACTCTGCCCTGTGATGTCACTCTGGATGCTCCAAAGGCCCATGTGATTGTG GACTGCACAGACAAGCATTTGACAGAAATTCCTGAAGGTATTCCTACCAATGCCACCAACCTCACCCTCA CCATC…
Panthera tigris	GCF_000464555.1	XM_007090078.2	>XM_007090078.2:55-3207 PREDICTED: Panthera tigris altaica toll like receptor 7 (TLR7), mRNA ATGGTGTTTCCAATGTGGACATTGAAGAGACAGTCCCTTATCCTTTTTAACATAATCCTAATTTCCAAAC ATCTTGGAGCTAGATGGTTTCCCAAAACTCTGCCCTGTGATGTCACTCTGGATGCTCCAAAGGCCCATGT GATTGTGGACTGCACAGACAAGCATTTGACAGAAATTCCTGAAGGTATTCCTTCCAATGCCACCAACCTC ACCCTCACCATCAACCACATACCTGGTATCTCTCCAGCTTCCTTCCACCAGCTGGACTATCTGGTAGAGA TCGATTTCAGATGCAACTGTAT…
Panthera pardus	GCF_001857705.1	XM_019417887.1	>XM_019417887.1:609-3824 PREDICTED: Panthera pardus toll like receptor 7 (TLR7), transcript variant X1, mRNA ATGCTTTTGGGTCCATCTCAGGCCGATCGGACTTGTAGATTTCATCGTGGAGGAAGACTGAACATGGTGT TTCCAATGTGGACATTGAAGAGACAGTCCCTTATCCTTTTTAACATAATCCTAATTTCCAAACTCCTTGG AGCTAGATGGTTTCCCAAAACTCTGCCCTGTGATGTCACTCTGGATGCTCCAAAGGCCCATGTGATTGTG GACTGCACAGACAAGCATTTGACAGAAATTCCTGAAGGTATTCCTTCCAATGCCACCAACCTCACCCTCA CCATCA…
Felis catus	GCF_000181335.3	XM_023248794.1	>XM_023248794.1:1076-4291 PREDICTED: Felis catus toll like receptor 7 (TLR7), transcript variant X1, mRNA ATGCTTTTGGGTCCATCTCAGGCCGATCGGACTTGTAGATTTCATCGTGGAGGAAGACTGAACATGGTGT TTCCAATGTGGGCATTGAAGAGACAGTCCCTTATCCTTTTTAACATAATCCTAATTTCCAAACTCCTTGG AGCTAGATGGTTTCCCAAAACTCTGCCCTGTGATGTCACTCTGGATGCTCCAAAGGCCCATGTGATTGTG GACTGCACAGACAAGCATTTGACAGAAATTCCTGAAGGTATTCCTACCAATGCCACCAACCTCACCCTCA CCATCAACC…
Prionailurus bengalensis euptilurus	No	14	>EMBOSS_001.[3009:6146].sp ATGTGGACATTGAAGAGACAGTCCCTTATCCTTTTTAACATAATCCTAATTTCCAAACTC CTTGGAGCTAGATGGTTTCCCAAAACTCTGCCCTGTGATGTCACTCTGGATGCTCCAAAG GCCCATGTGATTGTGGACTGCACAGACAAGCATTTGACAGAAATTCCTGAAGGTATTCCT ACCAATGCCACCAACCTCACCCTCACCATCAACCACATACCTGGTATCTCTCCAGCTTCC TTCCACCAGCTGGACTACCTGGTAGAGATCGATTTCAGATGCAACTGTATACCTATTCGA CTTGGGCCAAAAGACAATATGTGTCCCAGGAGGCTGCAGATTAAACCCAGAAGCTTTAGT AGACTC…
Felis nigripes	No	15	>EMBOSS_001.[625:3762].sp ATGTGGGCATTGAAGAGACAGTCCCTTATCCTTTTTAACATAATCCTAATTTCCAAACTC CTTGGAGCTAGATGGTTTCCCAAAACTCTGCCCTGTGATGTCACTCTGGATGCTCCAAAG GCCCATGTGATTGTGGACTGCACAGACAAGCATTTGACAGAAATTCCTGAAGGTATTCCT ACCAATGCCACCAACCTCACCCTCACCATCAACCACATACCTGGTATCTCTCCAGCTTCC TTCCACCAGCTGGACTACCTGGTAGAGATCGATTTCAGATGCAACTGTATACCTATTCGA CTTGGGCCAAAAGACAATATGTGTCCCAGGAGGCTGCAGATTAAACCCAGAAGCTTTAGT AGACTCA…
Lynx pardinus	No	16	>EMBOSS_001.[4010:7147].sp GTGTGGACATTGAAGAGACAGTCCCTTATCCTTTTTAACATAATCCTAATTTCCAAACTC CTTGGAGCTAGATGGTTTCCCAAAACTCTGCCCTGTGATGTCACTCTAGATGCTCCAAAG GCCCACGTGATTGTGGACTGCACAGACAAGCATTTGACAGAAATTCCCGAAGGTATTCCT ACCAATGCCACCAACCTCACCCTCACCATCAACCACATACCTGGTATCTCTCCAGCTTCC TTCCACCAGCTGGACTACCTGGTAGAGATCGATTTCAGATGCAACTGTATACCTATTCGA CTTGGGCCAAAAGACAATATGTGTCCCAGGAGGCTGCAGATTAAACCCAGAAGCTTTAGT AGACTC…
Puma concolor	GCF_003327715.1	XM_025934700.1	>XM_025934700.1:20-3172 PREDICTED: Puma concolor toll like receptor 7 (TLR7), mRNA ATGGTGTTTCCAATGTGGACATTGAAGAGACAGTCCCTTATCCTTTTTAACATAATCCTAATTTCCAAAC TCCTTGGAGCTAGATGGTTTCCCAAAACTCTGCCCTGTGATGTCACTCTGGATGCTCCAAAGGCCCATGT GATTGTGGACTGCACAGACAAGCATTTGACAGAAATTCCTGAAGGTATTCCTACCAATGCCACCAACCTC ACCCTCACCATCAACCACATACCTGGTATCTCTCCAGCTTCCTTCCACCAGCTGGACTACCTGGTAGAGA TCGATTTCAGATGCAACTGTATACCTATTCGA…
Callorhinus ursinus	GCF_003265705.1	XM_025857833.1	>XM_025857833.1:205-2850 PREDICTED: Callorhinus ursinus toll like receptor 7 (TLR7), transcript variant X3, mRNA ATGGTGTTTCCAATGTGGACATTGAAGAGACAGTTACTTATCTTTTTAAACATAATCCTAATTTCCAAAC TCCTTGGAGCTAGATGGTTTCCTAAAACTCTGCCCTGTGATGTCAGTCTGGATGTTCCAAAGGCCCATGT GATCGTGGACTGCACGGACAAGCATTTGACAGAAATCCCTGGAGGTATTCCCACCAATGCCACCAACCTC ACCCTCACCATTAACCACATACCCAGCATCTCTCCAGCCTCCTTCCACCAGCTGGACTATCTGGTAGAGA TC…
Zalophus californianus	GCF_900631625.1	XM_027609662.1	>XM_027609662.1:209-3361 PREDICTED: Zalophus californianus toll like receptor 7 (TLR7), transcript variant X1, mRNA ATGGTGTTTCCAATGTGGACATTGAAGAGACAGTTACTTACCTTTTTAAACATAATCCTAATTTCCAAAC TCCTTGGAGCTAGATGGTTTCCTAAAACTCTGCCCTGTGATGTCAGTCTGGATGTTCCAAAGGCCCATGT GATTGTGGACTGCACGGACAAGCATTTGACGGAAATCCCTGGAGGTATTCCCACCAATGCCACCAACCTC ACCCTCACCATTAACCACATACCCAGCATCTCTCCGGCCTCCTTCCACCAGCTGGACTATCTGGTGGAGA…
Eumetopias jubatus	GCF_004028035.1	XM_028115093.1	>XM_028115093.1:184-2829 PREDICTED: Eumetopias jubatus toll like receptor 7 (TLR7), transcript variant X3, mRNA ATGGTGTTTCCAATGTGGACATTGAAGAGACAGTTACTTATCTTTTTAAACATAATCCTAATTTCCAAAC TCCTTGGAGCTAGATGGTTTCCTAAAACTCTGCCCTGTGATGTCAGTCTGGATGTTCCAAAGGCCCATGT GATTGTGGACTGCACGGACAAGCATTTGACGGAAATCCCTGGAGGTATTCCCACCAATGCCACCAACCTC ACCCTCACCATTAACCACATACCCAGCATCTCTCCAGCCTCCTTCCACCAGCTGGACTATCTGGTAGAGA TCG…
Hyaena hyaena	No	18	>EMBOSS_001.[3010:6147].sp GTGTGGACACTGAAGAGACCGTCCCTTGTCCTTTTTAACATAATTCTAATTTCCAAACTG CTTGGAGCTAGATGGTTTCCTAAAACTCTACCCTGTGATGTTACTCTGGATGCTCCAAAG GCCCATGTGATCGTGGACTGCACAGACAAGCATTTGACGGAAATTCCAGAAGGTATCCCT GCCAATGCCACCAACCTCACCCTCACCATTAACCACATACCTGACATCTCTCCAGCTTCC TTCCACCAGCTGGACTCTCTGGTAGAGATCGATTTCAGATGCAACTGTATACCCATTCGA CTAGGGCCAAAAGACAATATGTGTCCCAGGAGGCTGCAGATTAAACCCAGAAGCTTTAGT AGACTC…
Odobenus rosmarus divergens	GCF_000321225.1	XM_004409219.1	>XM_004409219.1:156-3308 PREDICTED: Odobenus rosmarus divergens toll-like receptor 7 (TLR7), transcript variant X1, mRNA ATGGTGTTTCCAATGTGGATATTGAAGAGACAGTTACTTATCTTTTTAAACATAATCCTAATCTCCAAAC TCCTTGGAGCTAGATGGTTTCCTAAAACTCTGCCCTGTGATGTCAGTCTGGATGTCCCAAAGGCCCATGT GATTGTGGACTGCACGGACAAGCATTTGACGGAAATCCCTGGAGGTATTCCCACCAATGCCACCAACCTC ACCCTCACCATTAACCACATACCCAGCATCTCTCCAGCCTCCTTCCACCAGCTGGACTATCTGGT…
Mirounga angustirostris	No	19	>EMBOSS_001.[1009:4146].sp ATGTGGACATTGAAGAGACAGTTCCTTATCTTTTTAAACATAATCCTAATTTCCAAACTC CTTGGAGCTAGATGGTTTCCTAAAACTCTGCCCTGTGATGTCAGTCTGGATGCTCCAAAG GCCCATGTGATTGTGGACTGCACCGACAAGCATTTGACAGAAATCCCTGGAGGTATTCCC ACCAATGCCACCAACCTCACCCTCACCATTAACCACATACCCAGCATCTCTCCAGCCTCC TTCCACCAGCTGGACTATTTGGTCGAAATCGATTTCAGATGCAACTGTGTACCTGTTCGA CTAGGGCCCAAAGACCATCTGTGCACCAGAAGGCCACAGATTAAACCCAGAAGCTTTAGT AGACTC…
Phoca vitulina	No	20	>EMBOSS_001.[2009:5146].sp ATGTGGACATTGAAGAGACAGTTCCTTATCTTTTTAAACATAATCCTAATTTCCAAACTC CTTGGAGCTAGATGGTTTCCTAAAACTCTGCCCTGTGATGTCAGTCTGGATGCTCCAAAG GCCCATGTGATTGTGGACTGCACTGACAAGCATTTGACAGAAATCCCTGGAGGTATTCCC ACCAATGCCACCAACCTCACCCTCACCATTAACCACATACCCAGCATCTCTCCAGCCTCC TTCCACCAGCTGGACTATTTGGTCGAGATCGATTTCAGATGCAACTGTATACCTGTTCGA CTAGGGCCCAAAGACCATCTGTGCACCAGGAGGCCACAGATTAAACCCAGAAGCTTTAGT AGACTC…
Leptonychotes weddellii	GCF_000349705.1	XM_006733443.1	>XM_006733443.1:150-3302 PREDICTED: Leptonychotes weddellii toll-like receptor 7 (TLR7), mRNA ATGGTGTTTCCAATGTGGACATTGAAGAGACAGTTCCTTATCTTTTTAAACATAATCCTAATTTCCAAAC TCCTTGGAGCTAGATGGTTTCCTAAAACTCTGCCCTGTGATGTCAGTCTGGATGCTCCAAAGGCCCATGT GATCGTGGACTGCACCGACAAGCATTTGACAGAAATCCCTGGAGGTATTCCCACCAATGCCACCAACCTC ACCCTCACCATTAACCACATACCCAGCATCTCTCCAGCCTCCTTCCACCAGCTGGACTATTTGGTCGAGA TCGATTTCAGATGCAACTGTA…
Neomonachus schauinslandi	GCF_002201575.1	XM_021683970.1	>XM_021683970.1:20-3172 PREDICTED: Neomonachus schauinslandi toll like receptor 7 (TLR7), mRNA ATGGTGTTTCCAATGTGGACATTGAAGAGACAGTTCCTTATCTTTTTAAACATAATCCTAATTTCCAAAC TCCTTGGAGCTAGATGGTTTCCTAAAACTCTGCCCTGTGATGTCAGTCTGGATGCTCCAAAGGCCCATGT GATTGTGGACTGCACCGACAAGCATTTGACAGAAATCCCTGGAGGTATTCCCACCAATGCCACCAACCTC ACCCTCACCATTAACCACATACCCAGCATCTCTCCAGCCTCCTTCCACCAGCTGGACTATTTGGTCGAGA TCGATTTCAGATGCAACTGT…
Paradoxurus hermaphroditus	No	21	>EMBOSS_001.[2010:5147].sp ATGTGGACATCGAAGAGACAGTCCCTTGTCTTTTTTAACATAATTCTAATTTCCAAACTC CTTGGAGCTAGATGGTTTCCTAAAACTCTGCCCTGTGATGTCACTCTGGATGCTCCAAAG GCCCATGTGATCGTGGACTGCACAGACAAGCATTTGACGGAAATTCCTGAAGGTATTCCC ACCAATGCCACCAACCTCACCCTCACCATTAACCACATACCTGGCATCTCTCCAGCTTCC TTCCACCAGCTGGACTATCTGGTAGAGATAGATTTCAGGTGCAACTGTATACCTGTTCGA CTGGGGCCAAAAGACAATATGTGCCCCAGGAGGCTGCAGATTAAACCCAGAAGCTTTAGT AGACTC…
Cryptoprocta ferox	No	22	>EMBOSS_001.[2090:5227].sp ATGTGGACGTTGAAGAGACAGTCCCTTGTCCTTTTTAACGTAATTCTAATTTCCAAACTC CTTGGAGCTAGATGGTTTCCTAAAACTCTGCCCTGCGATGTCACTCTGGATGCTCCAAAG GCCCATGTGATTGTGGACTGCACAGACAAGCATTTGAGGGAAATTCCTGAAGGTATTCCC ACCAATGCCACCAACCTCACCCTCACCATTAACCGCATACCTGGCATCTCTCCAGCTTCC TTCCACCAGCTGGACTATCTGGTAGAGATCGATTTCAGATGCAACTGTATACCTATTCGA CTGGGGCCAAAAGACAATATGTGTCCCAGGAGGCTGCAGATTAAACCCAGAAGCTTTAGT AGACTC…
Helogale parvula	No	23	>EMBOSS_001.[2009:5146].sp ATGTGGACACTGAAGAGACAGTCCCTTGTCCTTTTTAACATAATTCTAATTTCCAAACTC CTTGGAGCTAGATGGTTTCCCAAAACTCTTCCCTGTGACGTCACTCTGGATGCTCCAAAG GCCCATGTGATTGTGGACTGCACAGACAAGCATTTGACGGAAATTCCTGAAGGTATTCCC ACCAATGCCACCAACCTCACCCTCACCATTAACCACATACCCAGCATCTCTCCAGCTTCC TTTCACCAGCTGGACTATCTGGTAGAGATTGATTTCAGATGCAACTGTATACCTATTCGA CTAGGGCCGAAAGACAATATGTGTCCCAGGAGGCTGCAGATTCAACCCAGAAGCTTTAGT AGACTC…
Mungos mungo	No	24	>EMBOSS_001.[609:3746].sp ATGTGGACACTGAAGAGACAGTCCCTTGTCCTTTTTAACATAATTCTAGTTTCCAAACTC CTTGGAGCTAGATGGTTTCCCAAAACTCTTCCCTGTGACGTCACTCTGGATGCTCCAAAG GCCCATGTGATTGTGGACTGCACGGACAAGCATTTGACGGAAATTCCTGAAGGTATTCCC ACCAATGCCACCAACCTCACCCTCACCATTAACCACATACCCAGCATCTCTCCAGCTTCC TTTCACCAGCTGGACTATCTGGTAGAGATTGATTTCAGATGCAACTGTATACCTGTTCGA CTAGGGCCAAAAGACAATATGTGTCCCAGGAGGCTGCAGATTCAACCCAGAAGCTTTAGT AGACTCA…
Suricata suricatta	GCF_006229205.1	XM_029930932.1	>XM_029930932.1:703-3843 PREDICTED: Suricata suricatta toll like receptor 7 (TLR7), transcript variant X3, mRNA ATGTGGACACTGAAGAGACAGTCCCTTGTCCTTTTTAACATAATTTTAATTTCCAAACTCCTTGGAGCTA GATGGTTTCCCAAAACTCTCCCCTGTGACGTCACTCTGGATGCTCCAAAGGCCCATGTGATTGTGGATTG CACGGACAAGCATTTGACGGAAATTCCTGAAGGTATTCCCACCAACGCCACCAACCTCACCCTCACCATT AACCACATACCCAGCATCTCTCCAGCTTCCTTTCACCAGCTGGACTATCTGGTAGAGATTGATTTCAGAT GCA…
TLR8
Canis lupus	GCF_003254725.1	XM_025436566.1	>XM_025436566.1:214-3330 PREDICTED: Canis lupus dingo toll like receptor 8 (TLR8), transcript variant X1, mRNA ATGAGCCCTCGGTCTTTGGTTCTGACCTGCCTTTTCTTGCTCATCTCTGACTCCTATGAGTTCGTCACCA AAGCAAATTATTCTAGAAGCTATCCTTGTGACGAGAGAAGACAGAATGGCTCTGTTATTGCAGAGTGCAA CGGTCGTCGACTTCAAGAAGTTCCCCAAACAGTGGGCAAGTACGTGACAGTGCTAGACCTGTCTGATAAT TACATCACACACATAACAAACGAATCATTCCACGGGCTGCAAAATCTCACTAAGATCAATCTAAATCACA ACGC…
Canis lupus familiaris	GCF_000002285.3	XM_003435448.4	>XM_003435448.4:157-3273 PREDICTED: Canis lupus familiaris toll like receptor 8 (TLR8), transcript variant X2, mRNA ATGAGCCCTCGGTCTTTGGTTCTGACCTGCCTTTTCTTGCTCATCTCTGACTCCTATGAGTTCGTCACCA AAGCAAATTATTCTAGAAGCTATCCTTGTGACGAGAGAAGACAGAATGGCTCTGTTATTGCAGAGTGCAA CGGTCGTCGACTTCAAGAAGTTCCCCAAACAGTGGGCAAGTACGTGACAGTGCTAGACCTGTCTGATAAT TACATCACACACATAACAAACGAATCATTCCACGGGCTGCAAAATCTCACTAAGATCAATCTAAATCACA…
Lycaon pictus	No	1	>EMBOSS_001.[1000:4113].sp ATGAGCCCTCGGTCTTTGGTTCTGACCTGCCTTTTCTTGCTCATCTCTGACTCCTATGAG TTCGTCACCAAAGCAAATTATTCTAGAAGCTATCCTTGTGACGAGAGAAGACAGAATGGC TCTGTTATTGCAGAGTGCAATGGTCGTCGACTTCAAGAAGTTCCCCAAACAGTGGGCAAG TACGTGACAGTGCTAGACCTGTCTGATAATTACATCACACACATAACAAACGAATCATTC CACGGGCTGCAAAATCTCACTAAGATCAATCTAAATCACAACGCCAACCCACAGCACCTG AGTGAAAATCCTGATAACAAAAATGGCATGAATATCACAGATGGGGCATTCCTCAACCTA CAAAAC…
Vulpes lagopus	No	2	>EMBOSS_001.[1000:4113].sp ATGAGCCCTCGGTCTTTGGTTCTGACCTGCCTTTTCCTGCTCATCTCTGACTCCTATGAG TTCGTCACCAAAGCAAATTATTCTAGAAGCTATCCTTGTGACGAGAGAAGACAGAATGGC TCTGTTATTGCAGAGTGCAACGGTCGTCGACTTCAAGAAGTTCCCCAAACAGTGGGCAAG TACGTGACAGTGCTAGACCTGTCTGATAATTACATCACACACATAACAAACGAATCATTC CAAGGGCTGCAAAATCTCACTAAGATCAATCTAAATCACAACGCCAACCCACAGCACCTG AGTGAAAATCCTGATAACAAAAATGGCATGAATATCACAGATGGGGCATTCCTCAACCTA CAAAAC…
Vulpes vulpes	GCF_003160815.1	XM_026015311.1	>XM_026015311.1:130-3246 PREDICTED: Vulpes vulpes toll like receptor 8 (TLR8), mRNA ATGAGCCCTCGGTCTTTGGTTCTGACCTGCCTTTTCCTGCTCATCTCTGACTCCTATGAGTTCGTCACCA AAGCAAATTATTCTAGAAGCTATCCTTGTGACGAGAGAAGACAGAATGGCTCTGTTATTGCAGAGTGCAA CGGTCGTCGACTTCAAGAAGTTCCCCAAACAGTGGGCAAGTACGTGACAGTGCTAGACCTGTCTGATAAT TACATCACACACATAACAAACGAATCATTCCAAGGGCTGCAAAATCTCACTAAGATCAATCTAAATCACA ACGCCAACCCACAGCACCTGAGTGAAAATCC…
Pteronura brasiliensis	No	3	>EMBOSS_001.[1956:5072].sp ATGACCCTCCCATCTTTGTTTCTGACCTGCCTTTTCCTGCTCACCTCTGATTCCTATGAG TTCTTCAGCAAAGCAAATTATTCTAGAAGCTATCCTTGTGATGAGAAAAGACAAAATGGC TCTGTGATTGCAGAATGCAACAGCCGTCGACTGAGAGAAGTTCCCCAAACCGTGGGCAAG TATGTGACAGCACTAGACCTCTCTGATAATTACATTACACACATAACAAATGAATCATTT CAAGGGCTGCAGAATCTTACTAAAATAAATCTAAACCACAATGGCAATCCACAGCACCTG AATGAAAACCCTGATATAAACGAAAAAGGCATGAATATCACAGATGGGGCGTTCCTCAAC CTACAA…
Enhydra lutris	GCF_002288905.1	XM_022518440.1	>XM_022518440.1:1074-4283 PREDICTED: Enhydra lutris kenyoni toll like receptor 8 (LOC111157166), transcript variant X1, mRNA ATGCAAGGAGGGTACAATGATGGCGTTTCTGCCCTCAGAGACACACTGATCAGAGTTTTGCCCTCACTGG TCAGTGAACGCCAGGAAAACATGACCCTCCCATCTTTGTTTCTGACCTGCCTTTTCCTGCTCATCTCTGA TTCCTATGAGTTCTTCAGCAAAGCAAATTATTCTAGAAGCTACCCTTGTGATGAGAAAAGACAAAATGGC TCTGTGATTGCAGAATGCAACAGCCGTCGACTGAGAGAAGTTCCCCAAACCGTGGGCAAGT…
Spilogale gracilis	No	4	>EMBOSS_001.[1000:4116].sp ATGACCCTCCCGGCTTTGCTTCTGACCTGCCTTTTCCCGCTCATCTCTGATTCCTATGAG TTCTTCACCAAAGCAAAGTATTCTAGAAGCTATCCTTGTGATGAGAGAAGACAAAATGGC TCTATAATTGCAGAATGCAACAGCCGTCGACTGCAAGAGGTTCCGCAAACTGTGGGCAAG TACGTGACGGCACTAGACCTGTCTGATAATTACATCACACACATAACAAATGAATCCTTT CAAGGGCTGCAGAATCTTACTAAAATAAATCTAAACCACAATGCCAACCCACAGCACCTG AATGAAAATCCTGATATAAACAAAAATGGCATGAATATCACCGATGGGGCGTTCCTCAAC CTACAA…
Neovison vison	No	5	>EMBOSS_001.[1000:4116].sp ATGACCCTCCCATCTTTGTTTCTGACCTGCCTTGTCCTGCTCATCTCTGATTCCTATGAG TTCTTCAGCAAAGCAAATTATTCTAGAAGCTATCCTTGTGATGAGAAAAGACAAAATGGC TCTGTGATTGCAGAATGCAACGGCCGCCGACTGAGAGAAGTTCCCCAAACCGTGGGCAAG TACGTGACAGCACTTGACCTCTCTGACAATTACATTACACACATAACAAATGAATCATTT CAAGGGCTGCAGAATCTTACTAAAATAAATCTAAACCACAACAGCAATCCGCAGCACCTG AATGAAAACCCTGATATAAACAAAAAAGGCATGAATATCACAGATGGGGCGTTCCTCAAC CTACAA…
Gulo gulo	No	6	>EMBOSS_001.[1000:4116].sp ATGACCCTCCCATCTTTGTTTCTGACCTGCCTTTTCCTGCTCATCTCTGATTCCCATGAG TTCTTCAGCGAAGCAAATTATTCTAGAAGCTATCCTTGTGATGAGAAACGACAAAATGGC TCTGTGATTGCAGAATGCAACAGCCGTCGACTGAGAGAAGTTCCCCAAACAGTGGGCAAG TATGTGACAGCACTAGACCTCTCTGATAATTACATCACATACATAACAAATGAATCATTT CAAGGGCTGCAGAATCTTACTAAAATAAATCTAAACCACAATGGCAATCCGCAGCACCTG AATGAAAACCCTGATATAAACAAAAAAGGCATGAATATCACAGATGGGGCGTTCCTCAAC CTACAA…
Lutra lutra	Our study	7	>EMBOSS_001.[1000:4116].sp ATGACCCTCCCATCTTTGTTTCTGACCTGCCTCTTCCTGCTCATCTCTGATTCCTGTGAG TTCTTCAGCAAAGCAAATTATTCTAGAAGCTATCCTTGTGACGAGAAAAGACAAAATGGC TCTGTGATTGCAGAATGCAACAGCCGTCGACTGAGAGAAGTTCCCCAAACCGTGGGCAAG TATGTGACAGCACTAGACCTCTCTGATAATTACATTACACACATAACAAATGAATCATTT CAAGGGCTGCAGAATCTTACTAAAATAAATCTAAACCACAATGGCAATCCACAGCACCTG AATGAAAACCCTGATACAAACGAAAAAGGCATGAATATCACAGATGGGGCGTTCCTCAAC CTACAA…
Martes zibellina	Our study	8	>EMBOSS_001.[1001:4117].sp ATGACCCTCCCATCTTTGTTTCTGACCTGCCTTTTCCTGCTCATCTCTGATTCCTATGAG TTCTTCAGCGAAGCAAATTATTCTAGAAGCTATCCTTGTGATGAGAAAAGACAAAATGGC TCTGTGATTGCAGAATGCAACAGCCGTCGACTGAGAGAAGTTCCCCAAACAGTGGGCAAG TATGTGACAGCACTAGACCTCTCTGATAATTACATCACATACATAACAAATGAATCATTT CAAGGGCTGCAGAATCTTACTAAAATAAATCTAAACCACAATGGCAGTCCGCAGCACCTG AATGAAAACCCTGATATAAACCAAAAAGGCATGAATATCACAGATGGGGCGTTCCTCAAC CTACAA…
Mellivora capensis	No	9	>EMBOSS_001.[2988:6104].sp ATGATCCTCCCATCTTTGTTTCTGACCTGCCTTTTCCTGCTCATCTCTGATTCCTATGAG TTCTTCAGCAAAGCAAATTATTCTAGAAGCTATCCTTGTGATGAGAAAAGACAAAATGGC TCTGTAATTGCGGAATGCAACAGCCGTCGACTGAGAGAAGTTCCCCAAACTGTGGGCAAG TATGTGACAGCACTAGACCTCTCTGATAATTTCATCACACATATAACAAATGAATCATTT CAAGGGCTGCAGAATCTTACTAAAATAAATCTAAACCACAATGCCAATCTGCAGCACCTG AATGAAAACCCTGACACAAACAAAAAAGGCATGAATATCACTGATGGGGCGTTCCTCAAC CTACAA…
Taxidea taxus	No	10	>EMBOSS_001.[2001:5117].sp ATGACCCTCCCATCTTTGTTTCTGACCTGCCTTTTCCTGCTCATCTCTGATTCCTATGAG TTCTTCAGCAAAGCAAATTATTCTAGAAGCTATCCTTGCGATGAGAAAAGACAAAATGGC TCTGTAGTTGCAGAATGCAACAGCCGTCGACTGCGAGAAGTTCCCCAAACCGTGGGCAAG TATGTGACAGCACTCGACCTCTCTGATAACTACATCACACACATAACAAATGAATCATTC CAAGGGCTGCAGAATCTTACTAAAATAAACCTCAACCACAATGCCAATCCGCAGCACCTG AATGAAAATCCTGACATAAACAAAAAAGGCATGAATATCACAGATGGGGCATTCCTCAAC CTACAA…
Ursus arctos	GCF_003584765.1	XM_026478135.1	>XM_026478135.1:198-3317 PREDICTED: Ursus arctos horribilis toll like receptor 8 (TLR8), mRNA ATGACCCTCCCGTCTTTGCTTCTGACCTGCCTTTTCCTGCTCATCTCTGATTCCTATGAGTTCTTCACCA AAGCAAATCATTCTAGAAGCTATCCTTGTGACGAAAGAAGACAGAATGGCTCTATTATTGCAGAGTGCAA CAGTCGTCGACTGCGAGAAGTTCCCCAAACAGTGGGCAAGTATGTGACAGCACTAGACCTGTCTGACAAT TACATCACACACATAACAAACGAATCATTTCAAGGGCTGCAGAATCTTACTAAAATAAATCTAAACCACA ATGCCAATCCACAGCACCTGA…
Ursus maritimus	GCF_000687225.1	XM_008696373.1	>XM_008696373.1:197-3316 PREDICTED: Ursus maritimus toll-like receptor 8 (TLR8), transcript variant X1, mRNA ATGACCCTCCCGTCTTTGCTTCTGACCTGCCTTTTCCTGCTCATCTCTGATTCCTATGAGTTCTTCACCA AAGCAAATCATTCTAGAAGCTATCCTTGTGATGAAAGAAGACAAAATGGCTCTATTATTGCAGAGTGCAA CAGTCGTCGACTGCGAGAAGTTCCCCAAACAGTGGGCAAGTATGTGACAGCACTAGACCTGTCTGACAAT TACATCACACACATAACAAACGAATCATTTCAAGGGCTGCAGAATCTTACTAAAATAAATCTAAACCACA ATGCCA…
Ursus americanus	No	11	>EMBOSS_001.[1958:5074].sp ATGACCCTCCCGTCTTTGCTTCTGACCTGCCTTTTCCTGCTCATCTCTGATTCCTATGAG TTCTTCACCAAAGCAAATCATTCTAGAAGCTATCCTTGTGATGAAAGAAGACAAAATGGC TCTATTATTGCAGAGTGCAACAGTCGTCGACTGCGAGAAGTTCCCCAAACAGTGGGCAAG TATGTGACAGCACTAGACCTGTCTGACAATTACATCACACACATAACAAACGAATCATTT CAAGGGCTGCAGAATCTTACTAAAATAAATCTAAACCACAATGCCAATCCACAGCACCTG AATGAAAATCCTGATATAAACAAACATGGCATGAATATCACAGATGGGGCATTCCTCAAC CTACAA…
Ailuropoda melanoleuca	GCF_000004335.2	XM_002915061.3	>XM_002915061.3:150-3269 PREDICTED: Ailuropoda melanoleuca toll like receptor 8 (TLR8), mRNA ATGACCCTCCCATCTTTGCTTCTGACCTGCCTTTTCCTGCTCATCTCTGATTCCTATGAGTTCTTCACCA AAGCAAATCATTCTAGAAGCTATCCTTGTGACGAGAGAAGACAAAATGGCTCTATTATTGCAGAGTGCAA CAGTCGTCGACTGCAGGAAGTTCCCCAAACAGTGGGCAAGTATGTGACAGCACTAGACCTGTCCGATAAT TACATCACACACATAACAAACGAATCATTTCAAGGGCTGCAGAATCTTACTAAAATAAATCTAAACCACA ATGCCAATCCACAGCACCTGAA…
Ailurus fulgens	No	12	>EMBOSS_001.[1958:5074].sp ATGACCCTCCCGTCTTTGCTTCTGACCTGCCTTTTCCTGCTCATCTCTGATTCCTACGGG TTCTCCTCCAAAGCAAATTATTCTAGAAGCTATCCTTGTGATGAGAGAAGACACAATGGC TCTGTAATTGCAGAATGCAACGACCGTCGACTGCGAGAAGTCCCCCAAACCGTGGGCAAG TATGTGACGGCACTAGACCTGTCTGATAATTACATCACACACATAACAAATGAATCATTT CAAGGGCTGCAGAATCTTACTAAAATAAATCTAAATCACAATGCCAATCCGCAGCATCTG AATGAAAATCCTGATATAAACACAAAGGGCATGAATATCACAGATGGGGCATTCCTCAAC CTACAA…
Panthera onca	No	13	>EMBOSS_001.[1956:5072].sp ATGACCCTTCAGTCTTTGCTTCTGACCTGCCTTTTCCTGCTGACCTCTGATTCCCATGAG TTCTTCACTAAAGCAAATTATTCTAGAAGCTATCCTTGCGACGAGAAAAGACAAAATGGC TCTATTATTGCACAGTGCAATGACCGTCGACTGCGAGAAGTTCCCCAAACAGTGAGCAAA TATGTGACAGCACTAGACCTGTCTTATAATTTCATCACGCACATAACAAACGAATCATTT CAAGGGCTGCAAAATCTTACTAGAATAAATCTAAACCACAATGCCAATCAACAGCACCTG AATGAAAACCCTGATATAAACAGAAGTGGCATGAATATTACAGATGGGGCATTCCTCAAC CTACAA…
Acinonyx jubatus	GCF_003709585.1	XM_027054460.1	>XM_027054460.1:112-3231 PREDICTED: Acinonyx jubatus toll like receptor 8 (TLR8), mRNA ATGACCCTTCAGTCTTTGCTTCTGACCTGCCTTTTCCTGCTGATCTCTGATTCCCATGAGTTCTTCACTG AAGCAAATTATTCTAGAAGCTATCCTTGCGACGAGAAAAGACAAAATGGCTCTATTATTGCACAGTGCAA TGACCGTCGACTGCGAGAAGTTCCCCAAACAGTGAGCAAATATGTGACAGCACTAGACCTGTCTTACAAT TTCATCACACACATAACAAACGAATCATTTCAAGGGCTGCAAAATCTTACTAGAATAAATCTAAACCACA ATGCCAATCAACAGCACCTGAATGAAAA…
Panthera pardus	GCF_001857705.1	XM_019417889.1	>XM_019417889.1:137-3256 PREDICTED: Panthera pardus toll like receptor 8 (TLR8), transcript variant X1, mRNA ATGACCCTTCAGTCTTTGCTTCTGACCTGCCTTTTCCTGCTGACCTCTGATTCCCATGAGTTCTTCACTA AAGCAAATTATTCTAGAAGCTATCCTTGCGACGAGAAAAGACAAAATGGCTCTATTATTGCACAGTGCAA TGACCGTCGACTGCGAGAAGTTCCCCAAACAGTGAGCAAATATGTGACAGCACTAGACCTGTCTTATAAT TTCATCACGCACATAACAAACGAATCATTTCAAGGGCTGCAAAATCTTACTAGAATAAATCTAAACCACA ATGCCA…
Felis catus	GCF_000181335.3	XM_019823554.2	>XM_019823554.2:111-3230 PREDICTED: Felis catus toll like receptor 8 (TLR8), mRNA ATGACCCTTCAGTCTTTGCTTCTGACCTGCCTTTTCCTGCTGATCTCTGATTCCCGTGAGTTCTTCACTG AAGCAAATTATTCTAGAAGCTATCCTTGCGACGAGAAAAGACAAAATGGCTCTATTATTGCACAGTGCAA TGACCGTCGACTGCGAGAAGTTCCCCAAACAGTGAGCAAATATGTGACAGCACTAGACCTGTCTTATAAT TTCATCACACACATAACAAACGAATCATTTCAAGGGCTGCAAAATCTTACTAGAATAAATCTAAACCACA ATGCCAATCAACAGCACCTGAATGAAAACCCTG…
Prionailurus bengalensis euptilurus	No	14	>EMBOSS_001.[2958:6053].sp ATGACCCTTCAGTCTTTGCTTCTGACCTGCCTTTTCCTGGTGATCTCTGATTCCCATGAG TTCTTCACTGAAGCAAATTATTCTAGAAGCTATCCTTGCGACGAGAAAAGACAAAATGGC TCTATTATTGCACAGTGCAATGACCGTCGACTGCGAGAAGTTCCCCAAACAGTGAGCAAA TATGTGACAGCACTAGACCTGTCTTATAATTTCATCACACACATAACAAACGAATCATTT CAAGGGCTGCAAAATCTTACTAGAATAAATCTAAACCACAATGCCAATCAACAGCACCTG AATGAAAACCCTGATATAAACAGAAGTGGCATGAATATTACAGATGGGGCATTCCTCAAC CTACAA…
Felis nigripes	No	15	>EMBOSS_001.3:1499.sp -----------------------------------------------------------------------------------------------------------------------------------------------------------------------------------------------------------------------------------------------------------------------------------------------------------------------------------------------------------------------------------------…
Lynx pardinus	No	16	>EMBOSS_001.[5959:9075].sp ATGACCCTTCAGTCTTTGCTTCTGACCTGCCTTTTCCTGCTGATCTCTGATTCCCATGAG TTCTTCACTGAAGCAAATTATTCTAGAAGCTATCCTTGCGACGAGAAAAGACAAAATGGC TCTATTATTGCACAGTGCAATGACCGTCGACTGCGAGAAGTTCCCCAAACAGTGAGCAAA TATGTGACAGCACTAGACCTGTCTTACAATTTCATCACACACATAACAAACGAATCATTT CAAGGGCTGCAAAATCTTACTAGCATAAATCTAAACCACAATGCCAATCAACAGCACCTG AATGAAAACCCTGATATAAACAGAAGTGGCATGAATATTACAGATGGGGCATTCCTCAAC CTACAA…
Puma concolor	GCF_003327715.1	XM_025934657.1	>XM_025934657.1:118-3237 PREDICTED: Puma concolor toll like receptor 8 (TLR8), transcript variant X2, mRNA ATGACCCTTCAGTCTTTGCTTCTGACCTGCCTTTTCCTGCTGATCTCTGATTCCCATGAGTTCTTCACTG AAGCAAATTATTCTAGAAGCTATCCTTGCGACGAGAAAAGACAAAATGGCTCTATTATTGCACAGTGCAA TGACCGTCGACTGCGAGAAGTTCCCCAAACAGTGAGCAAATATGTGACAGCACTAGACCTGTCTTATAAT TTCATCACACACATAACAAACGAATCATTTCAAGGGCTGCAAAATCTTACTAGAATAAATCTAAACCACA ATGCCAAT…
Callorhinus ursinus	GCF_003265705.1	XM_025857814.1	>XM_025857814.1:155-3274 PREDICTED: Callorhinus ursinus toll like receptor 8 (TLR8), mRNA ATGACCCTCCCGTTTTTGCTTCTGACCTGCCTTTTCCTGCGCATCTCTGATTCCTATGAGTTCTTCACCA AAGCAAATTATTCTAGAAGCTATCCTTGTGATGAGAGAAGACAAAATGGCTCTGTTATAGCAGAGTGCAA CAGCCGTCGACTGCAAGAAGTTCCCCCAACAGTGGGCAAGTATGTGACAGAACTAGACCTGTCTGATAAT TACATCACACACATAACAAATGAATCATTTCAAGGGCTGCAGAATCTTACTAAAATAAATCTAAACCACA ATGCCAATCCACAACACCTGAATGA…
Zalophus californianus	GCF_900631625.1	XM_027609550.1	>XM_027609550.1:144-3263 PREDICTED: Zalophus californianus toll like receptor 8 (TLR8), mRNA ATGACCCTCCCGTTTTTGCTTCTGACCTGCCTTTTCCTGTGCATCTCTGATTCTTATGAGTTCTTCACCA AAGCAAATTATTCTAGAAGCTATCCTTGTGACGAGAGAAGACAAAATGGCTCTGTTATAGCAGAGTGCAA CAGCCGTCGACTGCAAGAAGTTCCCCCAACAGTGGGCAAGTATGTGACAGAACTAGACCTGTCTGATAAT TACATCACACACATAACAAATGAATCATTTCAAGGGCTGCAGAATCTTACTAAAATAAATCTAAACCACA ATGCCAATCCACAACACCTGAA…
Eumetopias jubatus	GCF_004028035.1	XM_028114962.1	>XM_028114962.1:154-3273 PREDICTED: Eumetopias jubatus toll like receptor 8 (TLR8), mRNA ATGACCCTCCCGTTTTTGCTTCTGACCTGCCTTTTCCTGTGCATCTCTGATTCTTATGAGTTCTTCACCA AAGCAAATTATTCTAGAAGCTATCCTTGTGACGAGAGAAGACAAAATGGCTCTGTTATAGCAGAGTGCAA CAGCCGTCGACTGCAAGAAGTTCCCCCAACAGTGGGCAAGTATGTGACAGAACTAGACCTGTCTGATAAT TACATCACACACATAACAAATGAATCATTTCAAGGGCTGCAGAATCTTACTAAAATAAATCTAAACCACA ATGCCAATCCACAACACCTGAATGAA…
Hyaena hyaena	No	18	>EMBOSS_001.[7959:11075].sp ATGACCCTTCGGTCTTTGCTTCTGACCTGCCTTTTCCTGCTGATCTCTGATTTCCATGAG TTCTTCACAGAAGCACATTATTCTAGAAGCTATCCTTGTGACGAGAAAGGACAAGGAGAC TCTGTTATTGCACAGTGCAACAACCTTCGACTGCAAGAAGTTCCCCAAACTGTGAGCAAA TATGTGACAGCACTAGACCTGTCTGATAATTTCATCACACACATAACAAACGAATCATTT CAAGGGCTGCAAAACCTTACTAAAATAAACCTAAACCACAATGCCAATCAACAGCACCTG AACGAAAACCCTGATATAAACAAAAATGGCATGAGTATTACAGACGGGGCATTCCTCAAC CTACA…
Odobenus rosmarus divergens	GCF_000321225.1	XM_004409217.2	>XM_004409217.2:1-3120 PREDICTED: Odobenus rosmarus divergens toll-like receptor 8 (TLR8), mRNA ATGACCCTCCGGTTTTTGCTTCTGACCTGCCTTTTCCTGCGCATCTCTGATTCCTATGAGTTCTTCACCA AAGCAAATTATTCTAGAAGCTATCCTTGTGATGAGAGAAGACAAAATGGCTCTGTTATAGCAGAGTGCAA CAGCCGTCGACTGCAAGAAGTTCCCCAAACAGTGGGCAAGTATGTGACAGAACTAGACCTGTCTGATAAT TACATCACACACATAACAAATGAATCATTTCAAGGGCTGCAGAATCTTACTAAAATAAATCTAAACCACA ATGCCAACCCACAACACCT…
Mirounga angustirostris	No	19	>EMBOSS_001.[2958:6074].sp ATGACCCTCCTGTTTTTGCTTCTGACCTGCCTTTTCCTGCTCATCTCTGATTCCTATGAA TTCTTCACCAAAGCAGATTATTCTAGAAGCTATCCTTGTGATGAGAGAAGACAAAATGGC TCTGTTATTGCAGAGTGCAACAGCCGTCGACTGCAAGAAGTTCCCCAAACAGTGGGCAAG TATGTGACAGCACTGGACCTGTCTGATAATTACATCACACACATAACAAATGAATCATTT CAAGGGCTGCAGAATCTTACTAAAATAAATCTAAACCACAATGCCAATCCACAACACCTG AATGAAAATCCTGATACAAACAAAAATGGCATGAATATCACAGATGGGGCGTTCCTCAAC CTACAA…
Phoca vitulina	No	20	>EMBOSS_001.[1958:5074].sp ATGACCCTCCTGTTTTTGCTTCTGACCTGCCTTTTCCTGCTCATCTCTGATTCCTATGAA TTCTTCACCAAAGCAAATTATTCTAGAAGCTATCCTTGTGATGAGAGAAGACAAAATGGC TCTGTTATTGCAGAGTGCAACAGCCGTCGACTGCAAGAAGTTCCCCAAACAGTGGGCAAG TACGTGACAGCACTAGACCTGTCTGATAATTACATCACACACATAACAAATGAATCATTT CAAGGGCTGCAGAATCTTACTAAAATAAATCTAAACCACAATGCCAATCCACAACACCTG AATGAAAATCCTGACACAAACAAAAATGGCATGAATATCACAGATGGGGCGTTCCTCAAC CTACAA…
Neomonachus schauinslandi	GCF_002201575.1	XM_021683956.1	>XM_021683956.1:108-3227 PREDICTED: Neomonachus schauinslandi toll like receptor 8 (TLR8), mRNA ATGACCCTCCTGTTTTTGCTTCTGACCTGCCTTTTCCTGCTCATCTCTGATTCCTATGAATTCTTCACCA AAGCAGATTATTCTAGAAGCTATCCTTGTGATGAGAGAAGACAAAATGGCTCTGTTATTGCAGAGTGCAA CAGCCGTCGACTGCAAGAAGTTCCCCAAACAGTGGGCAAGTATGTGACAGCACTAGACCTGTCTGATAAT TACATCACACACATAACAAATGAATCATTTCAAGGGCTGCAGAATCTTACTAAAATAAATCTAAACCACA ATGCCAATCCACAACACCT…
Paradoxurus hermaphroditus	No	21	>EMBOSS_001.[2959:6075].sp ATGAGTCTTCAGTCTTTGCTTCTGACCTGCCTTTTCCTACTGATCTCTGACTCCCATGAG TTCTTCACTGAAGCAAATTATTCTAGAAGCTATCCTTGCGACGAGAACAAGAAAAATGAA TCTGTCATCGCACAGTGCAGCAATCGTCGACTGCACGAAGTTCCCCAAACAGTGAGCAAA TGTGTGACAGAACTAGACCTGTCTTATAATTTCATCACACACATAACGAACGAATCCTTT CAAGGGCTGCAAAATCTTACTAAAATAAATCTAAACCACAATGCCAATCAACAGCACCTG AATGAAAACCCTGATACAAACAAAAGTGGCATGAATATTACAGACGGGGCATTCCTCAAC CTACAA…
Cryptoprocta ferox	No	22	>EMBOSS_001.[2958:6074].sp ATGACCCTTCGGTCTTTGCTTCTGACCTGCCTTTTCCTGCTGATCTCTGATTTCCATGAG TTCTTCACTGAAGCATATCATTCCAGAAGTTATCCTTGCGACGAGAAGAGACAAAATGGC TCTGTTATCGCACAGTGCAACAACCTTCGACTGCAAGAAGTTCCCCAAACAGTGAGCAAA TATGTGACAGCACTAGACCTGTCTAATAATTTCATCACACACATAACAAACAAATCATTT CAAGGGCTGCAAAATCTTACTAAAATAAATCTAAACCACAATGCCAATCAACAGCACCTG AATGAAAACCCTGATATAAGCAAAAGTGGCATGAGTATTACAGATGGGGCATTCCTCAAC CTACAA…
Helogale parvula	No	23	>EMBOSS_001.[2959:6075].sp ATGACCCTTCGGTCTTTGCTTCTGACCTGCCTTTTCCTGCCGATCTCTGGTTTCCATGAG CTCTTCACTGGAGCATATCATTCTAGAAGCTATCCTTGTGACGAGAAGATAAAGAATGAC TCTGTTATCGCACATTGCAACAACCTTCGACTGCAAGAAGTTCCCCAAACAGTGAGCAAA CATGTGACAGCACTAGACCTGTCTGATAATTTTATCACATTCATAAGAAATGACTCATTT CAAGGGCTGCAAAATCTCACTACAATAAATCTAAACCACAATGCCAATCAACAGCACCTG AGTGAAAACCCTGATATAAGCAAAAGTGGCATGAGGATTGCAGATGGGGCATTCCTCAAC CTACAA…
Mungos mungo	No	24	>EMBOSS_001.[1958:5074].sp ATGACCCTTCGGTCTTTGCTTCTGACCTGCCTTTTCCTGCCGATCTCTGGTTTCCATGAG TTCTTCACTGGAGCATATCATTCCAGAAGCTATCCTTGCGACGAGAAGATAAAGAATGAC TCTGTTATCGCACAGTGCAACAACCTTCGACTGCAAGAAGTTCCCCAAACAGTGAGCAAA CATGTGACAGCACTAGACCTGTCTGATAATTTCATCACATTCATAAGAAACGACTCATTT CAAGGGCTGCAAAATCTTACTACAATAAATCTAAACCACAATGCCAATCAACAGCACCTG AATGAAAACCCCGATATAAGCAAAAGTGGCATGAGGATTGCAGATGGGGCATTCCTCAAC CTACAA…
Suricata suricatta	GCF_006229205.1	XM_029930938.1	>XM_029930938.1:305-3424 PREDICTED: Suricata suricatta toll like receptor 8 (TLR8), transcript variant X4, mRNA ATGACCCTTTGGTCTTTGCTTCTGACCTGCCTTTTCCTGCCGATCTCTAGTTTCCATGAGCTCTTCACTG GAGCATATCATTCTAGAAGCTATCCTTGCGATGAGAAGATAAAGAATGACTCTGTTATCGCACAGTGCAA CAACCTTCGACTGCAAGAAGTTCCCCAAACAGTGAGCAAGTATGTGACAGCACTAGACCTGTCTAATAAT TTCATCACATTCATAAGAAACGACTCATTTCAAGGGCTGCAAAATCTTACTACAATAAATCTAAACCACA ATG…
TLR9
Canis lupus	GCF_003254725.1	XM_025456071.1	>XM_025456071.1:988-4086 PREDICTED: Canis lupus dingo toll like receptor 9 (TLR9), mRNA ATGGGCCCCTGCCGTGGCGCCCTGCACCCCCTGTCTCTCCTGGTGCAGGCTGCCGCGCTAGCCCTGGCCC TGGCCCAGGGCACCCTGCCTGCCTTCCTGCCCTGTGAGCTCCAGCCCCATGGCCTGGTGAACTGCAACTG GCTGTTCCTCAAGTCCGTGCCCCGCTTCTCGGCAGCTGCACCCCGCGGTAACGTCACCAGCCTTTCCTTG TACTCCAACCGCATCCACCACCTCCATGACTATGACTTTGTCCACTTCGTCCACCTGCGGCGTCTCAATC TCAAGTGGAACTGCCCGCCCGCCAGCC…
Canis lupus familiaris	GCF_000002285.3	NM_001002998.1	>NM_001002998.1:153-3251 Canis lupus familiaris toll like receptor 9 (TLR9), mRNA ATGGGCCCCTGCCGTGGCGCCCTGCACCCCCTGTCTCTCCTGGTGCAGGCTGCCGCGCTAGCCCTGGCCC TGGCCCAGGGCACCCTGCCTGCCTTCCTGCCCTGTGAGCTCCAGCCCCATGGCCTGGTGAACTGCAACTG GCTGTTCCTCAAGTCCGTGCCCCGCTTCTCGGCAGCTGCACCCCGCGGTAACGTCACCAGCCTTTCCTTG TACTCCAACCGCATCCACCACCTCCATGACTATGACTTTGTCCACTTCGTCCACCTGCGGCGTCTCAATC TCAAGTGGAACTGCCCGCCCGCCAGCCTCAGCC…
Lycaon pictus	No	1	>EMBOSS_001.[1216:6092].sp ATGATAGCAGCTCAGGCCAGCCTAGTGAATGTGAAGGTGGTGGGCAACAGGAAAATGCTG AAGCTGGAGCCCACAAGACTTGCTGAGGGCCCGGTGCGCTGGCAGAGATGTCAGCATGCC CAACCCACATCTGGCACTGCCCCCAGTCCCAGTCTCTCACTGAGCCGAGACTGGGCTCTG GGCTTCTATTTCTCCCCAGACTTCCCTGACAACAGTCCGAGTTCTCCCAGAGCCTTAGAG GCGGGGTGGGCGCTATGCAGAGAGGCAGAAGGCTCCCCAGGGAGGGCTTGGAGAGAGGGG TTTGGGAACCCTGTTGGGAGACCCCAGGGGGTGGGGCAGGTGGAGCTGGGGCTGGGGCTG CCCCTC…
Vulpes lagopus	No	2	>EMBOSS_001.[218:5093].sp ATGACAGCAGCTCAGGCCAGCCTGGTGAATGTGAAGGTGGTGGGCAACAGGAAAATGCTG ACGCTGGAGCCCACAAGACTTGCTGGAGTGCGCTGGCAGAGATGTCAGCATGCCCAACCC ACATCTGGCACTGCCCCCAGTCCCAGTCTCTCACTGAGCCGAGACTGGGCTCTGGGCTTC TATTTCTCCCCAGACTTCCCTGACAACAGTCCGAGTTCTCCCAGAGCCTTAGAGGCGGGG TGGGCGCTATGCAGAGAGGCAGAAGGCTCCCCAGGGAGGGCTGGGAGAGAGGGGTTTGGG AACCCTGTTGGGAGACCCCAGGGGGTGGGGCAGGTGGAGCTGGGGCTGGGGCTGCCCCTC ACAGGCC…
Vulpes vulpes	GCF_003160815.1	XM_025984149.1	>XM_025984149.1:1-3468 PREDICTED: Vulpes vulpes toll like receptor 9 (TLR9), mRNA ATGACAGCAGCTCAGGCCAGCCTGGTGAATGTGAAGGTGGTGGGCAACAGGAAAATGCTGACGCTGGAGC CCACAAGACTTGCTGGAGTGCGCTGGCAGAGATGTCAGCATGCCCAACCCACATCTGGCACTGCCCCCAG TCCCAGTCTCTCACTGAGCCGAGACTGGGCTCTGGGCTTCTATTTCTCCCCAGACTTCCCTGACAACAGT CCGAGTTCTCCCAGAGCCTTAGAGGCGGGGTGGGCGCTATGCAGAGAGGCAGAAGGCTCCCCAGGGAGGG CTGGGAGAGAGGGGTTTGGGAACCCTGTTGGGA…
Pteronura brasiliensis	No	3	>EMBOSS_001.[2997:6095].sp CAGGGCCCCTGCTCTGGTGCCCTGCACCCCCTGTCTCTCCTGGTGCAGGCTGCCACGCTG GCCGTGGTCCTGGCCCCAGGCGCCCTGCCTCCCTTCCTGCCCTGCGAGCTCCAGCCCCAC GGCCTGGTGGATTGTAAATGGCTCTTCCTCAAGTCTGTGCCCCGCTTCTCGGCGGCCGCG CCCCGTGGGAACATCACCAGCCTCTGGCTGCACTCCAACCGCATCCACCACCTCCACGAC TCCGACTTTGTCCACCTATCCGGCCTGCGACGTCTCAACCTCAAGTGGAACTGCCCCCCG GCCGGCCTCAGCCCCATGCACTTCCCCTGCCACATGACCATCGAGCCCAACACCTTCCTG GCTGTG…
Enhydra lutris	GCF_002288905.1	XM_022497573.1	>XM_022497573.1:1419-4523 PREDICTED: Enhydra lutris kenyoni twinfilin-2 (LOC111143741), transcript variant X2, mRNA ATGGGCCCCTGCTCTGGCGCCCTGCACCCCCTGTCTCTCCTGGTGCAGGCTGCCATGCTGGCCGTGGTCC TGGCCCCAGGCGCTCTGCCTCCCTTCCTGCCCTGCGAGCTCCAGCCCCACGGCCTGGTGGATTGTAAATG GCTCTTCCTCAAGTCTGTGCCCCGCTTCTCGGCGGCCGCGCCCCGTGGGAACATCACCAGCCTCTGGCTG CACTCCAACCGCATCCACCACCTCCACGACTCCGACTTTGTCCACCTGTCCGGCCTGCGGCGTCTCAACC…
Spilogale gracilis	No	4	>EMBOSS_001.[1998:5096].sp CAGGGCCCCTGCTGTGGCGCCCTGCTCCCCGTGTCTCTCCTGGTACAGGCCGCCGTGCTG GCCGTGGTGCTGGCCCCGGGCGCCTTGCCTCCCTTCCTGCCCTGTGAGCTCCAGCCCCAT GGCCTGGTGAACTGCAACTGGCTCTTCCTCAAGTCTGTGCCCCGCTTCTCGGCGGCGGCG CCCCGCGGGAACATCACCAGCCTCTCCCTGTACTCCAACCGCATCCACCACCTCCACAAC TCTGACTTTGTCCACCTGTCTGGCCTTCGGCGTCTCAACCTCAAATGGAACTGCCCTCCT GCTGGCCTCAGCCCCATGCACTTTCCCTGTCACATGACCATCGAGCCCAACACCTTCCTG GCCGTG…
Neovison vison	No	5	>EMBOSS_001.[3997:7152].sp CAGGGCCCCTGCTCTGGTGCCCTGCATCCCCTGTCTCTCCTGGTGCAGGCTGCCATGCTG GCCGTGGTCCTGGCCCCAGGCGCCCTGCCTCCCTTCCTGCCCTGTGAGCTCCAGCCCCAC GGCCTGGTGGATTGTAAATGGCTCTTCCTCAAGTCTGTGCCCCGCTTCTCGGCGACCGCG CCCCGTGGGAACATCACCAGCCTCTGGCTGCACTCCAACCGCATCCACCACCTCCACGAC TCCGACTTTGTCCACCTGTCCGGCCTGCGGCGTCTCAACCTGAAGTGGAACTGCCCCCCG GCCGGCCTCAGCCCCATGCACTTCCCCTGTCACATGACCATCGAGCCCAACACCTTCCTG GCCGTG…
Gulo gulo	No	6	>EMBOSS_001.[9997:13083].sp CAGGGCCCCTGCTCTGGTGCCCTGCACCCCCTGTCTCTCTTGGTGCAGGCTGCCACACTG GCCGTGGTCCTGGCCCCAGGCGCCCTGCCTCCCTTCCTGCCCTGCGAGCTCCAGCCCCAT GGCCTGGTGGATTGTAAATGGCTCTTCCTCAAGTCTGTGCCCCGCTTCTCGGCGGATGCG CCCCTTGGGAACATCACCAGCCTCTGGCTGCACTCCAACCGCATCCATCACCTCCACGAC TCCGACTTTGTCCACCTGTCCGGCCTGCGGCGTCTCAACCTCAAGTGGAACTGCCCCCCG GCTGGCCTCAGCCCCATGCACTTTCCCTGCCACATGACCATCGAGCCCAACACCTTCCTG GCCAT…
Lutra lutra	Our study	7	>EMBOSS_001.[9998:13096].sp CAGGGCCCCTGCTCTGGCGCCCTGCACCCCCTGTCTCTCCTGGTGCAGGCTGCCACGCTG GCCGTGGTCCTGGCCCCAGGCGCCCTGCCTCCCTTCCTGCCCTGCGAGCTCCAGCCCCAT GGCCTGGTGGATTGTAAATGGCTCTTCCTCAAGTCTGTGCCCCGCTTCTCGGCGGCCGCG CCTCGTGGGAACATCACCAGCCTCTGGCTGCACTCCAACCGCATCCACCACCTCCACGAC TCCGACTTTGTCCACCTGTCCGGCCTGCGGCGTCTCAACCTCAAGTGGAACTGCCCCCCG GCTGGCCTCAGCCCCATGCACTTCCCCTGCCACATGACCATCGAGCCCAACACCTTCCTG GCTGT…
Martes zibellina	Our study	8	>EMBOSS_001.[4998:8096].sp CAGGGCCCCTGCTCTGGTGCCCTGCACCCCCTGTCTCTCTTGGTGCAGGCTGCCACGCTG GCCGTGGTCCTGGCCCCAGGCGCCCTGCCTCCCTTCCTGCCCTGCGAGCTCCAGCCCCAC GGCCTGGTGGATTGTAAATGGCTCTTCCTCAAGTCTGTGCCCCGCTTCTCGGCGGCCGCG CCCCTTGGGAACATCACCAGCCTCTGGCTGCACTCCAACCGCATCCACCACCTCCACGAC TCCGACTTTATCCACCTGTCCGGCCTGCGGCGTCTCAACCTCAAGTGGAACTGCCCCCCG GCTGGCCTCAGCCCCATGCACTTCCCCTGCCACATGACCATCGAGCCCAACACCTTCCTG GCTGTG…
Mellivora capensis	No	9	>EMBOSS_001.[2997:6095].sp CAGGGCCCCTGCTCTGGTGCCCTGCACCCCCTGTCTCTCCTGGTGCAGGCTGCCATGCTG GCCGTTGTCCTGGCCCCAGCCGCCCTGCCTCCCTTCCTGCCCTGTGAGCTCCAGCCCCAC GGCCTGGTGGATTGTAAATGGCTCTTCCTCAAGTCTGTGCCCCGCTTCTCAGCGACCGCG CCCCGTGGGAACATCACCAGCCTCTGGCTGCACTCCAACCGTATCCACCACCTCCACGAC TCCGACTTTGTCCACCTGTCTGGCCTGCGGCGTCTCAACCTCAAGTGGAACTGCCCCCCG GCCGGCCTCAGCCCCATGCACTTCCCCTGCCACATGACCATCGAGCCCAACACCTTCCTG GCCGTG…
Mustela putorius furo	GCF_000215625.1	XM_004780062.2	>XM_004780062.2:1482-4586 PREDICTED: Mustela putorius furo twinfilin-2 (LOC101676309), transcript variant X1, mRNA ATGGGCCCCTACTTTGGTGCCCTGCACCCCCTGTCTCTCCTGGTGCAGGCTGCCATGCTGGCCATGGTCC TGGCCCCAGGTGCCCTGCCTCCCTTCCTGCCCTGTGAGCTCCAGCCCCACGGCCTGGTGGATTGTAAATG GCTCTTCCTCAAGTCTGTGCCCCGCTTCTCGGCGACCGCGCCCTGTGGGAACATCACCAGCCTCTGGCTG CACTCCAACCGCATCCACCACCTCCACGACTCCGACTTTGTCCAGCTGTCCGGCCTGCGGCGTCTCAACC …
Taxidea taxus	No	10	>EMBOSS_001.5683:7689.sp CAGGGCCCCTGCTCTGGTGCCCTGCACCCCCTGTCTCTCCTGGTGCAGGCCACCACGCTGGCCATGGTCCTGGCCCCAGGTGCCCTGCCTCCCTTCCTGCCCTGTGAGCTCCAGCCCCATGGCCTGGTGGATTGCGACTGGCTTTTCCTCAAGTCTGTGCCCCGCTTCTCGGAGGCCGCGCCCCGTGGGAACATCACCAGCCTCTCGCTGTACTCCAACCGCATCCACCACCTCCACGACTCCGACTTTGTCCACCTGTCCGGCCTGCGGAGTCTCAACCTCAAGTGGAACTGCCCCCCGGCCGGCCTCAGCCCCATGCACTTCCCCTGCCACATGACCATTGAGCCCAACACCTTCCTGGCCGTGCCCACCCT…
Ursus arctos	GCF_003584765.1	XM_026500403.1	>XM_026500403.1:1-3252 PREDICTED: Ursus arctos horribilis toll like receptor 9 (TLR9), mRNA ATGGCAGCTCAGGCCAGTCTGGTGAATGTGAACGTCGTGGGCAACGGGCAGATTCTGAGGCTGGAGCCAA CGGGACTTGCCGTGGGCCCAGATCACCCTGGGGCCTTGGGCCTGAATAATCTGTTAGGATCAGCTGGGTC CGTCGCAGCTGGCTGGCAGGGCCCCTGCAGTGGTGCCCTGCACCCCCTGTCTCTCCTGGTGCAGGCCGCC ACGCTGGCCGTGGTCCTGGCCCCGGGCGCGCTGCCTCCCTTCCTGCCCTGTGAGCTGCAGTCCCGCGGCC TGGTGAACTGCGACTGGCTGTTC…
Ursus maritimus	GCF_000687225.1	XM_008704100.1	>XM_008704100.1:42-2216 PREDICTED: Ursus maritimus toll-like receptor 9 (TLR9), mRNA ATGGGCCCCTGCAGTGGTGCCCTGCACCCCCTGTCTCTCCTGGTGCAGGCCTCCACGCTGGCCGTGGTCC TGGCCCCGGGCGCGCTGCCTCCCTTCCTGCCCTGTGAGCTGCAGTCCCGCGGCCTGGACCTCAAGTGGAA CTGCCCCCCCGCCGGCCTCAGCCCCATGCACTTCCCCTGCCACATGACCATCGAGCCCAACACCTTCCTG GCCGTGCCCACACTGGAGGACCTGAACCTGAGCTACAACGGCATCAGCGCTGTGCCCGCCCTGCCCAGTT CGCTCGTGTCCCTGTCCCTGAGCCGCACCA…
Ursus americanus	No	11	>EMBOSS_001.[4997:8086].sp CAGGGCCCCTGCAGTGGTGCCCTGCACCCCCTGTCTCTCCTGGTGCAGGCCGCCACGCTG GCCGTGGTCCTGGCCCCGGGCGCGCTGCCTCCCTTCCTGCCCTGTGAGCTGCAGTCCCGC GGCCTGGTGAACTGCGACTGGCTGTTCCTCACGTCTGTGCCGCGCTTCTCGGCGGCAGCG CCCCGCGAGAACATCACCAGCCTCTCCCTGTACTCCAACCGCATCCGCCACCTCCACGAC TCCGACTTCGTGCACCTGTCCAGCCTGCGCCGTCTCGACCTCAAGTGGAACTGCCCCCCC GCCGGCCTCAGCCCCATGCACTTCCCCTGCCACATGACCATCGAGCCCAACACCTTCCTG GCCGTG…
Ailuropoda melanoleuca	GCF_000004335.2	XM_011224646.2	>XM_011224646.2:1413-4493 PREDICTED: Ailuropoda melanoleuca toll like receptor 9 (TLR9), mRNA ATGGGCCCCTGCAGTGGCGCCCTGCACCCCCTGTCTCTCCTGGTGCAGGCCGCCGCGCTGGCCGTGGTCC TGGCCCCGGGTGCGCTGCCTCCCTTCCTGCCCTGTGAGCTGCAGTCCCGCGGCCTGGTCAACTGCGACTG GCTGTTCCTCACGTCTGTGCCGCGCTTCTCGGCGGCAGCGCCCCGCGGGAACATCACCAGCCTCTCCCTG TACTCCAACCGCATCCGCCACCTCCACGACTCCGACTTCGTGCACCTGTCCAGCCTGCGCCGTCTCGACC TCAAGTGGAACTGCCCCCCTG…
Ailurus fulgens	No	12	>EMBOSS_001.[2997:6065].sp CAGGGCCCCTGCTGTGGCGCCCTGCGGCCCCTGTCTCTCCTGCTGCAGGCTGCCTCACTG GCCGTGGTCCTGGCCCCAGGCGCCCTGCCTCCCTTCCTGCCCTGCGAGCTCCAGCCTGAC GGCCTGGTGGACTGCAACTGGCTCTTCCTCAAGTCTGTGCCCCGCTTCTCGGCAGCCGCG CCCCGCGGGAATGTCACCAGCCTCTCGCTGTACTCCAACCGCATCCACCACCTCCATGAC TCCGACTTTGTCCACCTGTCCGGCCTGCGGCGTCTCAACCTCAAGTGGAACTGCCCCCCG GCTGGCCTCAGCCCCATGCACTTCCCCTGTCACATGACCATCGAGCCCAACACCTTCCTG GCCGTG…
Panthera onca	No	13	>EMBOSS_001.[997:4089].sp CAGGGCCCCTGCTGTGGTGCCCTGCACCCCCTGTCTCTCCTGGTGCAGGCTGCCATGCTG GCCATGGCCCTGGCCCAGGGCACCCTGCCTGCCTTCCTGCCCTGTGAGCTCCAGCGCCAC GGCCTGGTGAATTGCGACTGGCTGTTCCTCAAGTCCGTGCCCCACTTCTCGGCAGCAGCG CCCCGTGGTAACGTCACCAGCCTTTCCCTGTACTCCAACCGCATCCACCACCTCCACGAC TCCGACTTTGTCCACCTGTCCAGCCTGCGGCGTCTCAACCTCAAATGGAACTGCCCACCC GCCAGCCTCAGCCCCATGCACTTCCCCTGTCACATGACCATTGAGCCCCACACCTTCCTG GCCGTGC…
Acinonyx jubatus	GCF_003709585.1	XM_027038876.1	>XM_027038876.1:200-3583 PREDICTED: Acinonyx jubatus toll like receptor 9 (TLR9), mRNA ATGCTGCCCGCTACCACTTCTTCCTCTACAAGCACACCCATGAGGGTGACCACCTTGAGTCTGTGGTGTT CATCTACTCGATGCCGGGGTACAAGTGCAGCATCAAGGAGCGCATGCTCTATTCCAGCTGTAAGAGTCGC CTCCTCGACTCCGTGGAGCAGGACTTCCAGCTGGAGATCTCCAAGAAGCCTACACTGTGGGAAGGGTCTG CGAGCTCCAGGCATTCTTCTCTGCCATCGCTGCCCAGTCTGCCATCCAGACCCTCTGGAGAAGCCCCCAC TCCCTGTCATGGGCCCCTGCCGTGGTGC…
Panthera tigris	GCF_000464555.1	XM_007081936.2	>XM_007081936.2:2685-5996 PREDICTED: Panthera tigris altaica toll like receptor 9 (TLR9), mRNA ATGCAAATGGCCTCTGACTCACCACACCACCCCCCACCTCTCGCTGTGGGCAGGATGGGGGCGAGGGAGG GGGCTACTGTGTTATTTCTAAATTCTCACTTCCTCTGTTCTCTGAGCCTACACTGTGGGAAGGGTCTGCG AGCTCCAGGCATTCTTCTCTGCCATCGCTGCCCAGTCTGCCATCCAGACCCTCTGGAGAAGCCCCCACTC CCTGTCATGGGTCCCCGCTGTGGTGCCCTGCACCCCCTGTCTCTCCTGGTGCAGGCTGCCATGCTGGCCA TGGCCCTGGCCCAGGGCACC…
Panthera pardus	GCF_001857705.1	XM_019417071.1	>XM_019417071.1:132-3515 PREDICTED: Panthera pardus toll like receptor 9 (TLR9), transcript variant X2, mRNA ATGCTGCCCGCTACCACTTCTTCCTCTACAAGCACACCCATGAGGGGGACCACCTTGAGTCTGTGGTGTT CATCTACTCGATGCCGGGGTACAAGTGCAGCATCAAGGAGCGCATGCTCTATTCCAGCTGTAAGAGTCGC CTCCTCGACTCCGTGGAGCAGGACTTCCAGCTGGAGATCTCCAAGAAGCCTACACTGTGGGAAGGGTCTG CGAGCTCCAGGCATTCTTCTCTGCCATCGCTGCCCAGTCTGCCATCCAGACCCTCTGGAGAAGCCCCCAC TCCCTG…
Felis catus	GCF_000181335.3	NM_001009285.1	>NM_001009285.1:88-3183 Felis catus toll like receptor 9 (TLR9), mRNA ATGGGCCCCTGCCATGGCGCCCTGCACCCCCTGTCTCTCCTGGTGCAGGCTGCCGCGCTGGCCGTGGCCC TGGCCCAGGGCACCCTGCCTGCCTTTCTGCCCTGTGAGCTCCAGCGCCACGGCCTGGTGAATTGCGACTG GCTGTTCCTCAAGTCCGTGCCCCACTTCTCGGCGGCAGCGCCCCGTGGTAACGTCACCAGCCTTTCCCTG TACTCCAACCGCATCCACCACCTCCACGACTCCGACTTTGTCCACCTGTCCAGCCTGCGGCGTCTCAACC TCAAATGGAACTGCCCACCCGCCAGCCTCAGCCCCATGCACTTCC…
Prionailurus bengalensis euptilurus	No	14	>EMBOSS_001.[1997:5089].sp CAGGGCCCCTGCCGTGGCGCCCTGCACCCCCTGTCTCTCCTGGTGCAGGCTGCCGCGCTG GCCGTGGCCCTGGCCCAGGGCACCCTGCCTGCCTTCCTGCCCTGTGAGCTCCAGCGCCAC GGCCTGGTGAATTGTGACTGGCTGTTCCTCAAGTCCGTGCCCCACTTCTCGGCGGCAGCG CCCCGTGGTAACGTCACCAGCCTTTCCCTGTACTCCAACCGCATCCACCACCTCCACGAC TCCGACTTTGTCCACCTGTCCAGCCTGCGGCGTCTCAACCTCAAATGGAACTGCCCACCC GCCAGCCTCAGCCCCATGCACTTCCCCTGTCACATGACCATTGAGCCCCACACCTTCCTG GCCGTG…
Felis nigripes	No	15	>EMBOSS_001.[2997:6089].sp CAGGGCCCCTGCCATGGCGCCCTGCACCCCCTGTCTCTCCTGGTGCAGGCTGCCGCGCTG GCCGTGGCCCTGGCCCAGGGCACCCTGCCTGCCTTCCTGCCCTGTGAGCTCCAGCGCCAC GGCCTGGTGAATTGCGACTGGCTGTTCCTCAAGTCCGTGCCCCACTTCTCGGCAGCAGCG CCCCGTGGTAACGTCACCAGCCTTTCCCTGTACTCCAACCGCATCCACCACCTCCACGAC TCCGACTTTGTCCACCTATCCAGCCTGCGGCGTCTCAACCTCAAATGGAACTGCCCACCC GCCAGCCTCAGCCCCATGCACTTCCCCTGTCACATGACCATTGAGCCCCACACCTTCCTG GCCGTG…
Lynx pardinus	No	16	>EMBOSS_001.[2998:6090].sp CAGGGCCCCTGCCGTGGCGCCCTGCACCCCCTGTCTCTCCTGGTGCAGGCTGCCGCGCTG GCCGTGGCCCTGGCCCAGGGCACCCTGCCTGCCTTCCTGCCCTGTGAGCTCCAGCGCCAC GGCCTGGTGAATTGCGACTGGCTGTTCCTCAAGTCCGTGCCCCACTTTTCGGCAGCAGCG CCCCGTGGTAACGTCACCAGCCTTTCCCTGTACTCCAACCGCATCCACCACCTCCACGAC TCCGACTTTGTCCACCTGTCCAGCCTGCGGCGTCTCAACCTCAAATGGAACTGCCCACCT GCCAGCCTCAGCCCCATGCACTTCCCCTGTCACATGACCATTGAGCCCCACACCTTCCTG GCCGTG…
Puma concolor	GCF_003327715.1	XM_025915955.1	>XM_025915955.1 PREDICTED: Puma concolor toll like receptor 9 (TLR9), mRNA ATGGCGGCTCAGGCCAGGCCAGAGAATGTGGAGATGGTGGGCGATGGGCAGATTCTGAAGGCTGCCGCGC TGGCCGTGGCCCTGGCCCAGGGCACCCTGCCTGCCTTCCTGCCCTGTGAGCTCCAGCGCCATGGCCTGGT GAATTGCGACTGGCTGTTCCTCAAGTCCGTGCCCCACTTCTCGGCAGCAGCGCCCCGTGGTAATGTCACC AGCCTTTCCCTGTACTCCAACCGCATCCACCACCTCCACGACTCCGACTTTGTCCACCTGTCCAGCCTGC GGCGTCTCAACCTCAAATGGAACTGCCCACCCGCCAGCCT…
Callorhinus ursinus	GCF_003265705.1	XM_025884700.1	>XM_025884700.1:1498-4596 PREDICTED: Callorhinus ursinus twinfilin-2 (LOC112833563), transcript variant X1, mRNA ATGGGCCCCTGCTGTGGCGCCCTGCACCCCCTGTCTCTCCTGGTGCAGGCTGCCGTGCTGGCCGTGGTCC TGGCCCCGGGCGCCCTGCCTCCCTTCCTGCCCTGTGAGCTCCAGCCCCACGGCCTGGTGGACTGCAACTG GCTGTTCCTCAAGTCTGTGCCCCGCTTCTCGGCGGCAGCGCCCCGCGGGAACATCACCAGCCTCTCCCTC TACTCCAACCGCATCCACCACCTCCACGACTCCGACTTTGTCCACCTGTCCAGCCTGCGGCGTCTCAACC TC…
Zalophus californianus	GCF_900631625.1	XM_027586053.1	>XM_027586053.1:3721-6819 PREDICTED: Zalophus californianus twinfilin-2 (LOC113917950), transcript variant X1, mRNA ATGGGCCCCTGCTGTGGCGCCCTGCACCCCCTGTCTCTCCTGGTGCAGGCTGCCGTGCTGGCCGTGGTTC TGGCCCCGGGCGCCCTGCCTCCCTTCCTGCCCTGTGAGCTCCAGCCCCACGGCCTGGTGGACTGCAACTG GCTGTTCCTCAAGTCTGTGCCCCGCTTCTCGGCGGCAGCGCCCCGCGGGAACATCACCAGCCTCTCCCTC TACTCCAACCGCATCCACCACCTCCACGACTCCGACTTTGTCCACCTGTCCAGCCTGCGGCGTCTCAACC…
Eumetopias jubatus	GCF_004028035.1	XM_028124240.1	>XM_028124240.1:1509-4607 PREDICTED: Eumetopias jubatus twinfilin-2 (LOC114224948), transcript variant X2, mRNA ATGGGCCCCTGCTGTGGCGCCCTGCACCCCCTGTCTCTCCTGGTGCAGGCTGCCGTGCTGGCCGTGGTTC TGGCCCCGGGCGCCCTGCCTCCCTTCCTGCCCTGTGAGCTCCAGCCCCACGGCCTGGTGGACTGCAACTG GCTGTTCCTCAAGTCTGTGCCCCGCTTCTCGGCGGCAGCGCCCCGCGGGAACATCACCAGCCTCTCCCTC TACTCCAACCGCATCCACCACCTCCACGACTCCGACTTTGTCCACCTGTCCAGCCTGCGGCGTCTCAACC TCA…
Hyaena hyaena	No	18	>EMBOSS_001.[2998:6090].sp CAGGGCCCCCGCCGTGGCGCCCTGCACCCCCTGTCTCTCCTGGTACAGGCCGCCGTGTTG GCTGTGGCCTTGGCCCAGGGCGCCCTGCCTGCCTTCCTGCCCTGTGAGCTCCAGCGCCAC GGCCTGGTGAATTGCAACTGGCTGTTCCTCAAGTCTGTGCCCCACTTCTCGGCAGCAGCA CCCCGCGGTAACGTCACCAGCCTTTCCCTGTATTCCAACCGCATCCACCACCTCCATGAC TCTGACTTTGTCCACCTGTCCAGCCTGCGGCATCTCAACCTCAAATGGAACTGCCCGCCC ACCAGCCTCAGCCCCATGCACTTCCCCTGTCACATGACCATCGAGCCCCACACCTTCCTG GCTGTG…
Odobenus rosmarus divergens	GCF_000321225.1	XM_004411492.1	>XM_004411492.1:151-3249 PREDICTED: Odobenus rosmarus divergens twinfilin-2 (LOC101370160), transcript variant X2, mRNA ATGGGCCCCTGCTGTGGCGCCCTGCACCCCCTGTCTCTCCTGGTGCAGGCTGCCGTGCTGGCCGTGGTCC TGGCGCCAGGCGCCCTGCCTCCCTTCCTGCCCTGCGAGCTCCAGCCCCACGGCCTGGTGGACTGCACCTG GCTGTTCCTCAAGTCTGTGCCCCGCTTCTCGGCGGCAGCGCCCCGTGGGAACATCACCAGCCTCTCCCTC TACTCCAACCGCATCCACCACCTCCACGACTCCGACTTTGTCCACCTGTCCAGCCTGCGGCGTCTC…
Mirounga angustirostris	No	19	>EMBOSS_001.[2998:6102].sp CAGGGCCCCTGCTATGGTGCCCTGCACCCCCTGTCTCTCCTGGTGCAGGCCGCCGTGCTG GCCGTGGTCCTGGCCCCGGGCGCCCTGCCTCCCTTCCTGCCCTGTGAGCTCCAGCCCAAC GGCCTGGTGGACTGCAACTGGCTGTTCCTCAAGTCTGTGCCCCGCTTCTCGGCGGCAGCG CCCCGCGGGAACATCACCAGCCTCTCCCTCTACTCCAACCGCATCCACCACCTCCGCAAC TCTGACTTTGTCCACCTGTCCAGCCTGCGGCGTCTCAACCTCAAGTGGAACTGCCCCCCC GCCGGCCTCAGCCCCATGCACTTCCCCTGCCACATGACCATCGAGCCCAATACCTTCCTG GCCGTG…
Phoca vitulina	No	20	>EMBOSS_001.[2998:6093].sp CAGGGCCCCTGCTGTGGTGCCCTGCACCCCCTGTCTCTCCTGGTGCAGGCCGCCGTGCTG GCCGTGGTCCTGGCCCCGGGTGCCCTGCCTCCCTTCCTGCCCTGTGAGCTCCAGCCCAAC GGCCTGGTGGACTGCAACTGGCTGTTCCTCAAGTCTGTGCCCCGCTTCTCGGCGGCAGCG CCCCGCGGGAACATCACCAGCCTCTCCCTCTACTCCAACCGCATCCACCACCTCCACAAC TCTGACTTTGTCCACCTGTCCAGCCTGCGGCGTCTCAACCTCAAGTGGAACTGCCCCCCT GCCGGCCTCAGCCCCATGCACTTCCCCTGCCACATGACCATCGAGCCCAATACCTTCCTG GCCGTG…
Leptonychotes weddellii	GCF_000349705.1	XM_006750987.1	>XM_006750987.1:90-3206 PREDICTED: Leptonychotes weddellii twinfilin actin-binding protein 2 (TWF2), transcript variant X2, mRNA ATGGGCCCCTGCTGTGGTGCCCTGCACCCCCTGTCTCTCCTGGTGCAGGCCGCCGTGCTGGCCGTGGTCC TGGCCCCGGGCGCCCTGCCTCCCTTCCTGCCCTGTGAGCTCCAGCCCAACGGCCTGGTGGACTGCAACTG GCTGTTCCTCAAGTCTGTGCCCCGCTTCTCGGCGGCAGCGCCCCGCGGGAACATCACCAGCCTCTCCCTC TACTCCAACCGCATCCACCACCTCCGCAACTCTGACTTTGTCCACCTGTCCAGCCTG…
Neomonachus schauinslandi	GCF_002201575.1	XM_021694920.1	>XM_021694920.1:90-3197 PREDICTED: Neomonachus schauinslandi twinfilin-2 (LOC110584772), transcript variant X2, mRNA ATGGGCCCCTGCTGTGGTGCCCTGCACCCCCTGTCTCTCCTGGTGCAGGCCGCCGTGCTGGCCGTGGTCC TGGCCCCGGGCGCCCTGCCTCCCTTCCTGCCCTGTGAGCTCCAGCCCAACGGCCTGGTGGACTGCAACTG GCTGTTCCTCAAGTCTGTGCCCCGCTTCTCGGCGGCAGCGCCCCGCGGGAACATCACCAGCCTCTCCCTC TACTCCAACCGCATCCACCACCTCCGCAACTCTGACTTTGTCCACCTGTCCAGCCTGCGGCGTCTCAAC…
Paradoxurus hermaphroditus	No	21	>EMBOSS_001.[2998:6093].sp CAGGGCCCCTGCCGTGGCGCCCTGCACCCCCTGTCTCTCCTGGTGCAGGCTGCCGCGCTG GCCGTGGCCCTGGCCCAGGGCGCCCTGCCCGCCTTCCTGCCCTGTGAGCTCCAGCGCCAC GGCCTGGTGAATTGCGACTGGCTGTTCCTCAAGTCCGTGCCCCGCTTCTCAGCAGCAGCG CCCCGCGGTAACGTCACCAGCCTTTCCCTGTACTCCAACCGCATCCACCACCTCCACAAC TCGGACTTTGTCCACCTCTCCAGCCTTCGGCGTCTCAACCTCAAATGGAACTGCCCGCCC GCCGGCCTCAGCCCCATGCACTTCCCCTGTCACATGACCATCGAGCCCCACACCTTCCTG GCCGTG…
Cryptoprocta ferox	No	22	>EMBOSS_001.[997:4089].sp CAGGGCCCCTGCCGTGGTGCCCTGCACCCCCTGTCTCTCCTGGTACAGGCCGCTGTGCTG GCCGTGGCCCTGGCCCAGGGTGCCCTGCCTGCCTTCCTGCCCTGTGAGCTCCAGCGCCAC GGCCTGGTGAATTGCAACTGGCTGTTCCTCAAGTCTGTGCCCCGCTTCTCGGCGGCAGCG CCCCGTGGTAACGTCACCAGCCTTTCCCTGTACTCCAACCGCATCCACCACCTCCACAAC TCCGACTTTGTCCACCTGTCCAGCCTGCGGCGTCTCAACCTCAAATGGAACTGCCCGCCC GCCAGCCTCAGCCCCATGCACTTCCCCTGTCACATGACCATCGAGCCCCACACCTTCCTG GCCGTGC…
Helogale parvula	No	23	>EMBOSS_001.[1997:5089].sp CAGGGCCCCTGTGGTGGTGCCCTGCACCCCCTGTCTCTCCTGGTACAGGCCGCCGTGGTG GCCGTGGCCCTGGCCCAGGGCGCCCTGCCTGCCTTCCTGCCCTGTGAGCTCCAGCGCCAT GGCCTGGTGAATTGCAACTGGCTGTTCCTCAAGTCTGTGCCCCGCTTCTCGGCGGCAGCC CCCCGCGGTAACGTCACCAGCCTTTCCCTGTACTCCAACCGCATCCACCACCTCCACGAC TCCGACTTTGTCCACCTGTCCAACCTGCGGAGTCTCAACCTCAAATGGAACTGCCCGCCC GCCAGCCTCAGCCCCATGCACTTCCCCTGTCACATGACCATCGAGCCCCATACCTTCCTG GCCGTG…
Mungos mungo	No	24	>EMBOSS_001.[1997:5089].sp CAGGGCCCCTGCGGTGGTGCCCTGCACCCCCTGTCTCTCCTGGTACAGGCCGCCGTGGTG GCTGTGGCCCTGGCCCAGGGCGCCCTGCCTGCCTTCCTGCCCTGTGAGCTCCAGCGCCAC GGCCTGGTGAATTGCAACTGGCTGTTCCTCAAGTCTGTGCCCCGCTTCTCGGCGGCAGCC CCCTGCGGTAACGTCACCAGCCTTTCCCTGTACTCCAACCGCATCCACCACCTCCACGAC TCCGACTTTGTCCACCTGTCCAACCTGCGGAGTCTCAACCTCAAATGGAACTGCCCGCCC GCCAGCCTCAGCCCCATGCACTTCCCCTGTCACATGACCATCGAGCCCCATACCTTCCTG GCCGTG…
Suricata suricatta	GCF_006229205.1	XM_029916040.1（多出一块来）	>XM_029916040.1:1281-4589 PREDICTED: Suricata suricatta twinfilin-2 (LOC115273135), transcript variant X1, mRNA ATGCAAATGGCCTCTGACTCACCACACTGCCACCCCCCTCACTGCGGGCAGGGTGGGGGTGAGGGAGGGG GCTACTGTGTTATTTCTAAATTCTCACTTCCTCTGTTCTCTGAGCTAACGCTGTGGGAAGGGGCTGTGAG CTCCAGGCATTCTTCCCTGCAGTCGCTGCCCAGTCTGCCATCCAGACCCTCTGGAGAAGCCCTTCTCCCT GTCATGGGCCCCTGCGGTGGTGCCCTGCACCCCCTGTCTCTCCTGGTACAGGCCGCCGTGGTGGCTGTGG CGC…
TLR10
Canis lupus	GCF_003254725.1	XM_025437861.1	>XM_025437861.1:333-2756 PREDICTED: Canis lupus dingo toll like receptor 10 (TLR10), transcript variant X1, mRNA ATGAAACGTATCAGAAGCATTTATATATTTTGTAGTATTGCTATATCAGTGCAGGGCTGGGCTTCGAAGC TGCCAGAAGAAAGGGAGTTGACAACCAATTGCTCCAACATGTCCCTAAGAAAAATTCCTGCAGACTTGAC CCCAACCACAACCACACTGGATTTATCCTACAACCTCCTTTCTCAACTCCAGAGTTCAGATTTTCGTTCT GTCTCTAAACTGAAGGTTTTGATTCTCTGCCATAACAGAATTCAAGAGCTGAATATCAAGATCTTTGAAT TT…
Canis lupus familiaris	GCF_000002285.3	XM_005618242.3	>XM_005618242.3:333-2756 PREDICTED: Canis lupus familiaris toll like receptor 10 (TLR10), transcript variant X1, mRNA ATGAAACGTATCAGAAGCATTTATATATTTTGTAGTATTGCTATATCAGTGCAGGGCTGGGCTTCGAAGC TGCCAGAAGAAAGGGAGTTGACAACCAATTGCTCCAACATGTCCCTAAGAAAAATTCCTGCAGACTTGAC CCCAACCACAACCACACTGGATTTATCCTACAACCTCCTTTCTCAACTCCAGAGTTCAGATTTTCGTTCT GTCTCTAAACTGAAGGTTTTGATTCTCTGCCATAACAGAATTCAAGAGCTGAATATCAAGATCTTTGA…
Lycaon pictus	No	1	>EMBOSS_001.[3000:5420].sp ATGAAATGTATCAGAAGCATTTATATATTTTGTAGTATTGCTATATCAGTGCAGGGCTGG GCTTCGAAGCTGCCAGAAGAAAGGGAGTTGACAACCAATTGCTCCAACATGTCCCTAAGA AAAATTCCTGCAGACTTGACCCCAACCACAACCACACTGGATTTATCCTACAACCTCCTT TCTCAACTCCAGAGTTCAGATTTTCGTTCTGTCTCTAAACTGAAGGTTTTGATTCTCTGC CATAACAGAATTCAAGAGCTGAATATCAAGATCTTTGAATTTAACAGAGAGTTAAGATAT TTAGATTTGTCTTACAACAGATTGAAGATTGTAACTTGGTATTCACTGGCAGGTCTCAGG CATTTG…
Vulpes lagopus	No	2	>EMBOSS_001.[1001:3421].sp ATGAAACGTATCAGAAGCATTTATATATTTTGTAGTATTGCTATGTCAGTGCAGGGCTGG GCTTCGAAGCTGCCAGAAGAAAGGGAGTTGACAACCAATTGCTCCAACATGTCCCTAAGA AAAATTCCTGCAGACTTGACCCCAACCACAACCACACTGGATTTATCCTACAACCTCCTT TCTCAACTCCAGAGTTCAGATTTTCGTTCTGTCTCTAAACTGAAGGTTTTGATTCTCTGC CATAACAGAATTCAAGAGCTGAATATCAAGATCTTTGAATTCAACAGAGAGTTAAGATAT TTAGATTTGTCTTACAACAGATTGAAGATTGTAACTTGGTATTCACTGGCAGGTCTCAGG CATTTG…
Vulpes vulpes	GCF_003160815.1	XM_025997601.1	>XM_025997601.1:981-3404 PREDICTED: Vulpes vulpes toll like receptor 10 (TLR10), mRNA ATGAAACGTATCAGAAGCATTTATATATTTTGTAGTATTGCTATGTCAGTGCAGGGCTGGGCTTCGAAGC TGCCAGAAGAAAGGGAGTTGACAACCAATTGCTCCAACATGTCCCTAAGAAAAATTCCTGCAGACTTGAC CCCAACCACAACCACACTGGATTTATCCTACAACCTCCTTTCTCAACTACAGAGTTCAGATTTTCGTTCT GTCTCTAAACTGAAGGTTTTGATTCTCTGCCATAACAGAATTCAAGAGCTGAATATCAAGATCTTTGAAT TCAACAGAGAGTTAAGATATTTAGATTTG…
Pteronura brasiliensis	No	3	>EMBOSS_001.[2001:4394].sp ATGAAACATATCAGAAGCATTTACGTATTTTGTAGTATTGCTGTGTCAGTGCAGGGCTGG GCTTCGAAGTTGCCAGAGGAAAGGGAGTTAATGACCAATTTCTCCAACATGTCCCTAAGA AAGGTTCCTGCAGACTTGACCCCAACCACAACCACAACCACACTGGATTTATCCTACAAC CTCCTTTCTCGACTCCAGAGTTCAGATTTTCGTTTTGTCTCTAAACTGAAAGTTTTGATT CTGTGCCATAACAGAATCCAAGAGCTGGATGTCAAGACCTTTGAATTCAATGGAGAGTTA AGATATTTAGATTTGTCTTATAACAGACTGAAGATTATAACTTGGTATTCACTGGCAGGT CTCAGA…
Enhydra lutris	GCF_002288905.1	XM_022506295.1	>XM_022506295.1:14-2440 PREDICTED: Enhydra lutris kenyoni toll like receptor 10 (LOC111149306), mRNA ATGAAACATATCAGAAGCATTTACGTATTTTGTAGTATTGCTGTGTCAGTGCAGGGCTGGGCTTCGAAGT TGCCAGAAGAAAGGGAGTTAACGACCAATTTCTCCAACATGTCTCTAAGAAAGGTTCCTGCAGACTTGAC CCCAACCACAACCACACTGGATTTATCCTACAACCTCCTTTCTCGACTCCAGAGTTCAGATTTTCGTTTT GTCTCTAAACTGAAAGTTTTGATTCTGCGCCATAACAGAATCCAAGAGCTGGATGTCAAGACCTTTGAAT TCAACAGAGAGTTA…
Spilogale gracilis	No	4	>EMBOSS_001.[558:1274].sp ATGAAACATATCAGAAGCATTTATGTAGTTTGTAGTATTGCTGTGTCAGTACAGGGCTGG GCTTCAAAGCTGCCTGAAGAAAGGGAGTTAACGACCAATTTCTCCAACATGTCCCTAAGA AAGGTTCCTGCAGACTTGACCCCAACCACAACCACACCGGATTTATCCTACAACCTGCTT TCTCAACTCCAGAGTTCAGATGTTCGTTCTGTCTCTAAACTGAAAGTTTTGAATCTAAGC CATAACAGAATCCAAGAGCTGGATATTAAGACTTTTGAATTCAACAGAGAGTTAAGATAT TTAGATTTGTCTTACAACAGATTGAAGATTGTAACTTGGTATTCTCTGGCAGGTCTCAGA CATTTAG…
Neovison vison	No	5	>EMBOSS_001.[2000:4375].sp ATGAAACATATCAGAAGCATTTACGTATTTTGTAGTATTGCTGTGTCAGTGCAGGGCTGG GCTTCAAAGTTGCCAGAAGAAAGGGAGTTAACGGCCAATTTCTCCAACATGTCGCTAAGA AAGGTTCCTGCAGACTTGACCCCAACCACAACCACACTGGATTTATCCTACAACCTCCTT TCTCGACTTCAGAGTTCAGATTTTCGTTTTGTCTCTAAACTGAAAGTTTTGATTCTGCGC CATAACAGAATCCAAGAGCTGGAGGTCAAGACCTTTTAATTCAACAGAGAGTTAAGATAT TTAGATTTGTCTTATAACAGACTGAAGATTGTAACTTGGTATTCACTGGCAGGTCTCAGA CATTTA…
Gulo gulo	No	6	>EMBOSS_001.[2001:4223].sp ATGAAACATATCAGAAGCATTTACGTATTTTGTAGTATTGCTGTGTCAGTGCAGGGCTGG GCTTTGAAGTTGCCAGAAGAAAGGGAGTTAATGACCAATTTCTCCAACATGTCCCTAAGA AAGGTTCCTGCAGACTTGAACCCAACCACAACCACACTGGATTTATCCTACAACCTCCTT TCTCGACTCCAGAGTTCAGATTTTCATTCTGTCTGTAAACTGAAAGTTTTGATTCTGCGC CATAACAGAATCCAAGAGCTGGATGTCAAGACCTTTGAATTTAATGGAGAGTTACGATAT TTAGATTTGTCTTATAACAGACTGAAGATTGTAACTTGGTATTCATTGGCAGGTCTCAGA CATTTA…
Lutra lutra	Our study	7	>EMBOSS_001.3001:3447.sp ATGAAACATATCAGAAGCTTTTACTTATTTTGTAGTATTGCTGTGTCAGTGCAGGGCTGGGCTTCGAAGTTGCCAGAAGAAAGGGAGTTAACGACCAATTTCTCCAACATGTCTCTAAGAAAGGTTCCTGCAGACTTGACCCCAACCACAACCACACTGGATTTATCCTACAACCTCCTTTCTCGACTCCAAAATTCAGATTTTCGTTTTGTCTCTAAACTGAAAGTTTTGATTCTGCGCCATAACAAAATCCAAGAGCTGGATGTCAAGACATTTGAATTCAACGGAGAGTTAAGATATTTAGATTTGTCTTATAACAGACTGAAGATTGTAACTTGGTATTCACTGGCGGGTCTCAGACATTTAGATCTTTC…
Martes zibellina	Our study	8	>EMBOSS_001.[4001:6076].sp ATGAAACATATCAGAAGCATTTACGTATTTTGTAGTATTGCGGTGTCAGTGNAGGGCTGG GCTNTGAAGTTGCCAGAAGAAAGGGAGTTAACGACCAATTTCTCCAACATGTCCCTAAGA AAGGTTCCTGCAGACTTGAACCCAACCACAACCACACTGGATTTATCCTACAACCTCCTT TCTCAACTCCAGAGTTCAGATTTTCATTCTGTCTCTAAACTGAAAGTTTTGATTCTGCGC CATAACAGAATCCAAGAGCTGGATGTCAAGACCTTTGAATTCCATGGAGAGTTAAGATAT TTAGATTTGTCTTATAACAGACTGAAGATTGTAACTTGGTATTCACTGACAGGTCTCAGA CATTTA…
Mellivora capensis	No	9	>EMBOSS_001.[2000:4435].sp ATGAAACATATCAGAAGCATTTACGTATTTTGTAGTATTGCTGTGTCAGTGCAGGGCTGG GCTTCGAAGTTGCCAGAAGAAAGGGAGTTAACGACCAATTTCTCTAACATGTCCCTAAGA AAGGTTCCTGCAGTCTTGACCCCAACCACAACCACACTGGATTTATCCTACAACCTCCTT TCTCGACTCCAGAGTTCAGATTTTCGTTCTGTCTCTAAACTGAAAGTTTTGATTCTGCAC CATAACAGAATCCAAGAGCTGGATGTCAAGACCTTTGAATTCAATGGAGAGTTAAGATAT TTAGATTTGTCTTATAACAGACTGAAGATTGTAACTTGGTATTCACTGGCACATCTCAGA CATTTA…
Mustela putorius furo	GCF_000215625.1	XM_013062218.1	>XM_013062218.1:162-2651 PREDICTED: Mustela putorius furo toll-like receptor 10 (TLR10), mRNA ATGAAACATATCAGAAGCATTTACGTATTTTGTAGTATTGCTGTGTCAGTGCAGGGCTGGGCTTCAAAGT TGCCAGAAGAAAGGGAGTTAACGGCCAATTTCTCCAACATGTTGCTAAGAAAGGTTCCTGCAGACTTGAC CCCAACCACAACCACACTGGATTTATCCTACAACCTCCTTTCTCTACTTCAGAGTTCAGATTTTCGTTTT GTCTCTAAACTGAAAGTTTTGATTCTGCGCCATAACAGAATCCAAGAGCTGGAGGTCAAGACCTTTGAAT TCAACAGAGAGTTAAGATATT…
Taxidea taxus	No	10	>EMBOSS_001.[3000:5435].sp ATGAAATATATCAGAAGCATTTACGTATTTTGTAGTATTGCTGTGTCAGTGCAGAGCTGG GCTTCGAAGTTGCCAGAAGAAAAGGAGTTAACGACCAATTTCTCCAACATGTCCCTAAGA AAGGTTCCTGCAGACTTGACCCCAACCACAACCACACTGGATTTATCCTACAACCTCCTT TCTCAACTCCAGAGTTCAGATTTTCATTCTGTCTCTAAACTGAAAGTTTTGATTCTGCAC CATAACAGAATCCAAGAGCTGGATGTCAAGACCTTTGAATTCAACAGAGAGTTAAGATAT TTAGATTTGTCTTATAACAGACTGAAGATTGTAACTTGGTATTCACTGGCAGGTCTCAGA CATTTA…
Ursus arctos	GCF_003584765.1	XM_026508729.1	>XM_026508729.1:234-2663 PREDICTED: Ursus arctos horribilis toll like receptor 10 (TLR10), mRNA ATGAAACATATCAGAAGCATTTATGTGTTTTGTAGTATTGCTCTGTCAGTGCAGGGCTGGGCTTCAAAGC TGCCAGAAGAAAGGGAGTTAACGACCAATTTCTCCAACATGTCCCTAAGAAAGGTTCCTGCAGACTTGAC CCCAACCACAACCACACTGGATTTATCCTACAACCTCCTTTCTCAACTCCAGACTTCAGATTTTCGTTCT GTCTCTAGACTGAAAGTTTTGACTCTATGCCATAACAGAATCCAAGAGCTGGATATCAAGACCTTTGAAT TCAATAGAGAGTTAAGATA…
Ursus maritimus	GCF_000687225.1	XM_008701390.1	>XM_008701390.1:98-2527 PREDICTED: Ursus maritimus toll-like receptor 10 (TLR10), transcript variant X3, mRNA ATGAAACATATCAGAAGCATTTATGTGTTTTGTAGTATTGCTCTGTCAGTGCAGGGCTGGGCTTCAAAGC TGCCAGAAGAAAGGGAGTTAACGACCAATTTCTCCAACATGTCCCTAAGAAAGGTTCCTGCAGACTTGAC CCCAACCACAACCACACTGGATTTATCCTACAACCTCCTTTCTCAACTCCAGACTTCAGATTTTCGTTCT GTCTCTAGACTGAAAGTTTTGACTCTATGCCATAACAGAATCCAAGAGCTGGATATCAAGACCTTTGAAT TCAAT…
Ursus americanus	No	11	>EMBOSS_001.[4000:6426].sp ATGAAACATATCAGAAGCATTTATGTGTTTTGTAGTATTGCTCTGTCAGTGCAGGGCTGG GCTTCAAAGCTGCCAGAAGAAAGGGAGTTAACAACCAATTTCTCCAACATGTCCCTAAGA AAGGTTCCTGCAGACTTGACCCCAACCACAACCACACTGGATTTATCCTACAACCTCCTT TCTCAACTCCAGACTTCAGATTTTCGTTCTGTCTCTAGACTGAAAGTTTTGACTCTATGC CATAACAGAATCCAAGAGCTGGATATCAAGACCTTTGAATTCAATAGAGAGTTAAGATAT TTAGATTTGTCTTACAACAGATTGAAGATTGTAACTTGGTATTCACTGGCAGGTCTCAGA CATCTA…
Ailuropoda melanoleuca	GCF_000004335.2	XM_011235946.2	>XM_011235946.2:258-2687 PREDICTED: Ailuropoda melanoleuca toll like receptor 10 (TLR10), transcript variant X1, mRNA ATGAAACGTATCAGAAGCATTTATGTATTTTGTAGTATTGCTCTGTCAGTGCAGAGCTGGACTTCAAAGC TGCCAGAAGAAAGGGAGTTAACGACCAATTTCTCCAACATGTCCCTAAGAAAGGTTCCTGCAGACTTGAC CCCAACCACAACCACACTGGATTTATCCTACAACCTCCTTTCTCAACTCCAGACTTCAGATTTTCGTTCT GTCTCTAGACTGAAAGTTTTGACTCTATGCCATAACAGAATCCAAGAGCTGGATATCAAGACCTTTGA…
Ailurus fulgens	No	12	>EMBOSS_001.[4001:6427].sp ATGAAACATATCAGCAGCATTTATGTATTTTGTAGTATTGTTGTGTCAGTACAGGGCTGG GCTTCAAAGCTGCCAGAAGAAAGGGAGTTAATGACCAACTTCTCCAACATGTCCCTAAAA AAGGTTCCTACAGACTTGACCCCAACCACAAGCACACTGGATTTATCCCACAACCTCCTT TTTCAACTCCAGAGTTCAGATTTTCGCTCTGTTTCTAAACTGAAAGTTTTGATTCTATGC CATAACAGAATCCAAGAGCTGGATATCAAGACCTTTGAATTCAACAGAGAGTTAAGATAT TTAGATTTGTCTTACAACAGATTGAAGATTGTAACTTGGTATTCACTGGCAGGTCTCAGA CATTTA…
Panthera onca	No	13	>EMBOSS_001.[3000:5426].sp ATGACACTTATCAGAAGCATTTATGTATTTTGTAGTATTGTTATGTCAGTGCTGGGCTAC GTGTCAAAGCCGCCAGAAGACAGGGAATTGACAACCAACTGCTCCAACATGTCCCTAAGA AAGGTTCCTGCAGACTTGACCCCAACCACAACCACACTGGATTTATCCTACAACCTCCTT TCTCAACTTCAGAGTTCAGATTTTCGTTCTGTCTCTAAACTGAAAGTTTTGATTCTATGC CATAACAGAATCCAAGAGCTGGATATCAAGACCTTTGAATTCAACAGAGAGTTAAGATAT TTAGATTTGTCTTACAACAGATTGAAGATTGTAACTTGGTATTCACTGGCAGGTCTCAGA CATTTA…
Acinonyx jubatus	GCF_003709585.1	XM_027055178.1	>XM_027055178.1:401-2830 PREDICTED: Acinonyx jubatus toll like receptor 10 (TLR10), transcript variant X2, mRNA ATGACACTTATCAGAAGCGTTTATGTATTTTGTAGTATTGTTATGTCAGTGCTGGGCTACGCGTCAAAGC CGCCAGAAGACAGGGAATTGACAACCAACTGCTCCAACATGTCCCTAAGAAAGGTTCCTGAAGACTTGAG CCCAACCACAACCACACTGGATTTATCCTACAACCTCCTTTCTCAGCTTCAGAGTTCAGATTTTCGTTCT GTCTCTAAACTGAAAGTTTTGATTCTATGCCATAACAGAATCCAAGAGCTGGATATCAAGACCTTTGAAT TCA…
Panthera tigris	GCF_000464555.1	XM_007098860.2	>XM_007098860.2:530-2959 PREDICTED: Panthera tigris altaica toll like receptor 10 (TLR10), transcript variant X1, mRNA ATGACACTTATCAGAAGCATTTATGTATTTTGTAGTATTGTTATGTCAGTGCTGGGCTACGTGTCAAAGC CGCCAGAAGACAGGGAATTGACAACCAACTGCTACAACATGTCCCTAAGAAAGGTTCCTGCAGACTTGAC CCCAACCACAACCACACTGGATTTATCCTACAACCTCCTTTCTCAACTTCAGAGTTCAGATTTTCGTTCT GTTTCTAAACTGAAAGTTTTGATTCTATGCCATAACAGAATCCAAGAGCTGGATATCAAGACCTTTG…
Panthera pardus	GCF_001857705.1	XM_019414241.1	>XM_019414241.1:409-2838 PREDICTED: Panthera pardus toll like receptor 10 (TLR10), transcript variant X8, mRNA ATGACACTTATCAGAAGCATTTATGTATTTTGTAGTATTGTTATGTCAGTGCTGGGCTACGTGTCAAAGC CGCCAGAAGACAGGGAATTGACAACCAACTGCTCCAACATGTCCCTAAGAAAGGTTCCTGCAGACTTGAC CCCAACCACAACCACACTGGATTTATCCTACAACCTCCTTTCTCAACTTCAGAGTTCAGATTTTCGTTCT GTCTCTAAACTGAAAGTTTTGATTCTATGCCATAACAGAATCCAAGAGCTGGATATCAAGACCTTTGAAT TCAA…
Felis catus	GCF_000181335.3	XM_019829635.1	>XM_019829635.1:1241-3670 PREDICTED: Felis catus toll like receptor 10 (TLR10), transcript variant X2, mRNA ATGACACTTATCAGAAGCATTTATGTATTTTGTAGTACTGTTATGTCAGTGCTGGGCTACGCGTCAAAGC CGCCAGAAGACAGGGAATTGACAACCAACTGCTCCAACATGTCCCTTAGAAAGGTTCCTGCAGACTTGAC CCCAACCACAACCACACTGGATTTATCCTACAACCTCCTTTCTCAGCTTCAGAGTTCAGATTTTCGTTCT GTCTCTAAACTGAAAGTTTTGATTCTGTGCCACAACAGAATCCAAGAGCTGGATATCAAGACCTTTGAAT TCAACAG…
Prionailurus bengalensis euptilurus	No	14	>EMBOSS_001.[2000:4426].sp ATGACACTTATCAGAAGCATTTATGTATTTTGTAGTATTGTTATGTCAGTGCTGGGCTAC GCGTCAAAGCCGCCAGAAGACAGGGAATTGACAACCAACTGCTCCAACATGTCCCTAAGA AAGGTTCCTGCAGACTTGACCCCAACCACAACCACACTGGATTTATCCTACAACCTCCTT TCTCAGCTTCAGAGTTCAGATTTTCGTTCTGTCTCTAAACTGAAAGTTTTGATTCTATGC CATAACAGAATCCAAGAGCTGGATATCAAGACCTTTGAATTCAACAGAGAGTTAAGATAT TTAGATTTGTCTTACAACAGATTGAAGATTGTAACTTGGTATTCACTGGCAGGTCTCAGA CATTTA…
Felis nigripes	No	15	>EMBOSS_001.[83:2509].sp ATGACACTTATCAGAAGCATTTATGTATTTTGTAGTATTGTTATGTCAGTGCTGGGCTAC GTGTCAAAGCCGCCAGAAGACAGGGAATTGACAACCAACTGCTCCAACATGTCCCTTAGA AAGGTTCCTGCAGACTTGACCCCAACCACAACCACACTGGATTTATCCTACAACCTCCTT TCTCAGCTTCAGAGTTCAGACTTTCGTTCTGTCTCTAAACTGAAAGTTTTGATTCTATGC CATAACAGAATCCAAGAGCTGGATATCAAGACCTTTGAATTCAACAGAGAGTTAAGATAT TTAGATTTGTCTTACAACAGATTGAAGATTGTAACTTGGTATTCACTGGCAGGTCTCAGA CATTTAGA…
Lynx pardinus	No	16	>EMBOSS_001.[3000:5426].sp ATGACACTTATCAGAAGCATTTATGTATTTTGTAGTATTGTTATGTCAGTGCTGGGCTAC GCGTCAAAGCCGCCAGAAGACAGGGAATTGACAACCAACTGCTCCAACATGTCCCTAAGA AAGGTTCCTGCAGACTTGACCCCAACCACAACCACACTGGATTTATCCTACAACCTCCTT TCTCAGCTTCAGAGTTCAGATTTTCGTTCTGTCTCTAAACTGAAAGTTTTGATTCTATGC CATAACAGAATCCAAGAGCTGGATATCAAGACCTTTGAATTCAACAGAGAGTTAAGATAT TTAGATTTGTCTTACAACAGATTGAAGATTGTAACTTGGTATTCACTGGCAGGTCTCAGA TATTTA…
Puma concolor	GCF_003327715.1	XM_025922009.1	>XM_025922009.1 PREDICTED: Puma concolor toll like receptor 10 (TLR10), mRNA ATGACACTTATCAGAAGCGTTTATGTATTTTGTAGTATTGTTATGTCAGTGCCGGGCTACGCGTCAAAGC CACCAGAAGACAGGGAATTGACAACCAACCGCTCCAACATGTCCCTAAGAAAGGTTCCTGCAGACTTGAG CCCAACCACAACCACACTGGATTTATCCTACAACCTCCTTTCTCAGCTTCAGAGTTCAGATTTTCGTTCT GTCTCTAAACTGAAAGTTTTGATTCTATGCCATAACAGAATCCAAGAGCTGGATATCAAGACCTTTGAAT TCAACAGAGAGTTAAGATATTTAGATTTGTCTTACAAC…
Callorhinus ursinus	GCF_003265705.1	XM_025887022.1	>XM_025887022.1:240-2669 PREDICTED: Callorhinus ursinus toll like receptor 10 (TLR10), transcript variant X2, mRNA ATGAAACATATCAGAAGCATTTACGTATTTTGTAGTATCGCTATGTCATTGCAGGGCTGGGCTTCAAAGC TGCCAGAAGAAAGGGAGTTAACAACCAATTTCTCCAACATGTCCCTAAGAAAGATTCCTGCAGACTTGAC CCCAACCACAACCACACTGGATTTATCCTACAACCTCCTTTCTCAACTCCAGAGTTCAGATTTTCGTTCT GTCTCTAAACTGAAAGTTTTGATTCTATGCCATAACAGAATCCAAGAGCTGGATATCAAGACCTTTGAAT …
Zalophus californianus	GCF_900631625.1	XM_027598950.1	>XM_027598950.1:215-2644 PREDICTED: Zalophus californianus toll like receptor 10 (TLR10), transcript variant X2, mRNA ATGAAACATATCAGAAGCATTTACGTATTTTGTAGTATTGCTATGTCAGTGCAGGGCTGGGCTTCAAAGC TGCCAGAAGAAAGGGAGTTAACGACCAATTTCTCCAACATGTCCCTAAGAAAGATTCCTGCAGACTTGAC CCCAACCACAACCACACTGGATTTATCCTACAACCTCCTTTCTCAACTCCAGAGTTCAGATTTTCGTTCT GTCTCTAAACTGAAAGTTTTGATTCTATGCCATAACAGAATCCAAGAGCTGGATATCAAGACCTTTGA…
Eumetopias jubatus	GCF_004028035.1	XM_028126643.1	>XM_028126643.1:240-2630 PREDICTED: Eumetopias jubatus toll like receptor 10 (TLR10), transcript variant X1, mRNA ATGAAACATATCAGAAGCATTTACGTATTTTGTAGTATTGCTATGTCAGTGCAGGGCTGGGCTTCAAAGC TGCCAGAAGAAAGGGAGTTAACGACCAATTTCTCCAACATGTCCCTAAGAAAGATTCCTGCAGACTTGAC CCCAACCACAACCACACTGGATTTATCCTACAACCTCCTTTCTCAACTCCAGAGTTCAGATTTTCGTTCT GTCTCTAAACTGAAAGTTTTGATTCTATGCCATAACAGAATCCAAGAGCTGGATATCAAGACCTTTGAAT T…
Hyaena hyaena	No	18	>EMBOSS_001.[2001:4427].sp ATGACACTTATCAGAAGCATTCATGTATTTTGTAGTATTGTTATGTCAGTGCAGGGCTGG GCTTCAATGCTGCCAGAAGAAAGGGAATTGACAACCAACTGTTCCAACATGTCCCTAAGA AAGGTTCCTGAAGACTTGACCCCAACTACAACCACACTGGATTTATCCTACAACCTCCTT TCTCAACTTCAGAGTTCAGATTTTCATTCTGTCTCTAAACTGAAAGTTTTGATTCTATGC CATAACAGAATCGAAGAGCTGGATATCAAGACCTTCGAATTCAACAGAGAGTTAAGATAT TTAGATTTGTCTTACAACAGATTGAAGATTGTAACTTGGTATTCGCTGGCAGGTCTCAGA CATTTA…
Odobenus rosmarus divergens	GCF_000321225.1	XM_004396166.2	>XM_004396166.2:114-2543 PREDICTED: Odobenus rosmarus divergens toll-like receptor 10 (TLR10), mRNA ATGAAACATATCAGAAGCATTTACGTATTTTGTAGTATTGCTATGTCAGTGCAGGGCTGGGCTTCAAAGC TGCCAGAAGAAAGGGAGTTAACGACCAATTTCTCCAACATGTCCCTAAGAAAGATTCCTGCAGACTTGAC CCCAACCACAACCACACTGGATTTATCCTACAACCTCCTTTCTCAACTCCAGAGTTCAGATTTTCGTTCT GTCTCTAAACTGAAAGTTTTGATTCTATGCCATAACAGAATCCAAGAGCTGGATATCAAGACCTTTGAAT TCAACAGAGAGTTAA…
Mirounga angustirostris	No	19	>EMBOSS_001.[2000:4426].sp ATGAAATATATCAGAAGCATTTACATATTTTGTAGTATTGCTATGTCAGTGCAGGGCTGG GCTTCAAAGCTGCCAGAAGAAAGGGAGTTAACGACCAATTTCTCCAACTTGTCCCTAAGA AAGATTCCTGCAGACTTGACCCCAACCACAACCACACTGGATTTATCCTACAACCTCCTT TCTCAACTCCAGAGTTCAGATTTTCGTTCTGTCTCTAAACTGAAAGTTTTGATTCTATGC CATAACAGAATCCAAGAGTTGGATATCAAGACCTTTGAATTCAACAGAGAGTTAAGATAT TTAGATTTGTCTTATAACAGATTGAAGATTGTAACTTGGTATTCACTGGCAGGTCTCAGA CATTTA…
Phoca vitulina	No	20	>EMBOSS_001.[2001:4427].sp ATGAAACGTATCAGAAGCATTTACGTATTTTGTAGCATTGCTATGTCAGTGCAGGGCTGG GCTTCAAAGCTGCCAGAAGAAAGGGAGTTAACGACCAATTTCTCCAACTTGTCCCTAAGA AAGATTCCTGCAGACTTGACCCCAACCACAACCACACTGGATTTATCCTACAACCTCCTT TCTCAACTCCAGAGTTTAGATTTTCGTTCTGTCTCTAAACTGAAAGTTTTGATTCTATGC CATAACAGAATCCAAGAGCTGGATATCAAGACCTTTGAATTCAACAGAGAGTTAAGATAT TTAGATTTGTCTTATAACAGATTGAAGATTGTAACTTGGTATTCACTGGCAGGTCTCAGA CATTTA…
Leptonychotes weddellii	GCF_000349705.1	XM_006741670.1	>XM_006741670.1:1-2430 PREDICTED: Leptonychotes weddellii toll-like receptor 10-like (LOC102727117), mRNA ATGAAACATATCAGAAGCATTTACATATTTTGTAGTATTGCTATGTCAGTGCAGGGCTGGGCTTCAAAGC TGCCAGAAGAAAGGGAGTTAACGACCAATTTCTCCAACTTGTCCCTAAGAAAGATTCCTGCAGACTTGAC CCCAACCACAACCACACTGGATTTATCCTACAACCTCCTTTCTCAACTCCAGAGTTCAGATTTTCGTTCT GTCTCTAAACTGAAAGTTTTGATTCTATGCCATAACAGAATCCAAGAGTTGGATATCAAGACCTTTGAAT TCAACAGAG…
Neomonachus schauinslandi	GCF_002201575.1	XM_021701665.1	>XM_021701665.1:82-2511 PREDICTED: Neomonachus schauinslandi toll like receptor 10 (TLR10), mRNA ATGAAACATATCAGAAGCATTTACATATTTTGTAGTATTGCTATGTCAGTGCAGGGCTGGGCTTCAAAGC TGCCAGAAGAAAGGGAGTTAACAACCAATTTCTCCAACTTGTCCCTAAGAAAGATTCCTGCAGACTTGAC CCCAACCACAACCACACTGGATTTATCCTACAACCTCCTTTCTCAACTCCAGAGTTCAGATTTTCGTTCT GTCTCTAAACTGAAAGTTTTGATTCTATGCCATAACAGAATCCAAGAGTTGGATATCAAGACCTTTGAAT TCAACAGAGAGTTAAGAT…
[truncated: 46 more rows]
