# Supplementary material for: Evolutionary Impacts of Pattern Recognition Receptor Genes on Carnivora Complex Habitat Stress Adaptation
Source: Animals (Basel). 2022 Nov 28;12(23):3331. doi: 10.3390/ani12233331 (PMC9739989; doi:10.3390/ani12233331)
Supplement: Supplementary file 1 [file animals-12-03331-s001.zip › Supplementary Files/Table S4.xlsx]

## Sheet: Sheet1
Positively selected sites of PRRs genes in Carnivora species
Gene	No. of species	Ln L M7	Ln L M8	P-values	M8	SLAC		FEL	REL
TLR1	36	-10419.9	-10402.7	3.389e-08**	154 292 376 562 630 787	492 630		303	70 202 292 367 376 384 396 424 492 543 562 618 630 657 787
TLR2	42	-12939.5	-12917.6	3.083e-10**	74 101 301 319 338 355 358 458 501 581 652	101 212 565		80 98 101 112 136 161 212 262 281 303 342 355 379 476 511 527 565 610 620	71 88 98 101 161 212 303 319 337 338 355 450 527 565
TLR3	43	-13641.3	-13632.8	2.035e-04**	272	261 272		13 26 121 150 153 168 181 261 272 347 349 786	121 261 272 295 786
TLR4	42	-12189.1	-12148.9	0.000e+00**	76 91 163 193 240 295 298 301 319 341 347 394 395 464 485 487 505 514 524 564 578 620 740	301 319 341 578		7 30 76 193 216 283 298 301 319 328 341 364 369 395 460 485 524 578 620	193 295 319 341 395 485 578 620
TLR5	39	-17599.2	-17595.9	0.03688*	NA	59 680 685 718		59 63 81 609 680 685	81
TLR6	39	-11694	-11663.3	4.652e-14**	63 90 219 234 266 289 291 321 389 661 784		NA	69 79 82 158 238 257 356 389 395 466 542 575 577 659 745	69 219 234 238 289 291 561 661 786
TLR7	40	-12187.4	-12186.2	0.3012	279 690 694 734		NA	10 99 690 694 879	8 9 10 99 109 145 162 245 328 594 602 690 694 697 713 818 879 912
TLR8	39	-14334.2	-14323.2	1.670e-05**	224 670		203 441	108 203 248 299 360 387 441 609 668 690 813	2 5 7 14 15 21 22 24 26 27 40 108 112 125 135 170 190 203 235 248 272 273 289 299 348 360 361 367 382 387 417 421 441 446 447 451 480 498 501 523 604 609 635 637 668 701 763 764 766 799 813 834 935 1030
TLR9	38	-15823.3	-15788.2	5.551e-16**	1 5 19 328 445 601 632		1 5 585 388 434 601 632	1 5 311 434 601 625	1 5 91 146 285 305 311 388 392 434 443 445 447 518 601 726
TLR10	36	-9880.7	-9864.5	9.214e-08**	3 208 563 760 797		3 797	3 80 262 307 525 594 603 633 760 790 797	3 208 797
LGP2	42	-10286.7	-10260.2	3.099e-12**	47 222 429 478 589 644		47 239 589 644	47 73 158 239 332 403 589 644 660	47 239 478 589 644 660
MDA5	40	-13015.1	-12993.8	5.617e-10**	2 12 4076 180 186 226 238 240 681 871 895		180 226 495	2 9 40 51 70 118 180 201 216 220 226 240 245 495 702 912 980 991	9 12 36 41 51 57 70 118 119 153 180 201 216 220 226 232 240 245 295 345 434 495 526 530 638 655 663 678 702 896 912 952 980 991
RIG-I	42	-12330.8	-12300.3	5.673e-14**	105 197 232 233 419 517 591 792 873 924 927		517 792 927	17 42 191 195 239 517 792 842 858 912 927	105 191 195 233 239 419 517 591 615 792 858 912 924 927
DECTIN1	39	-4010.7	-3997.3	1.515e-06**	67 109 110 111 112 113 115 116 199		NA	25 32 104 235	25 72 113 199
MRC1	34	-16606.5	-16598.8	4.528e-04**	1 182 482 845 1174 1367		NA	1 920 967 1367	1 28 268 463 485 506 845 914 1106 1367 1379 1401
MRC2	35	-19713.1	-19474.8	0.000e+00**	1 781 782 783 785 788 789 791 1366 1367 1369 1370 1371 1372 1373		7 789 791 1212 1373	789 791 1371 1373	1 199 721 781 782 783 784 785 787 788 789 791 1212 1214 1366 1367 1368 1369 1370 1371 1372 1373 1394
NOD1	41	-15001.8	-15000	0.1653	571 866		178 479	16 20 628	479
NOD2	39	-16001.6	-15990.1	1.013e-05**	132 291 331 526 534 633 661 683		137 241 608 687 764	137 238 241 506 608 687 764	238
NLRX1	41	-14691.3	-14684.7	1.360e-03**	6 64 81 138		NA	2 5 9 13 20 31 49 50 72 81 84 95 121 125 195 296 340 451 456 487 522 638 743 763 829 835 890 964	5 6 18 20 31 50 64 72 226 266 340 487 566 743 835
CIITA	38	-21827.1	-21771.5	0.000e+00**	48 90 93 156 541 672 950 1047 1050 1051 1052 1054 1056 1077 1179 1180 1182 1184 1188		783	554 558 567 597 669 698 777 783 936 950 1051 1077 1179	17 81 554 597 669 698 777 783 950 959 1051 1054 1077 1179
NLRC3	35	-16539.8	-16523.5	8.337e-08**	40 41 183 570		NA	62 195 573 871	36 183 337 436 570 573 581 585 726 874
NLRC5	32	-28276.2	-28231.3	0.000e+00**	207 271 833 925 974 978 980 983 985 986 1011 1013 1091 1110 1352 1493 1542 1571 1679		983 984 1112 1352 1493 1679	26 271 323 459 542 737 833 882 934 983 984 1011 1112 1132 1271 1352 1493 1542 1546 1571 1575 1605 1679 1704 1732	11 271 323 459 980 983 984 1011 1107 1110 1112 1132 1352 1493 1542 1571 1598 1679
*represents significant difference, **represents extremely significant; underlined, italicized, and bold represent co-existing sites; TLR10 gene considers dog as the reference sequence, and 241 other genes consider Eurasian otter as the reference sequence.
