# Supplementary material for: Evolutionary Impacts of Pattern Recognition Receptor Genes on Carnivora Complex Habitat Stress Adaptation
Source: Animals (Basel). 2022 Nov 28;12(23):3331. doi: 10.3390/ani12233331 (PMC9739989; doi:10.3390/ani12233331)
Supplement: Supplementary file 1 [file animals-12-03331-s001.zip › Supplementary Files/Table S5.xlsx]

## Sheet: Sheet1
Selection pressure test of PRRs in carnivora species through Branch model
Gene	Model	np	LnL	ω for branch	Model compared	2△LnL	P-values
TLR1	A	72	-8844.2	0.476
	B	141	-8804.7		B vs A	79	0.19
TLR2	A	84	-10518.8	0.395
	B	165	-10474.8		B vs A	88	0.28
TLR3	A	86	-11965.3	0.291
	B	169	-11926.7		B vs A	77.2	0.66
TLR4	A	84	-11827.3	0.49
	B	165	-11772.9		B vs A	108.8	0.021
TLR5	A	78	-16981.1	0.254
	B	153	-16897.9		B vs A	166.4	<0.01
TLR6	A	78	-11676.9	0.463
	B	153	-11638.8		B vs A	76.2	0.44
TLR7	A	80	-11941.1	0.143
	B	157	-11898.5		B vs A	85.2	0.24
TLR8	A	78	-14392.7	0.234
	B	153	-14323.7		B vs A	138	<0.01
TLR9	A	76	-15591.3	0.107
	B	149	-15537.2		B vs A	108.2	<0.01
TLR10	A	72	-9178.1	0.49
	B	141	-9136.2		B vs A	83.8	0.14
LGP2	A	84	-9989.9	0.154
	B	165	-9927		B vs A	128.8	<0.01
MDA5	A	80	-12617.7	0.261
	B	157	-12584.3		B vs A	66.8	0.79
RIG-I	A	84	-11303.9	0.321
	B	165	-11257.9		B vs A	92	0.19
NOD1	A	82	-11531.3	0.138
	B	161	-11470.6		B vs A	121.4	<0.01
NOD2	A	78	-7468.7	0.166
	B	153	-7428.4		B vs A	80.6	0.31
NLRC3	A	70	-13433.8	0.161
	B	137	-13373.8		B vs A	120	<0.01
NLRC5	A	64	-25920.4	0.313
	B	125	-25878.1		B vs A	84.6	0.024
NLRX1	A	82	-13313.8	0.122
	B	161	-13243.3		B vs A	141	<0.01
CIITA	A	76	-11859.9	0.194
	B	149	-11808		B vs A	103.8	0.01
MRC1	A	68	-16723.7	0.12
	B	133	-16669.6		B vs A	108.2	<0.01
MRC2	A	70	-14916	0.072
	B	137	-14731.6		B vs A	368.8	<0.01
DECTIN1	A	78	-3817.5	0.542
	B	153	-3785.7		B vs A	63.6	0.82
