# Supplementary material for: Evolutionary Impacts of Pattern Recognition Receptor Genes on Carnivora Complex Habitat Stress Adaptation
Source: Animals (Basel). 2022 Nov 28;12(23):3331. doi: 10.3390/ani12233331 (PMC9739989; doi:10.3390/ani12233331)
Supplement: Supplementary file 1 [file animals-12-03331-s001.zip › Supplementary Files/Table S6.xlsx]

## Sheet: Sheet1
Positively selected sites predicted to affect function in PRRs genes based on their location
Gene	Site position	Identity with	Function information
		sites of Lutra lutra
TLR1	292	291	--
TLR1	376	375	LRR
TLR1	492	491	--
TLR1	562	561	LRRCT
TLR1	630	629	--
TLR1	787	786	--
TLR2	98	98	LRR
TLR2	101	101	LRR_TYP
TLR2	161	161	--
TLR2	212	212	--
TLR2	303	303	--
TLR2	319	319	--
TLR2	338	338	--
TLR2	355	355	--
TLR2	527	527	--
TLR2	565	564	LRRCT
TLR3	121	121	LRR_TYP
TLR3	261	259	--
TLR3	272	270	--
TLR3	786	783	TIR
TLR4	76	76	LRR
TLR4	193	193	LRR
TLR4	295	295	--
TLR4	298	298	--
TLR4	301	301	--
TLR4	319	319	--
TLR4	341	341	--
TLR4	395	395	--
TLR4	485	485	LRR
TLR4	524	524	LRR
TLR4	578	578	--
TLR4	620	620	LRRCT
TLR5	59	59	--
TLR5	81	81	--
TLR5	680	680	--
TLR5	685	685	--
TLR6	69	69	--
TLR6	219	219	--
TLR6	234	234	--
TLR6	238	238	--
TLR6	289	289	--
TLR6	291	291	--
TLR6	389	389	LRR
TLR6	661	661	TIR
TLR7	10	10	Transmembrane-region
TLR7	99	99	--
TLR7	690	690	--
TLR7	694	694	--
TLR7	879	879	--
TLR8	108	108	--
TLR8	203	203	LRR_TYP
TLR8	248	248	LRR
TLR8	299	299	--
TLR8	360	360	--
TLR8	387	387	--
TLR8	441	441	--
TLR8	609	609	--
TLR8	668	668	--
TLR8	813	813	LRRCT
TLR9	1	1	Signal peptide
TLR9	5	5	Signal peptide
TLR9	311	311	LRR
TLR9	388	388	--
TLR9	434	434	--
TLR9	445	445	--
TLR9	601	604	--
TLR9	632	635	LRR
TLR10	3	3	--
TLR10	208	208	--
TLR10	760	758	TIR
TLR10	797	795	--
LGP2	47	47	DEXDc
LGP2	239	239	--
LGP2	589	589	RIG-I_C-RD
LGP2	644	645	RIG-I_C-RD
LGP2	660	661	RIG-I_C-RD
MDA5	2	2	--
MDA5	9	9	CARD 2
MDA5	12	12	CARD 2
MDA5	40	40	CARD 2
MDA5	51	51	CARD 2
MDA5	70	70	CARD 2
MDA5	118	118	CARD 2
MDA5	180	180	CARD 2
MDA5	201	201	CARD 2
MDA5	216	216	--
MDA5	220	220	--
MDA5	226	226	--
MDA5	240	240	--
MDA5	245	245	--
MDA5	495	495	DEXDc
MDA5	702	702	--
MDA5	912	912	RIG-I_C-RD
MDA5	980	980	RIG-I_C-RD
MDA5	991	991	RIG-I_C-RD
RIG-I	105	105	CARD 2
RIG-I	191	191	--
RIG-I	195	195	--
RIG-I	233	233	--
RIG-I	239	239	DEXDc
RIG-I	419	419	DEXDc
RIG-I	517	517	--
RIG-I	591	591	--
RIG-I	792	792	--
RIG-I	858	858	RIG-I_C-RD
RIG-I	912	912	RIG-I_C-RD
RIG-I	924	924	RIG-I_C-RD
RIG-I	927	927	--
NOD1	479	479	--
NOD2	137	137	CARD
NOD2	238	238	--
NOD2	241	241	--
NOD2	608	607	--
NOD2	687	686	--
NOD2	764	763	LRR
NLRX1	5	5	--
NLRX1	6	6	--
NLRX1	20	20	--
NLRX1	31	31	--
NLRX1	50	50	--
NLRX1	64	64	--
NLRX1	72	72	--
NLRX1	81	81	--
NLRX1	340	340	--
NLRX1	487	487	--
NLRX1	743	743	--
NLRX1	835	835	LRR
CIITA	554	540	NACHT
CIITA	597	582	NACHT
CIITA	669	654	--
CIITA	698	683	--
CIITA	777	762	--
CIITA	783	768	--
CIITA	950	935	--
CIITA	1051	1035	--
CIITA	1054	1038	--
CIITA	1077	1061	LRR
CIITA	1179	1163	--
NLRC3	183	195	NACHT
NLRC3	570	582	--
NLRC3	573	585	--
NLRC5	271	271	NACHT
NLRC5	323	323	NACHT
NLRC5	459	459	--
NLRC5	833	805	--
NLRC5	980	952	--
NLRC5	983	955	--
NLRC5	984	956	--
NLRC5	1011	983	LRR
NLRC5	1110	1082	--
NLRC5	1112	1084	LRR
NLRC5	1132	1104	LRR
NLRC5	1352	1324	LRR
NLRC5	1493	1465	--
NLRC5	1542	1514	LRR
NLRC5	1571	1543	LRR
NLRC5	1679	1651	LRR
DECTIN1	25	25	--
DECTIN1	113	113	--
DECTIN1	119	118	--
MRC1	1	21	--
MRC1	845	864	CLECT
MRC1	1367	1386	Transmembrane region
MRC2	1	40	--
MRC2	783	819	--
MRC2	785	821	--
MRC2	788	824	--
MRC2	789	825	--
MRC2	791	827	--
MRC2	1212	1248	--
MRC2	1366	1402	--
MRC2	1367	1403	--
MRC2	1369	1405	--
MRC2	1370	1406	--
MRC2	1371	1407	--
MRC2	1372	1408	--
MRC2	1373	1409	--
