# Supplementary material for: Evolutionary Impacts of Pattern Recognition Receptor Genes on Carnivora Complex Habitat Stress Adaptation
Source: Animals (Basel). 2022 Nov 28;12(23):3331. doi: 10.3390/ani12233331 (PMC9739989; doi:10.3390/ani12233331)
Supplement: Supplementary file 1 [file animals-12-03331-s001.zip › Supplementary Files/Table S7.xlsx]

## Sheet: Sheet1
Model comparison between CmC and NULL model for TRC PRRs genes
Gene	Patition	Model	np	lnL	Parameters			LRT	df	p
					ω0	ω1	ω2
TLR1	NA	M2a_rel	75	-10404.6	0.17 (69.3%)	1 (26.6%)	2.76 (4.1%)
	Habitat	CmC	77	-10412.5	0.12 (60.4%)	1 (31.2%)	Background 0.47 (8.5%)	15.8	2	<0.01
							Semiaquatic 1.76
							Terrestrial 0.18
	Diet	CmC	78	-10414.2	0.19 (35.3%)	1 (33.2%)	Background 0.10 (31.6%)	19.2	3	<0.01
							Herbv 0.16
							Carni 0.11
							Omniv 0.00010
	Sociality	CmC	77	-10413.9	0.13 (64.6%)	1 (33.5%)	Background 0 (1.9%)	18.6	2	<0.01
							Solit 0
							Socia 2.14
TLR2	NA	M2a_rel	87	-12922.1	0.11 (73.1%)	1 (24.0%)	2.6 (2.9%)
	Habitat	CmC	89	-12926.7	0.21 (41.7%)	1 (23.9%)	Background 0.014 (34.4%)	9.2	2	0.01
							Semiaquatic 0.18
							Terrestrial 0.00010
	Diet	CmC	90	-12928.1	0.09 (66.1%)	1 (25.3%)	Background 0.17 (8.6%)	12	3	0.007
							Herbv 0.37
							Carni 1.08
							Omniv 0.25
	Sociality	CmC	89	-12927.9	0.21 (41.8%)	1 (23.9%)	Background 0.014 (34.2%)	11.6	2	0.003
TLR2							Solit 0
							Socia 0.12
TLR3	NA	M2a_rel	89	-13634.5	0 (24.1%)	1 (22.9%)	0.16 (52.9%)
	Habitat	CmC	91	-13550.3	0.09 (73.3%)	1 (21.6%)	Background 0.03 (5.1%)	168	2	<0.01
							Semiaquatic 10.46
							Terrestrial 0.05
	Diet	CmC	92	-13604.9	0.09 (73.2%)	1 (19.9%)	Background 0.10 (6.8%)	59.2	3	<0.01
							Herbv 0.19
							Carni 2.93
							Omniv 0.12
	Sociality	CmC	91	-13621.7	0.09 (72.8%)	1 (20.5%)	Background 0.11 (6.7%)	25.6	2	<0.01
							Solit 1.88
							Socia 0.17
TLR4	NA	M2a_rel	87	-12148.9	0.06 (60.8%)	1 (35.1%)	3.51 (4.1%)
	Habitat	CmC	89	-12147.6	0.06 (60.8%)	1 (35.5%)	Background 4.35 (3.7%)	2.6	2	0.27
							Semiaquatic 3.09
							Terrestrial 2.90
	Diet	CmC	90	-12184.2	0.036 (50.3%)	1 (36.5%)	Background 0.16 (13.1%)	70.6	3	<0.01
							Herbv 0
							Carni 0.22
							Omniv 0.24
	Sociality	CmC	89	-12183.4	0.05 (58.6%)	1 (36.4%)	Background 0.11 (5.1%)	69	2	<0.01
							Solit 0.81
							Socia 0.0001
TLR5	NA	M2a_rel	81	-17596	0.027 (46.1%)	1 (14.5%)	0.32 (39.4%)
	Habitat	CmC	83	-17594	0.022 (43.3%)	1 (15.4%)	Background 0.27 (41.3%)	4	2	0.14
TLR5							Semiaquatic 0.36
							Terrestrial 0.34
	Diet	CmC	84	-17592.7	0.027 (46.0%)	1 (14.6%)	Background 0.29 (39.4%)	6.6	3	0.086
							Herbv 0.32
							Carni 0.32
							Omniv 0.42
	Sociality	CmC	83	-17590	0.31 (40.8%)	1 (14.8%)	Background 0.016 (44.5%)	12	2	<0.01
							Solit 0.020
							Socia 0.096
TLR6	NA	M2a_rel	81	-11665	0.11 (62.3%)	1 (34.5%)	3.53 (3.2%)
	Habitat	CmC	83	-11688	0 (22.9%)	1 (33.8%)	Background 0.20 (43.3%)	46	2	<0.01
							Semiaquatic 0.16
							Terrestrial 0.17
	Diet	CmC	84	-11686.3	0.08 (57.8%)	1 (33.6%)	Background 0.69 (8.6%)	42.6	3	<0.01
							Herbv 1.24
							Carni 0.43
							Omniv 0.00010
	Sociality	CmC	83	-11687.4	0 (23.1%)	1 (33.7%)	Background 0.20 (43.2%)	44.8	2	<0.01
							Solit 0.16
							Socia 0.24
TLR7	NA	M2a_rel	83	-12185.9	0 (62.1%)	1 (6.4%)	0.25 (31.4%)
	Habitat	CmC	85	-12184.1	0.038 (84.5%)	1 (0%)	Background 0.85 (15.5%)	3.6	2	0.17
							Semiaquatic 0.36
							Terrestrial 0.65
	Diet	CmC	86	-12178.8	0.039 (85.1%)	1 (0%)	Background 0.87 (14.9%)	14.2	3	<0.01
							Herbv 0.45
TLR7							Carni 0.36
							Omniv 0.89
	Sociality	CmC	85	-12184.5	0.0034 (64.6%)	1 (6.2%)	Background 0.31 (29.2%)	2.8	2	0.25
							Solit 0.24
							Socia 0.19
TLR8	NA	M2a_rel	81	-14327.9	0.049 (79.8%)	1 (18.9%)	2.66 (1.3%)
	Habitat	CmC	83	-14329.2	0.03 (72.9%)	1 (16.1%)	Background 0.52 (10.9%)	2.6	2	0.27
							Semiaquatic 0.36
							Terrestrial 0.28
	Diet	CmC	84	-14327.8	0.03 (73.4%)	1 (16.1%)	Background 0.52 (10.4%)	0.2	3	0.98
							Herbv 0
							Carni 0.49
							Omniv 0.24
	Sociality	CmC	83	-14327.6	0.04 (77.0%)	1 (17.2%)	Background 0.77 (5.8%)	0.6	2	0.74
							Solit 0.046
							Socia 0.77
TLR9	NA	M2a_rel	79	-15846.3	0.05 (88.0%)	1 (11.7%)	10.7 (0.3%)
	Habitat	CmC	81	-15805.1	0.01 (68.0%)	1 (6.5%)	Background 0.25 (25.5%)	82.4	2	<0.01
							Semiaquatic 0.18
							Terrestrial 0.21
	Diet	CmC	82	-15803.8	0.01 (67.9%)	1 (6.5%)	Background 0.25 (25.6%)	85	3	<0.01
							Herbv 0.21
							Carni 0.16
							Omniv 0.24
	Sociality	CmC	81	-15805	0.01 (67.8%)	1 (6.6%)	Background 0.25 (25.7%)	82.6	2	<0.01
							Solit 0.21
TLR9							Socia 0.18
TLR10	NA	M2a_rel	75	-9864.7	0.21 (66.0%)	1 (32.9%)	5.2 (1.1%)
	Habitat	CmC	77	-9874	0 (0%)	1 (34.3%)	Background 0.13 (65.7%)	18.6	2	<0.01
							Semiaquatic 0.42
							Terrestrial 0.22
	Diet	CmC	78	-9872.5	0.2 (47.6%)	1 (34.5%)	Background 0 (17.8%)	14.6	3	<0.01
							Herbv 0.11
							Carni 0.75
							Omniv 0.03
	Sociality	CmC	77	-9874.7	0.1 (14.3%)	1 (33.2%)	Background 0.14 (52.5%)	20	2	<0.01
							Solit 0.33
							Socia 0.24
LGP2	NA	M2a_rel	87	-10288.4	0.08 (86.7%)	1 (12.3%)	4.12 (0.96%)
	Habitat	CmC	89	-10264.1	0.01 (52.6%)	1 (7.3%)	Background 0.20 (40.1%)	48.6	2	0
							Semiaquatic 0.56
							Terrestrial 0.19
	Diet	CmC	90	-10272.8	0.006 (49.8%)	1 (7.4%)	Background 0.20 (42.8%)	31.2	3	<0.01
							Herbv 0.23
							Carni 0.32
							Omniv 0.19
	Sociality	CmC	89	-10273.2	0.002 (47.2%)	1 (7.7%)	Background 0.19 (45.1%)	30.4	2	<0.01
							Solit 0.21
							Socia 0.34
MDA5	NA	M2a_rel	83	-12993.9	0.05 (78.0%)	1 (20.3%)	3.39 (1.7%)
	Habitat	CmC	85	-12997.9	0.04 (73.2%)	1 (21.3%)	Background 0 (5.5%)	8	2	0.018
							Semiaquatic 2.04
MDA5							Terrestrial 0.10
	Diet	CmC	86	-12993	0.05 (78.0%)	1 (20.2%)	Background 3.67 (1.8%)	1.8	3	0.61
							Herbv 5.43
							Carni 2.84
							Omniv 2.65
	Sociality	CmC	85	-13002.4	0.05 (76.5%)	1 (21.0%)	Background 0.01 (2.5%)	17	2	<0.01
							Solit 0
							Socia 2.06
RIG-I	NA	M2a_rel	87	-12302.8	0.09 (71.3%)	1 (27.6%)	5.39 (1.1%)
	Habitat	CmC	89	-12324.9	0 (36.8%)	1 (22.7%)	Background 0.21 (40.6%)	44.2	2	0
							Semiaquatic 0.35
							Terrestrial 0.23
	Diet	CmC	90	-12325.4	0.07 (63.8%)	1 (26.7%)	Background 0.16 (9.6%)	45.2	3	<0.01
							Herbv 0.79
							Carni 0.67
							Omniv 0.00010
	Sociality	CmC	89	-12320.9	0.08 (71.6%)	1 (24.0%)	Background 0.67 (4.3%)	36.2	2	<0.01
							Solit 0
							Socia 3.36
DECTIN1	NA	M2a_rel	81	-3997.4	0.19 (64.4%)	1 (23.5%)	2.19 (12.1%)
	Habitat	CmC	83	-4004.8	0 (0%)	1 (39.3%)	Background 0.12 (60.7%)	14.8	2	<0.01
							Semiaquatic 0.08
							Terrestrial 0.17
	Diet	CmC	84	-3969.5	0.14 (58.0%)	1 (40.4%)	Background 0.77 (1.6%)	55.8	3	0
							Herbv 0
							Carni 0.32
DECTIN1							Omniv 176.90
	Sociality	CmC	83	-3991	0.15 (58.9%)	1 (37.8%)	Background 0.92 (3.2%)	12.8	2	0.002
							Solit 7.76
							Socia 1.75
MRC1	NA	M2a_rel	71	-16615.8	0.05 (90.4%)	1 (9.6%)	26.7 (0%)
	Habitat	CmC	73	-16594.1	0.004 (64.3%)	1 (4.5%)	Background 0.19 (31.2%)	43.4	2	0
							Semiaquatic 0.21
							Terrestrial 0.33
	Diet	CmC	74	-16592.1	0 (61.0%)	1 (4.8%)	Background 0.17 (34.2%)	47.4	3	0
							Herbv 0.15
							Carni 0.35
							Omniv 0.27
	Sociality	CmC	73	-16587.7	0.04 (86.7%)	1 (7.3%)	Background 0.19 (6.0%)	56.2	2	0
							Solit 0.18
							Socia 2.53
MRC2	NA	M2a_rel	73	-19534.4	0.037 (91.7%)	1 (7.5%)	14.16 (0.77%)
	Habitat	CmC	75	-19553.4	0.016 (84.1%)	1 (2.9%)	Background 0.02 (13.0%)	38	2	0
							Semiaquatic 0.32
							Terrestrial 0.62
	Diet	CmC	76	-19445.3	0.019 (86.0%)	1 (2.9%)	Background 0.01 (11.1%)	178	3	0
							Herbv 0
							Carni 1.12
							Omniv 0.04
	Sociality	CmC	75	-19551.9	0.016 (84.2%)	1 (2.9%)	Background 0.02 (12.8%)	35	2	<0.01
							Solit 0.65
							Socia 0.34
NOD1	NA	M2a_rel	85	-14999.9	0.015 (60.7%)	1 (5.8%)	0.3 (33.5%)
	Habitat	CmC	87	-14999.7	0.015 (60.3%)	1 (6.0%)	Background 0.3 (33.8%)	0.4	2	0.82
							Semiaquatic 0.33
							Terrestrial 0.29
	Diet	CmC	88	-14999.7	0.014 (59.8%)	1 (6.0%)	Background 0.28 (34.2%)	0.4	3	0.94
							Herbv 0.32
							Carni 0.31
							Omniv 0.28
	Sociality	CmC	87	-14998.9	0.016 (61.0%)	1 (5.8%)	Background 0.29 (33.2%)	2	2	0.37
							Solit 0.33
							Socia 0.26
NOD2	NA	M2a_rel	81	-15991.7	0.03 (61.8%)	1 (9.3%)	0.29 (28.9%)
	Habitat	CmC	83	-15990.3	0.03 (63.6%)	1 (9.0%)	Background 0.31 (27.4%)	2.8	2	0.25
							Semiaquatic 0.43
							Terrestrial 0.28
	Diet	CmC	84	-15990.9	0.03 (62.3%)	1 (9.2%)	Background 0.30 (28.4%)	1.6	3	0.66
							Herbv 0.20
							Carni 0.33
							Omniv 0.28
	Sociality	CmC	83	-15991.3	0.03 (62.3%)	1 (9.2%)	Background 0.30 (28.5%)	0.8	2	0.67
							Solit 0.28
							Socia 0.34
NLRC3	NA	M2a_rel	73	-16530.3	0.02 (55.1%)	1 (6.0%)	0.27 (38.9%)
	Habitat	CmC	75	-16523	0.03 (62.5%)	1 (4.8%)	Background 0.25 (32.7%)	14.6	2	<0.01
							Semiaquatic 0.21
							Terrestrial 0.41
NLRC3	Diet	CmC	76	-16521.9	0.02 (52.7%)	1 (6.4%)	Background 0.20 (40.9%)	16.8	3	<0.01
							Herbv 0.21
							Carni .036
							Omniv 0.23
	Sociality	CmC	75	-16526	0.02 (56.1%)	1 (5.8%)	Background 0.22 (38.1%)	8.6	2	0.014
							Solit 0.31
							Socia 0.33
NLRC5	NA	M2a_rel	67	-28247.6	0.12 (73.9%)	1 (23.8%)	2.83 (2.3%)
	Habitat	CmC	69	-28253.6	0.1 (70.1%)	1 (21.1%)	Background 0.42 (8.8%)	12	2	<0.01
							Semiaquatic 0
							Terrestrial 1.18
	Diet	CmC	70	-28250.1	0 (27.1%)	1 (22.1%)	Background 0.20 (50.7%)	5	3	0.17
							Herbv 0.16
							Carni 0.27
							Omniv 0.16
	Sociality	CmC	69	-28251.4	0 (27.6%)	1 (22.0%)	Background 0.21 (50.4%)	7.6	2	0.02
							Solit 0.18
							Socia 0.28
NLRX1	NA	M2a_rel	85	-14711.9	0.06 (86.9%)	1 (12.9%)	3.16 (0.13%)
	Habitat	CmC	87	-14683.5	0.012 (64.9%)	1 (7.2%)	Background 0.22 (27.9%)	56.8	2	0
							Semiaquatic 0.33
							Terrestrial 0.28
	Diet	CmC	88	-14682.3	0.008 (60.8%)	1 (7.7%)	Background 0.20 (31.4%)	59.2	3	0
							Herbv 0.37
							Carni 0.25
							Omniv 0.22
NLRX1	Sociality	CmC	87	-14682.6	0.01 (62.6%)	1 (7.4%)	Background 0.21 (30.0%)	58.6	2	0
							Solit 0.24
							Socia 0.33
CIITA	NA	M2a_rel	79	-21805.5	0.11 (82.8%)	1 (16.0%)	3.62 (1.2%)
	Habitat	CmC	81	-21794.2	0.016 (42.8%)	1 (11.9%)	Background 0.21 (45.2%)	22.6	2	<0.01
							Semiaquatic 0.21
							Terrestrial 0.27
	Diet	CmC	82	-21795	0.017 (43.4%)	1 (11.8%)	Background 0.21 (44.8%)	21	3	<0.01
							Herbv 0.23
							Carni 0.26
							Omniv 0.26
	Sociality	CmC	81	-21794	0.013 (41.2%)	1 (12.1%)	Background 0.20 (46.7%)	23	2	<0.01
							Solit 0.27
							Socia 0.22
