# Supplementary material for: Evolutionary Impacts of Pattern Recognition Receptor Genes on Carnivora Complex Habitat Stress Adaptation
Source: Animals (Basel). 2022 Nov 28;12(23):3331. doi: 10.3390/ani12233331 (PMC9739989; doi:10.3390/ani12233331)
Supplement: Supplementary file 1 [file animals-12-03331-s001.zip › Supplementary Files/Table S8.xlsx]

## Sheet: Sheet1
Positive selection using branch-site model of PRRs genes in the Carnivora species.
Gene	Models	np	LnL	LRT P-values	Positive
TLR1	Model 1 null	74	-8760.61	0.001322	676 Q 0.995**
	Model 1	75	-8755.45
TLR2	Model 1 null	86	-10348.2	0.56	NA
	Model 1	87	-10348
TLR3	Model 1 null	88	-11802.3	0.7	NA
	Model 1	89	-11802.2
TLR4	Model 1 null	86	-11603	0.003	300 E 0.989*
	Model 1	87	-11598.6
TLR5	Model 1 null	80	-16687.9	1	Null
	Model 1	81	-16687.9
TLR6	Model 1 null	80	-11509.7	1.97e-06	219 V 0.953*; 659 C 0.981*
	Model 1	81	-11498.4
TLR7	Model 1 null	82	-11828.9	0.93	NA
	Model 1	83	-11828.9
TLR8	Model A null	80	-14115.9	0.25	NA
	Model 1	81	-14116.5
TLR9	Model 1 null	78	-15185.1	2.26e-08	1 Q 1.000**
	Model 1	79	15200.7
TLR10	Model 1 null	74	-9135.04	0.07	NA
	Model 1	75	-9136.62
LGP2	Model 1 null	86	-9840.66	0.005	566 S 0.993**
	Model 1	87	-9836.72
MDA5	Model 1 null	82	-12349.1	1	Null
	Model 1	83	-12349.1
RIG-I	Model 1 null	86	-11152.9	0.48	NA
	Model 1	87	-11153.1
NOD1	Model 1 null	84	-11347.8	0.001	NA
	Model 1	85	-11352.8
NOD2	Model 1 null	80	-7349.65	0.88	NA
	Model 1	81	-7349.64
NLRC3	Model 1 null	72	-13277.3	0.99	NA
	Model 1	73	-13277.3
NLRC5	Model 1 null	66	-25545.6	1	Null
	Model 1	67	-25545.6
NLRX1	Model 1 null	84	-13103.6	0.07	NA
	Model 1	85	-13105.2
CIITA	Model 1 null	78	-11736.1	0.91	NA
	Model 1	79	-11736.1
MRC1	Model 1 null	70	-16562.3	0.53	NA
	Model 1	71	-16562.1
MRC2	Model 1 null	72	-14489.4	1	Null
	Model 1	73	-14489.4
Dectin1	Model 1 null	80	-3766.42	8.85e-06	108 T 0.988*; 109 T 0.999**
	Model 1	81	-3756.54
"NA" means no positive selection site.; "Null" means the model is not significant; all genes use Eurasian otter as the reference sequence
